# Supplementary material for: Macroevolution along developmental lines of least resistance in fly wings
Source: Nat Ecol Evol. 2025 Feb 7;9(4):639–51. doi: 10.1038/s41559-025-02639-1 (PMC11976274; doi:10.1038/s41559-025-02639-1)
Supplement: Supplementary file 3 — PLS scores. [file 41559_2025_2639_MOESM3_ESM.xlsx]

## Sheet: Fig 1A
genus	species	PLSY	PLSX
Psila	collaris	0.0583582	0.079093
Compsobata	mima	-0.00684301	0.0250186
Saltella	sphondylii	-0.0683336	-0.0433184
Themira	minor	0.030863	0.0352395
Sphenometopa	fastuosa	-0.119323	-0.123126
Cerodontha	dorsalis	0.17779	0.148105
Ceratitis	capitata	-0.0520804	-0.0817391
Decachaetophora	aeneipes	0.0042486	0.0242926
Archisepsis	discolor	0.0438295	0.0227589
Drosophila	melanogaster	0.108959	0.0990974
Perochaeta	dikowi	0.0440241	0.0383271
Scathophaga	stercoraria	-0.0924061	-0.0494219
Sepsis	fulgens	0.0908857	0.0708393
Teleopsis	thaii	0.190024	0.184613
Musca	domestica	-0.0927017	-0.10656
Mycodrosophila	claytonae	0.0789001	0.0692591
Calliphora	vicina	-0.117841	-0.131097
Glossina	palpalis	-0.274521	-0.239977
Odontoloxozus	longicornis	-0.00383168	-0.0214032
