# Supplementary material for: Macroevolution along developmental lines of least resistance in fly wings
Source: Nat Ecol Evol. 2025 Feb 7;9(4):639–51. doi: 10.1038/s41559-025-02639-1 (PMC11976274; doi:10.1038/s41559-025-02639-1)
Supplement: Supplementary file 4 — Phylogenetic tree file and principal components. [file 41559_2025_2639_MOESM4_ESM.xlsx]

## Sheet: Fig 2B
Family	type	PC1	PC2
Agromyzidae	drawing	-0.124787	-0.169028
Agromyzidae	drawing	-0.105261	-0.0142465
Agromyzidae	picture	-0.0445806	-0.0652056
Agromyzidae	picture	-0.131717	-0.111392
Agromyzidae	picture	-0.012934	-0.0493921
Agromyzidae	drawing	-0.164087	-0.0775356
Agromyzidae	drawing	-0.0316656	-0.0611624
Agromyzidae	picture	-0.104802	-0.197323
Agromyzidae	picture	-0.0220592	-0.00328479
Agromyzidae	picture	-0.0717391	-0.12401
Agromyzidae	picture	-0.0439934	-0.083529
Agromyzidae	picture	-0.110939	-0.182922
Agromyzidae	picture	-0.0890945	-0.205261
Agromyzidae	picture	-0.097389	-0.224815
Agromyzidae	picture	-0.0735562	-0.172157
Agromyzidae	picture	-0.0216738	-0.0643745
Anthomyzidae	picture	-0.137637	-0.0235883
Anthomyzidae	drawing	-0.116026	-0.019378
Anthomyzidae	picture	-0.106697	-0.0311211
Anthomyzidae	picture	-0.132317	-0.00634929
Anthomyzidae	picture	-0.157941	-0.102635
Anthomyzidae	picture	-0.101616	-0.0157962
Anthomyzidae	picture	-0.119938	-0.065515
Anthomyzidae	picture	-0.121393	-0.046248
Anthomyzidae	picture	-0.143035	-0.111769
Anthomyzidae	picture	-0.135214	-0.0809052
Anthomyzidae	picture	-0.163128	-0.122992
Anthomyzidae	picture	-0.144152	-0.0728355
Anthomyzidae	picture	-0.135804	-0.0548772
Anthomyzidae	picture	-0.126821	-0.0309549
Anthomyzidae	picture	-0.116119	-0.0316513
Anthomyzidae	picture	-0.104398	-0.00966353
Anthomyzidae	picture	-0.109364	0.0124397
Anthomyzidae	picture	-0.135536	-0.0466749
Anthomyzidae	picture	-0.102321	0.00436743
Anthomyzidae	picture	-0.155075	-0.0342926
Anthomyzidae	picture	-0.114548	-0.035705
Anthomyzidae	picture	-0.13655	0.0131068
Anthomyzidae	picture	-0.115346	-0.0428615
Anthomyzidae	picture	-0.131171	-0.0700174
Anthomyzidae	picture	-0.139226	-0.0466516
Aulacigastridae	picture	-0.128471	-0.119247
Aulacigastridae	picture	-0.113791	-0.154342
Aulacigastridae	picture	-0.0766469	-0.144595
Aulacigastridae	picture	-0.0672756	-0.161697
Aulacigastridae	picture	-0.0686276	-0.150175
Aulacigastridae	picture	-0.0135833	-0.135271
Aulacigastridae	picture	-0.0434928	-0.116262
Aulacigastridae	picture	-0.0467633	-0.168852
Aulacigastridae	picture	-0.118347	-0.168191
Aulacigastridae	picture	-0.141265	-0.153263
Aulacigastridae	picture	-0.116407	-0.150484
Aulacigastridae	picture	-0.0821353	-0.136012
Aulacigastridae	picture	-0.0690838	-0.120175
Aulacigastridae	picture	-0.102301	-0.124082
Aulacigastridae	picture	-0.117713	-0.137364
Calliphoridae	drawing	0.158123	0.0389952
Calliphoridae	picture	0.156518	0.0103571
Calliphoridae	drawing	0.128968	0.0165088
Calliphoridae	picture	0.191511	-0.000231454
Calliphoridae	drawing	0.162815	0.0108407
Calliphoridae	picture	0.205879	-0.0533969
Calliphoridae	picture	0.138025	0.00262988
Calliphoridae	drawing	0.146268	0.0227942
Calliphoridae	picture	0.141186	0.013183
Calliphoridae	drawing	0.158959	0.0369268
Calliphoridae	picture	0.142129	0.00294519
Calliphoridae	picture	0.170422	0.01447
Calliphoridae	drawing	0.171988	-0.0251666
Calliphoridae	drawing	0.159054	0.0428018
Canacidae	drawing	-0.0690931	-0.0536747
Canacidae	drawing	-0.0489633	-0.0596252
Canacidae	drawing	-0.0456749	-0.0397965
Canacidae	drawing	-0.0328411	-0.0424445
Canacidae	drawing	-0.140106	-0.100734
Canacidae	drawing	-0.119101	-0.17092
Canacidae	drawing	-0.0539576	-0.00441862
Canacidae	drawing	-0.0384998	-0.0374116
Chamaemyiidae	drawing	-0.0432609	-0.0269115
Chamaemyiidae	picture	-0.0773755	0.00548125
Chamaemyiidae	picture	-0.0447516	-0.0253463
Chamaemyiidae	picture	-0.0608063	0.0106121
Chamaemyiidae	drawing	0.0276725	0.0504983
Chamaemyiidae	drawing	-0.0596058	0.00162897
Chamaemyiidae	picture	-0.0656319	0.0974413
Chamaemyiidae	drawing	0.0321325	-0.0553915
Chamaemyiidae	picture	-0.0119397	0.00974306
Chamaemyiidae	picture	0.0483394	0.0163945
Chamaemyiidae	picture	0.0385563	0.0469374
Chamaemyiidae	drawing	-0.0585683	-0.0624594
Chyromyidae	picture	-0.0653127	-0.0240106
Chyromyidae	picture	-0.104874	-0.0162005
Chyromyidae	drawing	-0.0965862	-0.0187932
Chyromyidae	picture	-0.0431714	-0.0150817
Chyromyidae	picture	-0.0926965	-0.0138371
Chyromyidae	picture	-0.0709406	-0.0213408
Chyromyidae	drawing	-0.0421329	0.00235893
Chyromyidae	picture	-0.0372848	-0.0350997
Chyromyidae	picture	-0.0329606	0.0258018
Chyromyidae	drawing	-0.074762	0.0256506
Chyromyidae	picture	-0.121307	-0.0430742
Clusiidae	picture	-0.112211	-0.0435792
Clusiidae	picture	-0.0933054	-0.0315911
Clusiidae	picture	-0.13849	-0.0981875
Clusiidae	picture	-0.12026	-0.10036
Clusiidae	picture	-0.075452	-0.0307126
Clusiidae	picture	-0.0863381	-0.0783375
Clusiidae	drawing	-0.0707679	-0.0197319
Clusiidae	drawing	-0.124777	-0.0479243
Clusiidae	drawing	-0.142428	-0.0487232
Clusiidae	drawing	-0.122779	-0.0282654
Clusiidae	picture	-0.119605	-0.0180707
Clusiidae	drawing	-0.075865	0.0382178
Clusiidae	drawing	-0.11426	-0.06038
Coelopidae	picture	0.0968425	0.0589336
Coelopidae	drawing	0.0639507	0.0785052
Coelopidae	drawing	0.0990256	0.0720532
Coelopidae	picture	0.0516784	0.0540063
Coelopidae	drawing	0.070816	0.100262
Coelopidae	drawing	0.0978899	0.0851816
Coelopidae	picture	-0.0354464	0.142883
Coelopidae	picture	-0.0352853	0.109777
Coelopidae	drawing	0.056363	0.0840904
Coelopidae	picture	0.0606542	0.0127661
Cryptochetidae	drawing	-0.0812232	-0.0598511
Cryptochetidae	drawing	-0.00199927	-0.0211712
Cryptochetidae	picture	-0.0179215	-0.0611943
Cryptochetidae	drawing	-0.0484503	-0.100987
Cryptochetidae	picture	-0.00239446	-0.0275376
Cryptochetidae	picture	-0.0256523	-0.0708558
Cryptochetidae	picture	-0.00774179	-0.0395713
Cryptochetidae	picture	0.00457864	-0.0215175
Cryptochetidae	picture	-0.00279841	-0.0476228
Cryptochetidae	picture	-0.0297238	-0.0655953
Curtonotidae	picture	-0.0826509	-0.0373358
Curtonotidae	picture	-0.0699652	-0.0327424
Curtonotidae	picture	-0.0907692	-0.0154208
Curtonotidae	picture	-0.0778353	-0.0478587
Curtonotidae	picture	-0.0391089	-0.0199002
Curtonotidae	picture	-0.0534124	-0.0148989
Curtonotidae	picture	-0.0575097	0.015777
Curtonotidae	picture	-0.088171	-0.0420357
Curtonotidae	picture	-0.0732194	-0.0220098
Curtonotidae	drawing	-0.103705	-0.0453332
Curtonotidae	picture	-0.0690462	-0.0246068
Curtonotidae	picture	-0.0634343	-0.0111307
Curtonotidae	picture	-0.0774971	0.0120767
Curtonotidae	picture	-0.0630156	-0.0433386
Curtonotidae	picture	-0.0681469	-0.0154801
Curtonotidae	picture	-0.0658499	-0.00334393
Curtonotidae	picture	-0.0842673	-0.0509146
Diastatidae	drawing	-0.0916512	-0.0445285
Diastatidae	picture	-0.13103	-0.0706426
Diastatidae	drawing	-0.0885897	-0.0259753
Diastatidae	drawing	-0.0962698	-0.0367927
Diastatidae	drawing	-0.103454	-0.0857326
Diastatidae	drawing	-0.0995728	0.0339113
Diastatidae	drawing	-0.0830706	-0.00584847
Diastatidae	drawing	-0.0849036	-0.00900652
Diastatidae	drawing	-0.0731556	-0.00971564
Diastatidae	picture	-0.0960393	0.0351037
Diastatidae	picture	-0.122376	-0.0446281
Diastatidae	drawing	-0.149153	-0.0839042
Diastatidae	drawing	-0.0921868	0.00144571
Diastatidae	drawing	-0.108281	-0.0438881
Diastatidae	drawing	-0.0847464	-0.00351893
Diastatidae	picture	-0.0854355	-0.0396488
Diastatidae	picture	-0.0632712	-0.0104147
Diopsidae	picture	-0.0924832	-0.00541788
Diopsidae	picture	-0.145462	-0.0443574
Diopsidae	picture	-0.112086	-0.00912781
Diopsidae	picture	-0.111124	0.0021748
Diopsidae	picture	-0.0856633	0.0233644
Diopsidae	picture	-0.152052	-0.000214303
Diopsidae	picture	-0.109091	0.010578
Diopsidae	picture	-0.145906	-0.0207088
Diopsidae	picture	-0.102338	0.0280909
Diopsidae	picture	-0.122029	-0.00931183
Diopsidae	picture	-0.128316	-0.0157808
Diopsidae	picture	-0.133091	0.0310406
Diopsidae	drawing	-0.0567172	0.0436087
Diopsidae	picture	-0.0976663	0.14443
Diopsidae	picture	-0.113502	-0.0153836
Diopsidae	picture	-0.121442	0.0236864
Diopsidae	picture	-0.162865	-0.0259451
Diopsidae	picture	-0.161192	0.0157754
Diopsidae	picture	-0.156389	0.0548149
Diopsidae	picture	-0.105292	-0.0362807
Diopsidae	picture	-0.111498	0.158513
Diopsidae	picture	-0.146273	-0.0141435
Diopsidae	picture	-0.101917	-0.0217169
Diopsidae	picture	-0.140162	0.0368723
Diopsidae	picture	-0.160008	-0.0387444
Diopsidae	picture	-0.142827	0.0609185
Diopsidae	picture	-0.136266	0.0166963
Diopsidae	picture	-0.107054	0.00657141
Diopsidae	picture	-0.110936	0.123102
Diopsidae	picture	-0.101393	0.0259246
Diopsidae	picture	-0.0864286	0.0364833
Dolichopodidae	drawing	0.0407882	-0.239051
Dolichopodidae	drawing	0.0369086	-0.219652
Dolichopodidae	drawing	-0.0341441	-0.152326
Dolichopodidae	picture	-0.0484515	-0.178549
Dolichopodidae	picture	-0.0216066	-0.15505
Dolichopodidae	drawing	0.0237455	-0.168042
Dolichopodidae	drawing	0.106232	-0.234798
Dolichopodidae	drawing	-0.0294659	-0.121921
Dolichopodidae	drawing	0.022697	-0.131923
Dolichopodidae	picture	-0.0595178	-0.133016
Dolichopodidae	drawing	0.0085327	-0.106784
Dolichopodidae	picture	-0.0775256	-0.153458
Dolichopodidae	picture	-0.104611	-0.261798
Dolichopodidae	picture	-0.0335586	-0.157825
Dolichopodidae	drawing	-0.0608053	-0.222259
Dolichopodidae	drawing	-0.0509162	-0.160002
Dolichopodidae	drawing	-0.0502589	-0.206206
Dolichopodidae	drawing	-0.113605	-0.186757
Dolichopodidae	drawing	-0.0773269	-0.183918
Dolichopodidae	drawing	0.0175826	-0.171537
Dolichopodidae	drawing	-0.0295056	-0.170263
Dolichopodidae	picture	-0.000107838	-0.188617
Dolichopodidae	drawing	0.040352	-0.227816
Dolichopodidae	drawing	-0.0650177	-0.177639
Dolichopodidae	picture	-0.0158851	-0.185559
Dolichopodidae	drawing	-0.0512474	-0.143277
Dolichopodidae	drawing	-0.0511778	-0.188566
Dolichopodidae	drawing	-0.0357221	-0.163208
Dolichopodidae	drawing	-0.0190861	-0.189519
Dolichopodidae	drawing	-0.0524651	-0.177449
Dolichopodidae	picture	-0.0824045	-0.245779
Dolichopodidae	picture	0.075687	-0.22743
Dolichopodidae	drawing	-0.0336895	-0.179876
Dolichopodidae	picture	-0.0355392	-0.184905
Dolichopodidae	picture	-0.0949568	-0.239285
Dolichopodidae	picture	-0.00434789	-0.216744
Dolichopodidae	drawing	-0.034485	-0.170797
Dolichopodidae	drawing	-0.0391426	-0.149784
Dolichopodidae	drawing	-0.0981702	-0.111445
Drosophilidae	picture	-0.0804944	-0.028055
Drosophilidae	picture	-0.0829377	-0.0272048
Drosophilidae	picture	-0.0773648	-0.0136535
Drosophilidae	picture	-0.112265	-0.0157494
Drosophilidae	picture	-0.0727518	0.0189989
Drosophilidae	picture	-0.0827167	-0.0272019
Drosophilidae	drawing	-0.030841	-0.000220505
Drosophilidae	picture	-0.0623276	0.0502105
Drosophilidae	picture	-0.0726917	-0.00455339
Drosophilidae	picture	-0.0506454	-0.000527224
Drosophilidae	picture	-0.0674462	0.0135647
Drosophilidae	drawing	-0.0323417	0.186784
Drosophilidae	picture	-0.07194	-0.0175399
Drosophilidae	picture	-0.0461929	0.022891
Drosophilidae	picture	-0.0555049	0.0114542
Drosophilidae	picture	-0.0561843	0.0387048
Drosophilidae	picture	-0.0856122	-0.0253169
Drosophilidae	drawing	-0.0687423	0.0386883
Drosophilidae	picture	-0.0792391	0.00371432
Drosophilidae	picture	-0.0692086	-0.0248253
Drosophilidae	picture	-0.0476336	0.0169662
Drosophilidae	picture	-0.077442	-0.0188967
Drosophilidae	picture	-0.0661222	-0.0143163
Drosophilidae	picture	-0.0558199	-0.00963407
Drosophilidae	picture	-0.0701218	0.0270365
Drosophilidae	picture	-0.0748127	0.00420592
Drosophilidae	picture	-0.0526835	0.100028
Drosophilidae	picture	-0.07284	-0.0190528
Drosophilidae	picture	-0.0707839	-0.0118164
Drosophilidae	picture	-0.0463975	0.0553441
Drosophilidae	picture	-0.0915624	-0.0279552
Drosophilidae	picture	-0.0737881	-0.028905
Drosophilidae	picture	-0.0635724	0.00355748
Drosophilidae	picture	-0.0640766	-0.00547531
Drosophilidae	drawing	-0.0705964	-0.00413048
Drosophilidae	picture	-0.0707828	-0.00767487
Drosophilidae	picture	-0.0516072	0.00236353
Drosophilidae	picture	-0.0527731	0.0279273
Drosophilidae	picture	-0.061789	0.00697459
Drosophilidae	picture	-0.07556	-0.0220785
Drosophilidae	picture	-0.0698742	0.011365
Drosophilidae	picture	-0.0439604	0.0211089
Drosophilidae	picture	-0.041121	0.029677
Drosophilidae	picture	-0.0707907	-0.0277795
Drosophilidae	picture	-0.0908452	-0.0134554
Drosophilidae	picture	-0.0568799	0.0262855
Drosophilidae	picture	-0.0784525	-0.0346519
Drosophilidae	drawing	-0.124605	-0.052023
Drosophilidae	picture	-0.0742822	0.0190608
Drosophilidae	picture	-0.0754311	0.00737266
Drosophilidae	picture	-0.0685093	-0.00931496
Drosophilidae	picture	-0.0803801	0.0527172
Drosophilidae	picture	-0.0545383	0.0129576
Drosophilidae	picture	-0.0488666	0.0568931
Drosophilidae	picture	-0.0831632	-0.0325611
Drosophilidae	picture	-0.0940061	-0.0111373
Drosophilidae	drawing	-0.0647591	0.045136
Drosophilidae	picture	-0.0843421	-0.0197449
Drosophilidae	picture	-0.0923552	-0.0341803
Drosophilidae	picture	-0.0670188	0.0195055
Drosophilidae	picture	-0.0765916	-0.0118345
Drosophilidae	picture	-0.0530261	0.0107289
Drosophilidae	picture	-0.0973239	-0.0305378
Drosophilidae	picture	-0.0522752	0.0279516
Drosophilidae	picture	-0.071468	-0.0149071
Drosophilidae	picture	-0.102628	-0.0326439
Drosophilidae	drawing	-0.0804794	-0.0484439
Drosophilidae	picture	-0.0572468	0.0103773
Drosophilidae	drawing	-0.0671252	0.00130757
Drosophilidae	picture	-0.0757685	-0.0223143
Drosophilidae	picture	-0.0853542	0.000710934
Drosophilidae	picture	-0.0718554	0.00197925
Drosophilidae	picture	-0.0597242	-0.00426054
Drosophilidae	picture	-0.069744	-0.0622137
Drosophilidae	picture	-0.0615104	-0.0171619
Drosophilidae	picture	-0.0866927	-0.0119844
Drosophilidae	picture	-0.0129996	0.119463
Drosophilidae	drawing	-0.0386736	-0.0196958
Drosophilidae	picture	-0.079843	-0.0267025
Drosophilidae	picture	-0.0715703	-0.000291412
Drosophilidae	picture	-0.0609183	0.0483135
Drosophilidae	drawing	-0.0649422	0.0769463
Drosophilidae	picture	-0.0626062	-0.0169851
Drosophilidae	picture	-0.0783201	-0.0411661
Drosophilidae	picture	-0.0618608	-0.00783902
Drosophilidae	picture	-0.0856331	-0.0157025
Drosophilidae	picture	-0.0690028	0.0103164
Drosophilidae	picture	-0.0369413	-0.0855674
Drosophilidae	picture	-0.0641107	-0.0133957
Drosophilidae	picture	-0.0877871	-0.0128071
Drosophilidae	picture	0.0114627	-0.0793115
Drosophilidae	picture	-0.0619022	0.0191911
Drosophilidae	picture	-0.0830811	-0.0245197
Drosophilidae	picture	-0.0651571	-0.0296673
Drosophilidae	picture	-0.0575178	-0.00823855
Drosophilidae	picture	-0.0664612	0.0190908
Drosophilidae	picture	-0.0501276	0.0243615
Drosophilidae	picture	-0.071688	-3.46759e-05
Drosophilidae	picture	-0.0503352	0.0118741
Drosophilidae	picture	-0.0696209	0.00820802
Drosophilidae	picture	-0.1088	-0.0406469
Drosophilidae	picture	-0.0687083	-0.0126607
Drosophilidae	picture	-0.0676231	-0.0145848
Drosophilidae	picture	-0.0473771	0.0810614
Drosophilidae	picture	-0.0809531	-0.0241438
Drosophilidae	picture	-0.0699252	-0.0253296
Drosophilidae	picture	-0.0762932	0.0127009
Drosophilidae	picture	-0.084085	-0.0290719
Drosophilidae	picture	-0.0777602	0.00371663
Drosophilidae	picture	-0.0532311	-0.000115502
Drosophilidae	picture	0.0284495	0.00227702
Drosophilidae	picture	-0.0598257	-0.0432235
Drosophilidae	picture	-0.0697556	-0.0199732
Drosophilidae	picture	-0.0712538	-0.0259589
Drosophilidae	picture	-0.0745993	-0.0230531
Drosophilidae	picture	-0.0474472	0.0676581
Drosophilidae	picture	-0.094528	-0.0268206
Drosophilidae	picture	-0.0708245	0.0178332
Drosophilidae	picture	-0.0535035	0.0367496
Drosophilidae	picture	-0.0712388	0.00110062
Drosophilidae	drawing	-0.0666019	0.0354461
Drosophilidae	picture	-0.0732445	0.0041195
Drosophilidae	picture	-0.05176	0.0385061
Drosophilidae	picture	-0.059607	0.0184645
Drosophilidae	picture	-0.0389472	0.058015
Drosophilidae	picture	-0.0662706	-0.00247942
Drosophilidae	picture	-0.0847527	-0.0318522
Drosophilidae	picture	-0.0731733	-0.0276846
Drosophilidae	picture	-0.0738284	-0.00656775
Drosophilidae	picture	-0.0709462	0.00756969
Ephydridae	drawing	0.0431628	0.0468549
Ephydridae	drawing	-0.0315237	-0.0482031
Ephydridae	drawing	-0.00575277	0.0919361
Ephydridae	picture	-0.0567134	-0.0827494
Ephydridae	drawing	-0.0295791	0.0142606
Ephydridae	drawing	-0.0295958	0.0273185
Ephydridae	drawing	-0.0407444	-0.0444982
Ephydridae	drawing	-0.0511812	-0.131583
Ephydridae	drawing	-0.0423025	0.0363445
Ephydridae	drawing	-0.0393544	-0.00217077
Ephydridae	drawing	-0.0113122	-0.00527555
Ephydridae	drawing	0.0402041	-0.0982459
Fergusoninidae	drawing	-0.0654733	-0.0282025
Fergusoninidae	drawing	-0.0595473	-0.0276363
Fergusoninidae	picture	-0.0849599	-0.0943679
Fergusoninidae	drawing	-0.133968	-0.0595904
Fergusoninidae	drawing	-0.0620334	-0.103424
Fergusoninidae	picture	-0.0373923	-0.0871722
Fergusoninidae	drawing	-0.0534837	-0.0195012
Fergusoninidae	drawing	-0.0454829	0.0217158
Fergusoninidae	drawing	-0.0720212	-0.0219126
Fergusoninidae	drawing	-0.0627692	-0.0165549
Fergusoninidae	drawing	-0.0740061	-0.0470545
Fergusoninidae	drawing	-0.0490899	-0.0779068
Fergusoninidae	drawing	-0.0527512	-0.0102306
Fergusoninidae	drawing	-0.0753814	-0.0482554
Fergusoninidae	picture	-0.0937733	-0.116408
Fergusoninidae	drawing	-0.0423219	-0.011666
Glossinidae	picture	0.276725	-0.159065
Glossinidae	picture	0.292199	-0.133668
Glossinidae	picture	0.274904	-0.135233
Glossinidae	picture	0.242642	-0.109939
Glossinidae	drawing	0.296555	-0.132435
Heleomyzidae1	picture	0.00786328	0.0990164
Heleomyzidae1	picture	-0.0161259	0.139843
Heleomyzidae1	picture	-0.0303098	0.0365195
Heleomyzidae1	picture	-0.0954995	0.0172455
Heleomyzidae1	picture	-0.0507062	0.0384658
Heleomyzidae1	drawing	0.158089	-0.00973899
Heleomyzidae1	drawing	-0.0319291	0.026015
Heleomyzidae1	picture	0.0214137	0.0331663
Heleomyzidae1	drawing	0.0467627	0.0662909
Heleomyzidae1	picture	0.0387732	0.0734327
Heleomyzidae1	picture	-0.00372121	0.0583468
Heleomyzidae1	picture	0.0458759	0.0695611
Heleomyzidae1	drawing	0.0329302	0.130805
Heleomyzidae1	picture	0.00126112	0.148513
Heleomyzidae1	picture	0.04277	0.0810754
Heleomyzidae1	picture	-0.00372311	0.153609
Heleomyzidae1	picture	0.0433768	0.0903141
Heleomyzidae1	picture	-0.0034744	0.0613251
Heleomyzidae1	picture	-0.0990553	0.0180962
Heleomyzidae1	drawing	0.00339578	0.0887745
Heleomyzidae1	picture	-0.0691451	0.0473973
Heleomyzidae1	picture	0.0478828	0.0763358
Heleomyzidae1	drawing	0.11181	0.0364248
Heleomyzidae1	picture	0.0132553	0.0233226
Heleomyzidae1	picture	0.0364472	0.0948401
Heleomyzidae1	drawing	0.0338876	0.130278
Heleomyzidae1	picture	-0.0051948	0.0887194
Heleomyzidae1	picture	0.0150389	0.039489
Heleomyzidae1	drawing	-0.0769269	-0.000593649
Heleomyzidae1	picture	0.00600714	0.0997036
Hybotidae	picture	0.0350316	-0.225446
Hybotidae	picture	0.132741	-0.221955
Hybotidae	picture	0.164456	-0.267954
Hybotidae	picture	0.117517	-0.189132
Hybotidae	picture	0.0769145	-0.188696
Hybotidae	picture	0.160725	-0.233296
Hybotidae	drawing	0.0199382	-0.217366
Hybotidae	drawing	0.059018	-0.225619
Hybotidae	drawing	0.123637	-0.264403
Hybotidae	picture	0.085342	-0.168107
Hybotidae	drawing	0.143779	-0.290243
Hybotidae	picture	0.0745541	-0.228258
Lauxaniidae	drawing	0.0434402	0.0306155
Lauxaniidae	drawing	0.029051	0.0240842
Lauxaniidae	drawing	-0.0308389	0.00296292
Lauxaniidae	drawing	-0.013977	0.0775523
Lauxaniidae	drawing	0.0213135	0.0916645
Lauxaniidae	drawing	-0.00416958	0.00956389
Lauxaniidae	drawing	-0.0209864	0.0338562
Lauxaniidae	drawing	0.0183925	0.118438
Lauxaniidae	drawing	0.0727977	0.0628809
Lauxaniidae	drawing	0.001086	0.0507506
Lauxaniidae	picture	-0.00937518	0.095559
Lauxaniidae	picture	0.0308557	0.16366
Lauxaniidae	drawing	0.039405	0.0930543
Lauxaniidae	drawing	0.0118459	0.042777
Lauxaniidae	drawing	-0.0375376	0.049356
Lauxaniidae	drawing	-0.00895791	0.0831905
Lauxaniidae	drawing	0.0625546	0.0766548
Lauxaniidae	picture	-0.0193675	-0.010737
Lauxaniidae	drawing	0.0277654	0.147303
Lauxaniidae	drawing	-0.0634802	0.0341166
Lauxaniidae	drawing	-0.00170426	0.0459733
Lauxaniidae	drawing	0.01825	0.0177169
Lauxaniidae	drawing	-0.0183865	0.211482
Lauxaniidae	drawing	0.0176908	0.157093
Lauxaniidae	picture	0.0422684	0.0970693
Lauxaniidae	drawing	0.0166691	0.0699633
Lauxaniidae	drawing	-0.0202192	-0.0108181
Lauxaniidae	drawing	0.000621637	-0.0227837
Lauxaniidae	drawing	0.0406425	0.0327642
Lauxaniidae	picture	0.061463	0.027337
Lauxaniidae	drawing	-0.000960373	-0.0172642
Micropezidae	picture	-0.0373295	0.13394
Micropezidae	picture	-0.0637869	0.136112
Micropezidae	drawing	0.0622286	0.0726921
Micropezidae	picture	-0.0334555	0.0968799
Micropezidae	drawing	-0.0920666	0.0761971
Micropezidae	drawing	-0.011904	0.132561
Micropezidae	drawing	0.0213193	0.122678
Micropezidae	picture	-0.0669875	0.0877312
Micropezidae	drawing	0.00313933	0.112381
Micropezidae	drawing	-0.0710077	0.047862
Micropezidae	drawing	0.077964	0.055852
Micropezidae	picture	-0.000481218	0.136771
Muscidae	picture	0.0411663	0.0569402
Muscidae	picture	-0.00653932	0.0741985
Muscidae	drawing	-0.0405994	-0.0279639
Muscidae	picture	0.0986463	-0.000778302
Muscidae	picture	0.11101	0.0145715
Muscidae	drawing	0.109372	-0.0210586
Muscidae	picture	0.102601	0.00797188
Muscidae	picture	0.127309	0.0355059
Muscidae	picture	0.127441	0.0284569
Muscidae	picture	0.1124	0.0784881
Muscidae	drawing	0.157774	-0.00281926
Muscidae	drawing	0.118683	0.00924601
Muscidae	drawing	0.103628	0.057776
Muscidae	picture	0.0952987	0.0430358
Muscidae	drawing	0.131057	0.0233845
Muscidae	picture	0.0662983	0.113755
Muscidae	drawing	0.140131	-0.0568942
Muscidae	drawing	0.0817039	0.00481016
Muscidae	picture	-0.0241382	0.00392744
Muscidae	drawing	0.119184	0.00934698
Muscidae	picture	0.0475764	0.0416905
Muscidae	picture	0.094086	-0.0147577
Muscidae	picture	0.123959	0.0133934
Muscidae	picture	0.0943541	0.0481165
Muscidae	drawing	0.0937179	-0.00554729
Neriidae	drawing	-0.0285333	-0.0199492
Neriidae	picture	-0.0761311	-0.0188034
Neriidae	drawing	-0.0259923	0.0389013
Neriidae	picture	-0.0863383	-0.0410815
Neriidae	picture	-0.0992213	-0.0250997
Neriidae	drawing	0.0295749	-0.0103758
Neriidae	picture	-0.0610385	0.0124706
Neriidae	drawing	0.0880226	-0.129983
Neriidae	picture	0.0293827	0.0169271
Neriidae	drawing	0.0163142	0.0408477
Neriidae	drawing	0.0274471	0.0257229
Odiniidae	drawing	-0.0432656	0.0383629
Odiniidae	picture	-0.0383294	0.0201696
Odiniidae	picture	-0.0428602	0.0382855
Odiniidae	picture	-0.0402613	0.0383374
Odiniidae	drawing	-0.0433964	0.0123241
Odiniidae	picture	-0.0417005	0.045956
Odiniidae	picture	-0.0560962	0.0180522
Odiniidae	drawing	-0.0477612	-0.0245509
Odiniidae	picture	-0.0567019	0.0310433
Odiniidae	picture	-0.078165	0.023552
Odiniidae	picture	-0.0469521	-0.0173817
Odiniidae	drawing	-0.0256168	0.124072
Odiniidae	picture	-0.017425	0.132568
Odiniidae	drawing	-0.0251665	0.12924
Odiniidae	picture	-0.0499916	0.0493315
Odiniidae	picture	-0.0370055	-0.0109592
Odiniidae	picture	-0.0581517	-0.023344
Odiniidae	picture	-0.0591225	0.0137728
Odiniidae	picture	-0.0217394	0.00799451
Odiniidae	picture	-0.0676808	-0.0217282
Odiniidae	picture	0.00878139	0.025725
Opomyzidae	drawing	-0.0945483	0.0991232
Opomyzidae	drawing	-0.109731	0.101465
Opomyzidae	drawing	-0.0866419	0.137047
Opomyzidae	drawing	-0.0647225	0.147615
Opomyzidae	drawing	-0.0577341	0.171372
Opomyzidae	drawing	-0.108257	0.106275
Opomyzidae	drawing	-0.151762	0.0965028
Opomyzidae	drawing	-0.108694	0.120618
Opomyzidae	drawing	-0.0647225	0.147615
Opomyzidae	drawing	-0.113853	0.104683
Opomyzidae	drawing	-0.151762	0.0965028
Opomyzidae	drawing	-0.161385	0.0809172
Opomyzidae	drawing	-0.0782614	0.134402
Opomyzidae	picture	-0.0633039	0.155804
Opomyzidae	drawing	-0.133748	0.0966872
Opomyzidae	drawing	-0.144141	0.101304
Opomyzidae	drawing	-0.103004	0.135939
Opomyzidae	drawing	-0.144141	0.101304
Opomyzidae	drawing	-0.0825215	0.163058
Opomyzidae	drawing	-0.129901	0.0856049
Opomyzidae	drawing	-0.108694	0.120618
Opomyzidae	drawing	-0.133748	0.0966872
Opomyzidae	drawing	-0.0825215	0.163058
Opomyzidae	drawing	-0.103004	0.135939
Opomyzidae	drawing	-0.0629546	0.141155
Opomyzidae	drawing	-0.0717913	0.175834
Opomyzidae	drawing	-0.111792	0.128689
Opomyzidae	drawing	-0.113853	0.104683
Periscelididae	drawing	-0.132752	0.0858085
Periscelididae	drawing	-0.067819	-0.0571559
Periscelididae	picture	-0.0206475	0.043548
Periscelididae	drawing	0.0196824	-0.0605379
Periscelididae	picture	-0.184265	-0.0404666
Periscelididae	drawing	0.00534313	-0.0213
Periscelididae	picture	-0.165418	-0.0561953
Periscelididae	picture	-0.0196779	-0.0155872
Periscelididae	picture	0.0235878	0.0225271
Periscelididae	picture	-0.142503	-0.0182843
Periscelididae	picture	0.119817	-0.011942
Periscelididae	drawing	-0.196951	-0.0790757
Periscelididae	picture	0.0210006	0.00534715
Periscelididae	picture	-0.0476677	0.0409509
Periscelididae	picture	-0.164946	-0.0578069
Periscelididae	picture	0.103288	-0.0403564
Piophilidae	drawing	0.0749955	0.0551742
Piophilidae	drawing	0.101824	-0.0299484
Piophilidae	drawing	-0.0400314	0.00270778
Piophilidae	picture	-0.0250103	0.0104134
Piophilidae	picture	0.10985	0.146876
Piophilidae	drawing	-0.0261286	0.0337255
Piophilidae	drawing	-0.0595862	0.0854253
Piophilidae	drawing	0.0775397	0.0237833
Piophilidae	drawing	0.0344601	0.0764727
Piophilidae	drawing	0.0130629	0.0131484
Piophilidae	drawing	-0.0269274	0.0689787
Piophilidae	drawing	0.0981117	0.0084985
Piophilidae	picture	-0.0186314	0.0152186
Piophilidae	drawing	0.0254778	0.0678633
Pipunculidae	drawing	0.245185	-0.0435214
Pipunculidae	picture	0.169972	-0.0307894
Pipunculidae	picture	0.209453	-0.128456
Pipunculidae	drawing	0.168668	-0.072476
Pipunculidae	drawing	0.073241	0.102375
Pipunculidae	drawing	0.0664267	-0.0021817
Pipunculidae	drawing	0.0992407	0.14806
Pipunculidae	drawing	0.119725	0.0486096
Pipunculidae	drawing	0.163546	-0.0746646
Pipunculidae	picture	0.135811	-0.0982058
Pipunculidae	drawing	0.178805	-0.0302472
Pipunculidae	picture	0.0843026	0.164877
Pipunculidae	picture	0.234544	-0.107464
Pipunculidae	picture	0.21212	-0.110788
Pipunculidae	picture	0.146731	-0.0341762
Platypezidae	picture	0.195736	-0.242296
Platypezidae	drawing	0.232734	-0.254299
Platypezidae	picture	0.25379	-0.255063
Platypezidae	drawing	0.221047	-0.243028
Platypezidae	drawing	0.236802	-0.271137
Platypezidae	drawing	0.207723	-0.288263
Platypezidae	drawing	0.258426	-0.263254
Platypezidae	drawing	0.25505	-0.256572
Platypezidae	picture	0.23384	-0.211544
Platypezidae	drawing	0.249882	-0.233028
Platypezidae	drawing	0.259494	-0.225468
Platypezidae	drawing	0.255854	-0.222407
Platypezidae	drawing	0.264307	-0.242518
Platypezidae	drawing	0.256867	-0.251354
Platypezidae	drawing	0.256203	-0.257455
Platypezidae	picture	0.234516	-0.232319
Platypezidae	drawing	0.213222	-0.256947
Platypezidae	drawing	0.284358	-0.219968
Platypezidae	drawing	0.231072	-0.218554
Platypezidae	drawing	0.278434	-0.249101
Platypezidae	drawing	0.231378	-0.280366
Platypezidae	drawing	0.211295	-0.141722
Psilidae	picture	-0.061732	-0.0206829
Psilidae	picture	-0.0821507	0.043725
Psilidae	picture	-0.0259901	0.00840644
Psilidae	drawing	-0.0529961	0.00849537
Psilidae	picture	-0.0670114	-0.00277873
Psilidae	picture	-0.0207959	0.0306672
Psilidae	picture	-0.0568016	0.0282972
Psilidae	drawing	0.00181537	-0.0367674
Psilidae	drawing	-0.0153027	-0.0396456
Psilidae	drawing	0.0213109	0.0211871
Psilidae	picture	0.0293124	-0.0261984
Ropalomeridae	drawing	0.251616	-0.0288552
Ropalomeridae	picture	0.232624	-0.0762156
Ropalomeridae	picture	0.204508	-0.0408018
Ropalomeridae	drawing	0.207969	-0.0779283
Ropalomeridae	drawing	0.204118	-0.0615392
Sarcophagidae	picture	0.0949711	-0.0347331
Sarcophagidae	drawing	0.0925993	0.0202071
Sarcophagidae	picture	0.0949097	-0.00397232
Sarcophagidae	drawing	0.114434	-0.0202471
Sarcophagidae	drawing	0.114065	-0.0189512
Sarcophagidae	picture	0.100177	-0.00447673
Sarcophagidae	drawing	0.12858	-0.00605191
Sarcophagidae	drawing	0.0826784	-0.0701994
Sarcophagidae	drawing	0.141831	-0.0514254
Sarcophagidae	picture	0.112077	-0.015038
Sarcophagidae	picture	0.117646	-0.0199411
Sarcophagidae	picture	0.117516	0.014673
Sarcophagidae	drawing	0.160599	-0.0309427
Sarcophagidae	picture	0.133882	-0.0294323
Sarcophagidae	drawing	0.141584	-0.0299532
Sarcophagidae	picture	0.110192	0.00938011
Sarcophagidae	picture	0.168478	-0.013245
Sarcophagidae	drawing	0.0931101	-0.0653972
Sarcophagidae	picture	0.158694	-0.013094
Sarcophagidae	picture	0.150633	-0.0141116
Scathophagidae	drawing	0.0358911	0.113636
Scathophagidae	picture	0.0501954	0.110368
Scathophagidae	picture	0.0472361	0.102361
Scathophagidae	picture	0.0470519	0.0659192
Scathophagidae	picture	0.0757921	0.137431
Scathophagidae	drawing	0.0219584	0.12657
Scathophagidae	picture	0.0436217	0.15444
Scathophagidae	drawing	0.0199883	0.119256
Scathophagidae	drawing	0.059512	0.221202
Scathophagidae	picture	0.0785669	0.150329
Scathophagidae	picture	0.0599098	0.125212
Sciomyzidae	picture	0.018577	-0.0195745
Sciomyzidae	picture	0.0246055	0.0960903
Sciomyzidae	drawing	0.0611504	0.0340672
Sciomyzidae	picture	0.135899	0.0677709
Sciomyzidae	drawing	-0.00986448	0.0799819
Sciomyzidae	picture	0.0794108	0.0707079
Sciomyzidae	picture	0.106285	0.0927809
Sciomyzidae	picture	0.0975391	0.0627589
Sciomyzidae	picture	-0.0510678	0.113586
Sciomyzidae	picture	0.103907	0.042305
Sciomyzidae	drawing	0.065326	0.130114
Sciomyzidae	picture	0.0564207	0.0937308
Sciomyzidae	picture	0.0676439	0.0850737
Sciomyzidae	drawing	0.0832756	0.0700311
Sciomyzidae	picture	0.0276953	0.0648173
Sciomyzidae	picture	0.0745103	0.108056
Sciomyzidae	picture	0.11489	0.0431798
Sciomyzidae	picture	0.0634237	0.146436
Sciomyzidae	drawing	0.0614867	0.033468
Sciomyzidae	picture	-0.0281887	0.0994817
Sciomyzidae	picture	-0.0981786	0.0899496
Sciomyzidae	picture	0.079898	0.0214488
Sciomyzidae	picture	0.0196575	0.0663752
Sciomyzidae	drawing	-0.0512959	0.030618
Sciomyzidae	picture	0.0923776	0.0318595
Sciomyzidae	picture	0.0535828	0.0784945
Sciomyzidae	picture	-0.0517545	0.0277565
Sciomyzidae	picture	-0.0179013	0.128975
Sciomyzidae	picture	0.0925598	0.0874917
Sciomyzidae	picture	0.0944585	0.0505116
Sepsidae	picture	-0.00932096	0.0433185
Sepsidae	drawing	-0.0718744	-0.0256733
Sepsidae	picture	-0.0519612	-0.0504085
Sepsidae	picture	-0.0232857	0.0250701
Sepsidae	drawing	0.0842401	-0.0127921
Sepsidae	picture	-0.0550809	-0.0211079
Sepsidae	picture	-0.0023676	-0.00166511
Sepsidae	picture	0.0569241	-0.00361981
Sepsidae	picture	-0.0295061	0.0106438
Sepsidae	picture	-0.0652253	-0.0357022
Sepsidae	picture	0.00114962	0.00366344
Sepsidae	picture	-0.0661903	-0.0245263
Sepsidae	picture	-0.0124864	-0.0349477
Sepsidae	picture	-0.0688291	-0.0145741
Sepsidae	picture	-0.0427547	-0.0139505
Sepsidae	drawing	0.0064878	0.022647
Sepsidae	picture	-0.000633734	-0.062364
Sepsidae	picture	-0.0649392	-0.0455705
Sepsidae	picture	-0.0383883	-0.0284779
Sepsidae	picture	-0.0488428	-0.00719881
Sepsidae	drawing	-0.0422402	-0.0164285
Sepsidae	drawing	-0.0238855	-0.0031212
Sepsidae	picture	-0.0316757	-0.0185547
Sepsidae	picture	-0.0698679	-0.0499963
Sepsidae	picture	0.0345404	0.00243538
Sepsidae	picture	-0.0452832	0.0124877
Sepsidae	picture	-0.0661221	-0.0170545
Sepsidae	picture	0.0614739	-0.0165658
Sepsidae	picture	-0.0528692	0.0171519
Sepsidae	picture	0.109905	-0.019004
Sepsidae	picture	-0.0326016	0.0012404
Sepsidae	picture	0.0368561	-0.0234058
Sepsidae	picture	-0.0606029	-0.0261635
Sepsidae	picture	0.010539	-0.00368418
Sepsidae	picture	-0.0572923	-0.0516051
Sepsidae	picture	-0.0331452	0.00968236
Sepsidae	picture	0.00553977	0.00152876
Sepsidae	picture	0.0334991	0.00760621
Sphaeroceridae	drawing	-0.0401099	0.141443
Sphaeroceridae	drawing	-0.093094	0.0252973
Sphaeroceridae	drawing	-0.0289243	0.099966
Sphaeroceridae	drawing	-0.0590006	-0.0612677
Sphaeroceridae	drawing	-0.0239708	0.0985832
Sphaeroceridae	drawing	-0.0830054	0.00593007
Sphaeroceridae	drawing	-0.0786532	0.0838083
Sphaeroceridae	drawing	-0.0779345	-0.0460653
Strongylophthalmyiidae	picture	-0.0524716	-0.0321358
Strongylophthalmyiidae	picture	-0.0373819	0.0255287
Strongylophthalmyiidae	picture	-0.0406153	0.0479147
Strongylophthalmyiidae	picture	-0.0781192	0.0165578
Strongylophthalmyiidae	picture	-0.0412947	0.0212942
Strongylophthalmyiidae	picture	-0.0890243	0.0602751
Syringogastridae	drawing	-0.107067	0.178875
Syringogastridae	picture	-0.109855	0.0739327
Syringogastridae	picture	-0.0797563	0.160684
Syringogastridae	picture	-0.12384	0.153913
Syringogastridae	picture	-0.166639	0.219744
Syringogastridae	picture	-0.159252	0.19251
Syringogastridae	picture	-0.0933977	0.162657
Syringogastridae	picture	-0.192342	0.21801
Syringogastridae	picture	-0.183975	0.200836
Syringogastridae	picture	-0.12943	0.102801
Syringogastridae	drawing	-0.149296	0.177738
Tachinidae	drawing	0.0484725	-0.0156106
Tachinidae	drawing	0.148768	0.00707121
Tachinidae	drawing	0.133125	-0.00142121
Tachinidae	drawing	0.0666551	-0.0277459
Tachinidae	drawing	0.0721371	0.0173458
Tachinidae	drawing	0.132054	-0.0158824
Tachinidae	drawing	0.139183	-0.00937732
Tachinidae	drawing	0.176711	-0.058577
Tachinidae	drawing	0.144068	-0.0439717
Tachinidae	drawing	0.0454915	-0.0280517
Tachinidae	drawing	0.0614231	-0.0525237
Tachinidae	drawing	0.0400392	-0.0231381
Tachinidae	drawing	0.101257	-0.0183975
Tachinidae	drawing	0.0481328	-0.0372323
Tachinidae	drawing	0.100596	0.0649598
Tachinidae	picture	0.0783348	0.0887417
Tachinidae	drawing	0.0894512	-0.00225384
Tephritidae	picture	0.0811039	0.00548848
Tephritidae	drawing	0.0707401	0.0784496
Tephritidae	drawing	0.0983385	0.09913
Tephritidae	picture	0.120892	0.165324
Tephritidae	drawing	0.102446	0.172593
Tephritidae	picture	0.0177525	0.0978757
Tephritidae	drawing	0.119221	0.179342
Tephritidae	picture	0.0942205	0.102894
Tephritidae	picture	0.0469714	0.00977684
Tephritidae	picture	0.0599783	0.126938
Tephritidae	drawing	0.104044	0.132231
Tephritidae	picture	0.138657	0.123367
Tephritidae	picture	0.111273	0.150074
Tephritidae	picture	0.277919	0.0531675
Tephritidae	picture	0.120573	0.150661
Tephritidae	picture	0.173803	0.087173
Tephritidae	picture	0.10648	-0.0734273
Tephritidae	drawing	0.171564	0.0597146
Tephritidae	drawing	0.0814783	0.0793864
Tephritidae	drawing	0.0755424	0.0564582
Tephritidae	drawing	0.0578958	0.069852
Tephritidae	drawing	0.107186	0.114738
Tephritidae	drawing	0.023503	0.0708461
Tephritidae	drawing	0.101279	0.106071
Tephritidae	picture	0.0605694	0.0913632
Tephritidae	picture	0.12199	0.139018
Tephritidae	drawing	0.131981	0.140664
Tephritidae	picture	0.0767136	0.0568055
Tephritidae	picture	0.102087	0.0554088
Tephritidae	picture	0.103449	0.0491489
Tephritidae	picture	0.0638761	0.113739
Tephritidae	picture	0.0877673	-0.0510229
Tephritidae	picture	0.107477	0.0901736
Tephritidae	picture	0.0681246	0.0543808
Tephritidae	picture	0.0687619	0.0752282
Tephritidae	picture	0.0974059	0.192771
Tephritidae	drawing	0.109343	0.10668
Tephritidae	picture	0.0874689	0.0102375
Tephritidae	drawing	0.158808	0.0745268
Tephritidae	drawing	0.136094	0.160947
Tephritidae	drawing	0.0895986	0.107892
Tephritidae	picture	0.120642	0.205376
Tephritidae	picture	0.123165	0.0904632
Tephritidae	picture	0.0937115	-0.00630391
Tephritidae	picture	0.124605	0.13524
Tephritidae	picture	0.0754021	-0.0200041
Tephritidae	picture	0.0879909	0.0724518
Tephritidae	drawing	0.109344	0.145242
Tephritidae	drawing	0.113319	0.199251
Tephritidae	picture	0.139492	0.0750002
Tephritidae	picture	0.123575	0.15451
Tephritidae	drawing	0.115178	0.116866
Tephritidae	drawing	0.117566	0.00675709
Tephritidae	drawing	0.11776	0.183579
Tephritidae	picture	0.0569785	0.19609
Tephritidae	drawing	0.130948	0.121571
Tephritidae	picture	0.0832406	0.0114645
Tephritidae	picture	0.152838	0.132391
Tephritidae	picture	0.157194	0.10534
Tephritidae	picture	0.118145	0.057502
Tephritidae	picture	0.0858989	0.164367
Tephritidae	picture	0.111645	0.147718
Tephritidae	picture	0.119592	0.0317007
Tephritidae	picture	0.150092	0.156888
Tephritidae	drawing	0.130966	0.128917
Tephritidae	picture	0.0913909	0.00602953
Tephritidae	picture	0.105285	0.105447
Tephritidae	drawing	0.104031	0.0919425
Tephritidae	picture	-0.0178425	-0.0581318
Tephritidae	picture	0.260497	0.0244139
Tephritidae	drawing	0.110694	0.224983
Tephritidae	picture	0.148665	0.0409075
Teratomyzidae	picture	-0.185401	-0.0711882
Teratomyzidae	drawing	-0.227764	-0.117552
Teratomyzidae	picture	-0.182611	-0.0841591
Teratomyzidae	picture	-0.185084	-0.065404
Teratomyzidae	picture	-0.186598	-0.0802147
Teratomyzidae	picture	-0.18797	-0.097058
Teratomyzidae	picture	-0.187329	-0.0796686
Teratomyzidae	picture	-0.190637	-0.116112
Teratomyzidae	picture	-0.211472	-0.145227
Teratomyzidae	drawing	-0.219249	-0.124512
Teratomyzidae	drawing	-0.230791	-0.146149
Teratomyzidae	picture	-0.188283	-0.0979019
Teratomyzidae	drawing	-0.212532	-0.10286
Ulidiidae	drawing	0.0361731	0.287289
Ulidiidae	drawing	-0.00896278	0.2685
Ulidiidae	picture	0.245037	0.011141
Ulidiidae	drawing	0.28795	0.192669
Ulidiidae	drawing	0.201029	0.0544498
Ulidiidae	drawing	0.192475	0.0656843
Ulidiidae	picture	0.216528	0.114605
Ulidiidae	drawing	0.13537	0.105731
Ulidiidae	drawing	0.132233	0.0842025
Ulidiidae	drawing	0.205965	0.0271449
Ulidiidae	picture	0.303562	-0.0898288
Ulidiidae	drawing	0.145428	0.0859381
Ulidiidae	picture	0.305145	0.0276735
Ulidiidae	drawing	0.237361	-0.00652192
Ulidiidae	drawing	-0.0450815	0.143559
Ulidiidae	drawing	0.170501	0.123006
Ulidiidae	drawing	0.195994	0.0262374
Ulidiidae	drawing	0.127052	0.0425203
Ulidiidae	drawing	0.0870974	0.0767969
Ulidiidae	drawing	0.209222	-0.0111568
Ulidiidae	drawing	0.232932	0.0636285
Ulidiidae	drawing	-0.0133598	0.116258
Ulidiidae	drawing	0.0118093	0.0881943
Ulidiidae	picture	0.189443	0.0399265
Ulidiidae	picture	0.188591	-0.00967773
Ulidiidae	picture	0.138315	0.0266256
Ulidiidae	drawing	0.220804	0.0163198
Ulidiidae	picture	0.132295	0.0370921
Ulidiidae	drawing	0.195691	0.0460223
Ulidiidae	picture	0.110727	0.0125195
Ulidiidae	picture	0.244498	0.100597
Ulidiidae	picture	0.106501	0.104099
Ulidiidae	drawing	0.0513146	0.0051663
Ulidiidae	drawing	0.165174	0.0205463
Ulidiidae	drawing	0.117944	0.0557055
Ulidiidae	picture	0.212633	0.0068135
Ulidiidae	drawing	0.114636	0.0413788
Ulidiidae	picture	0.165561	-0.0410071
Ulidiidae	drawing	0.0379751	0.0668005
Ulidiidae	drawing	0.168014	0.0250328
Ulidiidae	picture	0.0588114	0.0885342
Ulidiidae	drawing	0.110484	0.0809603
Ulidiidae	picture	0.166492	0.0944347
Ulidiidae	drawing	0.155324	0.0366199
Ulidiidae	drawing	0.131664	0.00186634
Ulidiidae	drawing	0.145005	0.104664
Ulidiidae	drawing	0.078735	0.0265174
