# Supplementary material for: Macroevolution along developmental lines of least resistance in fly wings
Source: Nat Ecol Evol. 2025 Feb 7;9(4):639–51. doi: 10.1038/s41559-025-02639-1 (PMC11976274; doi:10.1038/s41559-025-02639-1)
Supplement: Supplementary file 5 — Covariance matrices (scaled to unit size for comparison). [file 41559_2025_2639_MOESM5_ESM.xlsx]

## Sheet: Fig 3B
Macroevolutionary covariance among Diptera [scaled to a trace of 1]
	x1	y1	x2	y2	x3	y3	x4	y4	x5	y5	x6	y6	x7	y7	x8	y8	x9	y9	x10	y10	x11	y11
x1	0.325	0.062	-0.017	0.01	-0.029	0.01	-0.004	0.055	0.007	-0.048	-0.044	-0.029	-0.042	-0.012	-0.119	-0.007	-0.108	0.004	0.036	-0.007	-0.01	-0.037
y1	0.062	0.021	-0.012	0.005	-0.012	0.002	-0.006	0.008	-0.001	-0.012	-0.018	-0.007	-0.021	0.001	-0.01	0.001	-0.008	0	0.018	-0.003	0.008	-0.016
x2	-0.017	-0.012	0.058	-0.007	-0.001	0.013	-0.015	-0.002	-0.003	0.011	0.009	-0.003	0.019	-0.011	0	-0.006	-0.001	-0.004	-0.032	0.007	-0.017	0.014
y2	0.01	0.005	-0.007	0.007	0.005	0.001	0.002	-0.006	0.006	-0.004	0.007	-0.003	0.006	0	-0.008	0	-0.008	0	-0.008	0	-0.004	-0.001
x3	-0.029	-0.012	-0.001	0.005	0.018	0	0.011	-0.012	0.009	0.005	0.027	0.001	0.028	-0.001	-0.008	-0.002	-0.011	0	-0.028	0.002	-0.016	0.014
y3	0.01	0.002	0.013	0.001	0	0.006	-0.002	0.001	-0.001	-0.004	0.003	-0.003	0.007	-0.003	-0.002	-0.001	-0.002	-0.001	-0.013	0.002	-0.013	0.001
x4	-0.004	-0.006	-0.015	0.002	0.011	-0.002	0.017	0.002	0.001	-0.006	0.015	0.002	0.018	0.002	-0.01	0.001	-0.01	0.002	-0.008	-0.001	-0.014	0.004
y4	0.055	0.008	-0.002	-0.006	-0.012	0.001	0.002	0.025	-0.015	-0.011	-0.02	-0.002	-0.017	0	-0.007	0	-0.002	0.001	0.02	-0.004	-0.004	-0.011
x5	0.007	-0.001	-0.003	0.006	0.009	-0.001	0.001	-0.015	0.026	0.001	0.017	-0.002	0.015	-0.003	-0.026	-0.003	-0.028	0.002	-0.018	0.005	-0.001	0.01
y5	-0.048	-0.012	0.011	-0.004	0.005	-0.004	-0.006	-0.011	0.001	0.02	0.006	0.005	0.002	0	0.012	-0.001	0.008	-0.002	-0.004	0	0.013	0.01
x6	-0.044	-0.018	0.009	0.007	0.027	0.003	0.015	-0.02	0.017	0.006	0.046	0	0.052	-0.003	-0.024	-0.003	-0.029	0.001	-0.044	0.005	-0.023	0.022
y6	-0.029	-0.007	-0.003	-0.003	0.001	-0.003	0.002	-0.002	-0.002	0.005	0	0.005	0	0.002	0.012	0.001	0.011	0	0.004	0	0.004	0.002
x7	-0.042	-0.021	0.019	0.006	0.028	0.007	0.018	-0.017	0.015	0.002	0.052	0	0.064	-0.005	-0.029	-0.004	-0.033	0.001	-0.054	0.007	-0.036	0.024
y7	-0.012	0.001	-0.011	0	-0.001	-0.003	0.002	0	-0.003	0	-0.003	0.002	-0.005	0.004	0.009	0.002	0.009	0	0.009	-0.003	0.007	-0.004
x8	-0.119	-0.01	0	-0.008	-0.008	-0.002	-0.01	-0.007	-0.026	0.012	-0.024	0.012	-0.029	0.009	0.1	0.007	0.1	-0.006	0.009	-0.003	0.007	-0.003
y8	-0.007	0.001	-0.006	0	-0.002	-0.001	0.001	0	-0.003	-0.001	-0.003	0.001	-0.004	0.002	0.007	0.002	0.007	0.001	0.007	-0.001	0.004	-0.003
x9	-0.108	-0.008	-0.001	-0.008	-0.011	-0.002	-0.01	-0.002	-0.028	0.008	-0.029	0.011	-0.033	0.009	0.1	0.007	0.102	-0.006	0.013	-0.003	0.006	-0.006
y9	0.004	0	-0.004	0	0	-0.001	0.002	0.001	0.002	-0.002	0.001	0	0.001	0	-0.006	0.001	-0.006	0.001	0.004	0	0.002	-0.001
x10	0.036	0.018	-0.032	-0.008	-0.028	-0.013	-0.008	0.02	-0.018	-0.004	-0.044	0.004	-0.054	0.009	0.009	0.007	0.013	0.004	0.075	-0.008	0.05	-0.028
y10	-0.007	-0.003	0.007	0	0.002	0.002	-0.001	-0.004	0.005	0	0.005	0	0.007	-0.003	-0.003	-0.001	-0.003	0	-0.008	0.004	-0.004	0.004
x11	-0.01	0.008	-0.017	-0.004	-0.016	-0.013	-0.014	-0.004	-0.001	0.013	-0.023	0.004	-0.036	0.007	0.007	0.004	0.006	0.002	0.05	-0.004	0.055	-0.013
y11	-0.037	-0.016	0.014	-0.001	0.014	0.001	0.004	-0.011	0.01	0.01	0.022	0.002	0.024	-0.004	-0.003	-0.003	-0.006	-0.001	-0.028	0.004	-0.013	0.017
Developmental covariance Sepsis punctum [scaled to a trace of 1]
	x1	y1	x2	y2	x3	y3	x4	y4	x5	y5	x6	y6	x7	y7	x8	y8	x9	y9	x10	y10	x11	y11
x1	0.053	0.011	-0.008	0.007	0.013	0.001	0.012	0.002	0	0	0.004	-0.009	0.012	-0.01	-0.022	-0.004	-0.018	-0.006	-0.023	0	-0.022	0.008
y1	0.011	0.017	-0.008	0.003	-0.007	0.002	-0.006	-0.004	0.006	-0.007	-0.004	-0.001	-0.008	0.003	-0.008	0.004	-0.003	0	0.007	-0.002	0.02	-0.013
x2	-0.008	-0.008	0.053	-0.002	-0.005	0.001	-0.021	-0.001	-0.001	0.016	0.003	-0.01	0.003	-0.013	0.003	-0.004	-0.002	-0.001	-0.011	0.006	-0.013	0.015
y2	0.007	0.003	-0.002	0.012	0.008	0	-0.001	-0.006	-0.007	-0.001	0.001	-0.004	0.001	-0.004	0.007	-0.002	0.009	-0.003	-0.007	0.001	-0.015	0.004
x3	0.013	-0.007	-0.005	0.008	0.031	0.001	0.018	-0.006	-0.012	0.013	0.017	-0.012	0.021	-0.011	0.004	-0.007	0.004	-0.007	-0.041	0.008	-0.05	0.02
y3	0.001	0.002	0.001	0	0.001	0.014	0	0.003	0	-0.009	0.009	0.005	0.009	0.006	-0.006	-0.002	-0.007	-0.002	-0.001	-0.005	-0.007	-0.006
x4	0.012	-0.006	-0.021	-0.001	0.018	0	0.034	0.008	-0.009	0	0.018	-0.002	0.019	0	-0.001	-0.004	-0.004	-0.005	-0.031	0.001	-0.036	0.01
y4	0.002	-0.004	-0.001	-0.006	-0.006	0.003	0.008	0.02	0	-0.014	0.001	0.009	0.005	0.008	-0.001	-0.001	-0.003	0.001	-0.004	-0.005	0	-0.005
x5	0	0.006	-0.001	-0.007	-0.012	0	-0.009	0	0.082	-0.026	0.01	0.008	0.006	0.01	-0.019	0.004	-0.025	0.006	-0.027	0	-0.002	-0.001
y5	0	-0.007	0.016	-0.001	0.013	-0.009	0	-0.014	-0.026	0.046	-0.006	-0.019	-0.006	-0.022	0.007	-0.003	0.006	-0.004	-0.002	0.012	-0.002	0.021
x6	0.004	-0.004	0.003	0.001	0.017	0.009	0.018	0.001	0.01	-0.006	0.038	-0.001	0.034	0.002	-0.021	-0.005	-0.028	-0.003	-0.036	-0.001	-0.037	0.007
y6	-0.009	-0.001	-0.01	-0.004	-0.012	0.005	-0.002	0.009	0.008	-0.019	-0.001	0.021	-0.001	0.016	-0.009	0	-0.011	0.003	0.021	-0.012	0.027	-0.018
x7	0.012	-0.008	0.003	0.001	0.021	0.009	0.019	0.005	0.006	-0.006	0.034	-0.001	0.041	0	-0.021	-0.007	-0.026	-0.004	-0.041	0	-0.044	0.011
y7	-0.01	0.003	-0.013	-0.004	-0.011	0.006	0	0.008	0.01	-0.022	0.002	0.016	0	0.019	-0.007	0.002	-0.008	0.003	0.016	-0.01	0.021	-0.019
x8	-0.022	-0.008	0.003	0.007	0.004	-0.006	-0.001	-0.001	-0.019	0.007	-0.021	-0.009	-0.021	-0.007	0.069	0.001	0.066	-0.003	-0.024	0.009	-0.034	0.012
y8	-0.004	0.004	-0.004	-0.002	-0.007	-0.002	-0.004	-0.001	0.004	-0.003	-0.005	0	-0.007	0.002	0.001	0.005	0.002	0.003	0.01	0	0.014	-0.006
x9	-0.018	-0.003	-0.002	0.009	0.004	-0.007	-0.004	-0.003	-0.025	0.006	-0.028	-0.011	-0.026	-0.008	0.066	0.002	0.08	-0.004	-0.016	0.01	-0.031	0.01
y9	-0.006	0	-0.001	-0.003	-0.007	-0.002	-0.005	0.001	0.006	-0.004	-0.003	0.003	-0.004	0.003	-0.003	0.003	-0.004	0.004	0.013	0	0.015	-0.005
x10	-0.023	0.007	-0.011	-0.007	-0.041	-0.001	-0.031	-0.004	-0.027	-0.002	-0.036	0.021	-0.041	0.016	-0.024	0.01	-0.016	0.013	0.149	-0.018	0.101	-0.035
y10	0	-0.002	0.006	0.001	0.008	-0.005	0.001	-0.005	0	0.012	-0.001	-0.012	0	-0.01	0.009	0	0.01	0	-0.018	0.012	-0.015	0.013
x11	-0.022	0.02	-0.013	-0.015	-0.05	-0.007	-0.036	0	-0.002	-0.002	-0.037	0.027	-0.044	0.021	-0.034	0.014	-0.031	0.015	0.101	-0.015	0.168	-0.057
y11	0.008	-0.013	0.015	0.004	0.02	-0.006	0.01	-0.005	-0.001	0.021	0.007	-0.018	0.011	-0.019	0.012	-0.006	0.01	-0.005	-0.035	0.013	-0.057	0.034
Mutational covariance in Drosophila melanogaster [scaled to a trace of 1]
	x1	y1	x2	y2	x3	y3	x4	y4	x5	y5	x6	y6	x7	y7	x8	y8	x9	y9	x10	y10	x11	y11
x1	0.016	0.008	0.004	0.013	0	0.001	-0.003	0	-0.006	-0.002	-0.003	-0.003	-0.001	0	-0.008	-0.002	-0.008	-0.001	0	-0.002	0.001	-0.008
y1	0.008	0.035	-0.023	0.021	-0.03	0.008	-0.017	0.002	0.015	-0.039	-0.004	-0.008	-0.017	0.011	0.024	0.007	0.019	-0.008	0.019	-0.016	0.018	-0.033
x2	0.004	-0.023	0.1	-0.02	0.006	0.004	-0.01	0.007	-0.016	0.042	0.005	-0.007	0.001	-0.015	-0.011	-0.007	-0.012	0.004	-0.038	0.019	-0.037	0.024
y2	0.013	0.021	-0.02	0.062	-0.001	0.007	-0.01	-0.015	-0.036	-0.039	0.008	-0.01	-0.018	0.005	0.031	0.006	0.027	-0.005	0.005	-0.005	0.001	-0.029
x3	0	-0.03	0.006	-0.001	0.059	-0.003	0.025	-0.012	-0.043	0.036	0.014	0.001	0.02	-0.014	-0.019	-0.011	-0.013	0.006	-0.032	0.015	-0.042	0.038
y3	0.001	0.008	0.004	0.007	-0.003	0.02	-0.001	0.003	-0.007	-0.021	0.005	0	-0.011	0	0.024	-0.002	0.02	-0.001	-0.016	-0.009	-0.02	-0.013
x4	-0.003	-0.017	-0.01	-0.01	0.025	-0.001	0.03	0.004	-0.012	0.011	0.006	0.008	0.021	-0.006	-0.015	-0.005	-0.013	0.003	-0.022	0.004	-0.025	0.015
y4	0	0.002	0.007	-0.015	-0.012	0.003	0.004	0.017	0.013	-0.004	-0.004	0.004	0.001	0.002	-0.002	0.001	-0.004	-0.001	-0.004	-0.006	-0.004	-0.008
x5	-0.006	0.015	-0.016	-0.036	-0.043	-0.007	-0.012	0.013	0.1	-0.017	-0.014	0.005	0.002	0.011	-0.018	0.005	-0.017	-0.005	0.007	-0.009	0.025	-0.003
y5	-0.002	-0.039	0.042	-0.039	0.036	-0.021	0.011	-0.004	-0.017	0.084	-0.005	0.003	0.022	-0.015	-0.047	-0.012	-0.038	0.008	-0.008	0.021	-0.004	0.048
x6	-0.003	-0.004	0.005	0.008	0.014	0.005	0.006	-0.004	-0.014	-0.005	0.017	-0.002	0.003	-0.003	0	0.001	0	0.002	-0.016	0.005	-0.021	0.003
y6	-0.003	-0.008	-0.007	-0.01	0.001	0	0.008	0.004	0.005	0.003	-0.002	0.011	0.006	-0.001	-0.011	-0.003	-0.009	0.003	0.002	-0.002	0.006	0.002
x7	-0.001	-0.017	0.001	-0.018	0.02	-0.011	0.021	0.001	0.002	0.022	0.003	0.006	0.032	-0.008	-0.039	-0.004	-0.035	0.003	-0.012	0.012	-0.008	0.026
y7	0	0.011	-0.015	0.005	-0.014	0	-0.006	0.002	0.011	-0.015	-0.003	-0.001	-0.008	0.007	0.009	0.004	0.008	-0.002	0.011	-0.007	0.014	-0.015
x8	-0.008	0.024	-0.011	0.031	-0.019	0.024	-0.015	-0.002	-0.018	-0.047	0	-0.011	-0.039	0.009	0.083	0.007	0.073	-0.007	-0.005	-0.017	-0.018	-0.031
y8	-0.002	0.007	-0.007	0.006	-0.011	-0.002	-0.005	0.001	0.005	-0.012	0.001	-0.003	-0.004	0.004	0.007	0.008	0.006	-0.003	0.008	-0.001	0.008	-0.01
x9	-0.008	0.019	-0.012	0.027	-0.013	0.02	-0.013	-0.004	-0.017	-0.038	0	-0.009	-0.035	0.008	0.073	0.006	0.065	-0.005	-0.003	-0.014	-0.015	-0.025
y9	-0.001	-0.008	0.004	-0.005	0.006	-0.001	0.003	-0.001	-0.005	0.008	0.002	0.003	0.003	-0.002	-0.007	-0.003	-0.005	0.004	0	0.003	0	0.005
x10	0	0.019	-0.038	0.005	-0.032	-0.016	-0.022	-0.004	0.007	-0.008	-0.016	0.002	-0.012	0.011	-0.005	0.008	-0.003	0	0.08	-0.008	0.076	-0.021
y10	-0.002	-0.016	0.019	-0.005	0.015	-0.009	0.004	-0.006	-0.009	0.021	0.005	-0.002	0.012	-0.007	-0.017	-0.001	-0.014	0.003	-0.008	0.017	-0.008	0.022
x11	0.001	0.018	-0.037	0.001	-0.042	-0.02	-0.025	-0.004	0.025	-0.004	-0.021	0.006	-0.008	0.014	-0.018	0.008	-0.015	0	0.076	-0.008	0.098	-0.029
y11	-0.008	-0.033	0.024	-0.029	0.038	-0.013	0.015	-0.008	-0.003	0.048	0.003	0.002	0.026	-0.015	-0.031	-0.01	-0.025	0.005	-0.021	0.022	-0.029	0.056

## Sheet: Fig 3C
macroevolutionary variance	developmental variance	genetic variance	mutational variance
1.93	0.181	0.086	-2.142
2.457	0.205	0.593	-1.787
2.192	0.705	0.438	-2
2.971	0.916	1.524	-1.032
3.146	0.904	0.934	-1.213
3.425	0.898	1.245	-1.284
3.552	1.06	1.141	-1.406
3.25	1.12	1.286	-1.258
3.431	1.398	2.176	-0.942
3.665	1.392	1.803	-0.832
