# Supplementary material for: Macroevolution along developmental lines of least resistance in fly wings
Source: Nat Ecol Evol. 2025 Feb 7;9(4):639–51. doi: 10.1038/s41559-025-02639-1 (PMC11976274; doi:10.1038/s41559-025-02639-1)
Supplement: Supplementary file 6 — Morphological and fitness mean values for each isofemale line. [file 41559_2025_2639_MOESM6_ESM.xlsx]

## Sheet: Fig 4
population	pop_line	x1	y1	x2	y2	x3	y3	x4	y4	x5	y5	x6	y6	x7	y7	x8	y8	x9	y9	x10	y10	x11	y11	CS	fecundity	survival	offspring dev. rate	offspring survival	offspring size	PC1
Arezzo	pop_line_Arezzo 1	-0.219267	0.119078	0.344836	0.167577	0.464173	0.0597338	0.437962	-0.00993608	0.0514917	-0.177655	-0.381753	-0.0243633	-0.379714	0.0405125	-0.131032	0.018239	-0.130973	-0.0161836	-0.0212776	-0.0532845	-0.0344465	-0.123718	3.02111	1.22313	-0.998086	0.000344513	0.0545411	-0.0839464	-0.247549
Arezzo	pop_line_Arezzo 2	-0.224263	0.11844	0.35049	0.16548	0.460719	0.0585837	0.431751	-0.0114856	0.0597061	-0.177143	-0.380672	-0.0232682	-0.380017	0.0394798	-0.13814	0.0191578	-0.139062	-0.0136003	-0.0110651	-0.0520129	-0.0294465	-0.123631	2.93069	-0.292881	-1.06408	0.000352959	0.10955	-0.00471868	-0.328673
Arezzo	pop_line_Arezzo 3	-0.225671	0.111461	0.348826	0.164097	0.46823	0.0556819	0.442399	-0.0075223	0.0475248	-0.172662	-0.374867	-0.0251632	-0.379457	0.0347859	-0.131352	0.016116	-0.131147	-0.0131633	-0.0205576	-0.0487577	-0.0439281	-0.114873	2.97608	-1.65989	-1.00698	-0.000492886	-0.0606436	-0.0852412	1.30885
Arezzo	pop_line_Arezzo 4	-0.223053	0.120684	0.346461	0.170506	0.464394	0.0594626	0.437139	-0.010741	0.0467493	-0.17971	-0.379531	-0.0252975	-0.380702	0.0391575	-0.125659	0.0169176	-0.126511	-0.0159281	-0.0211784	-0.0506001	-0.0381092	-0.124451	3.01964	0.125523	-1.03549	0.000377179	0.0640876	0.159169	-1.19687
Arezzo	pop_line_Arezzo 5	-0.218833	0.115581	0.352404	0.166819	0.470212	0.058673	0.436252	-0.00763899	0.0527068	-0.174475	-0.373306	-0.0255388	-0.375351	0.0371656	-0.135957	0.0162732	-0.135954	-0.015596	-0.02875	-0.0518257	-0.0434242	-0.119436	2.93624	-0.422497	-0.956168	0.000873735	-0.106018	-0.0153347	-0.114597
Arezzo	pop_line_Arezzo 6	-0.220641	0.119529	0.351686	0.166633	0.462589	0.0598281	0.434034	-0.00879246	0.045524	-0.176132	-0.380788	-0.0261804	-0.383692	0.0378453	-0.128645	0.0191677	-0.129628	-0.0146693	-0.0168738	-0.0518093	-0.0335639	-0.12542	3.08296	-0.602057	-0.991033	-0.00184906	0.00565433	-0.0144264	1.22196
Arezzo	pop_line_Arezzo 7	-0.22595	0.116282	0.351469	0.16591	0.463172	0.0619125	0.436655	-0.00815352	0.0489701	-0.179232	-0.380268	-0.024933	-0.38058	0.0402672	-0.123239	0.0187901	-0.124278	-0.017306	-0.0197631	-0.0520967	-0.0461874	-0.121441	2.98485	1.62868	-0.952953	0.000393557	-0.0671719	0.0444982	-0.712807
Bayreuth	pop_line_Bayreuth 1	-0.218146	0.127047	0.348411	0.174295	0.459287	0.0630513	0.434416	-0.0122265	0.0503357	-0.18541	-0.377446	-0.0239124	-0.376519	0.0399505	-0.133216	0.0188974	-0.135427	-0.0144237	-0.0138597	-0.0553938	-0.037835	-0.131874	3.05872	-0.53954	-1.15716	-0.000180722	0.00406353	-0.100975	1.26594
Bayreuth	pop_line_Bayreuth 10	-0.217557	0.117862	0.356308	0.166917	0.46511	0.0579405	0.436514	-0.00959666	0.0417028	-0.167837	-0.377545	-0.0269075	-0.374676	0.0332089	-0.141383	0.0167216	-0.143417	-0.0156516	-0.00977996	-0.0518786	-0.0352784	-0.120779	3.10964	2.76745	-1.03687	0.0014279	0.0166893	0.0494736	-1.60163
Bayreuth	pop_line_Bayreuth 13	-0.220061	0.12584	0.352428	0.167824	0.460179	0.0563813	0.434934	-0.00871282	0.0571609	-0.177874	-0.376345	-0.0280141	-0.373666	0.0374575	-0.142137	0.0179995	-0.144872	-0.0127312	-0.0138175	-0.0536754	-0.0338032	-0.124495	3.10282	-1.14325	-1.03136	-0.00115063	0.074152	0.0054753	0.697953
Bayreuth	pop_line_Bayreuth 16	-0.222536	0.126411	0.342975	0.169902	0.462619	0.0592876	0.437109	-0.0106572	0.0483457	-0.176982	-0.37679	-0.0251684	-0.374403	0.0420624	-0.139084	0.019937	-0.143364	-0.0145166	-0.00696253	-0.0587346	-0.0279102	-0.13154	3.02475	5.54533	-0.804381	0.000341839	0.0361611	0.041019	-2.38034
Bayreuth	pop_line_Bayreuth 19	-0.206575	0.131427	0.337934	0.171415	0.463457	0.0578475	0.437333	-0.00847488	0.0624721	-0.18485	-0.381992	-0.0277983	-0.377525	0.0397216	-0.133775	0.019896	-0.14033	-0.0155155	-0.017809	-0.0578923	-0.0431889	-0.125777	2.9968	0.0877135	-1.03482	0.00157666	-0.00437883	-0.0135798	-0.750927
Bayreuth	pop_line_Bayreuth 20	-0.220537	0.115402	0.355793	0.171761	0.467505	0.056884	0.438991	-0.0122464	0.0433735	-0.167793	-0.374227	-0.0285093	-0.36981	0.0336225	-0.140404	0.0181931	-0.140233	-0.0152446	-0.0185824	-0.0522784	-0.0418693	-0.119791	3.09806	-3.12905	-1.25167	-0.00201935	-0.143915	-0.143135	3.99469
Bayreuth	pop_line_Bayreuth 22	-0.218902	0.118861	0.354044	0.172542	0.46484	0.0603202	0.437304	-0.0113991	0.0486617	-0.178331	-0.371846	-0.0259045	-0.367902	0.0359507	-0.142407	0.0194958	-0.145339	-0.0135566	-0.0152253	-0.0538158	-0.0432299	-0.124163	3.09858	-4.28066	-1.08042	-0.000469807	-0.0188419	0.0107384	1.43336
Bayreuth	pop_line_Bayreuth 24	-0.224238	0.123118	0.351965	0.179506	0.463364	0.0596652	0.434351	-0.0147902	0.0500895	-0.182627	-0.374509	-0.0269909	-0.369752	0.0378082	-0.131336	0.0196301	-0.135338	-0.0132631	-0.0193416	-0.056082	-0.0452535	-0.125975	3.0614	-1.78136	-1.05808	-0.00170888	-0.0767044	-0.0595558	2.16319
Bayreuth	pop_line_Bayreuth 4	-0.224895	0.119917	0.354117	0.171072	0.459245	0.0599884	0.436093	-0.011053	0.0511718	-0.181946	-0.375929	-0.0245667	-0.373663	0.0376534	-0.135352	0.0185644	-0.138101	-0.0127798	-0.0128514	-0.0529798	-0.0398362	-0.123871	3.13874	2.85948	-0.800267	0.00142535	0.0127671	0.102801	-2.72004
Bayreuth	pop_line_Bayreuth 5	-0.224201	0.117882	0.357247	0.16064	0.462664	0.0569853	0.435537	-0.00704032	0.054052	-0.168805	-0.377261	-0.0268399	-0.376259	0.0358454	-0.14011	0.0164582	-0.143197	-0.0144827	-0.0125945	-0.0520961	-0.0358764	-0.118548	3.1315	1.01278	-0.753917	0.000936782	-0.00809226	0.0989947	-2.12397
Bayreuth	pop_line_Bayreuth 6	-0.22009	0.123308	0.354022	0.168821	0.463272	0.0602338	0.435436	-0.00866201	0.0539656	-0.178917	-0.371578	-0.0244132	-0.368589	0.038626	-0.144666	0.016966	-0.148221	-0.0145497	-0.0186293	-0.0548341	-0.034922	-0.126578	3.05904	-1.39889	-1.12454	-0.000179142	0.1081	0.0087441	0.360792
Nykoping	pop_line_Nykoping 1	-0.218098	0.120423	0.353318	0.16443	0.461971	0.0581439	0.434572	-0.0141566	0.0574829	-0.170191	-0.377102	-0.027471	-0.375531	0.0352291	-0.148904	0.017283	-0.150798	-0.0125833	-0.0104313	-0.0506582	-0.0264794	-0.120449	3.19491	0.127803	-0.969973	-0.000561091	-0.00372155	-0.0548633	0.482271
Nykoping	pop_line_Nykoping 10	-0.220412	0.119765	0.353799	0.167962	0.464254	0.0562994	0.435143	-0.0120752	0.0578211	-0.172297	-0.375816	-0.0269537	-0.371965	0.0339416	-0.143829	0.0179251	-0.146471	-0.012035	-0.0166296	-0.0524742	-0.0358945	-0.120058	3.1897	5.77104	-0.997175	0.000211738	-0.0324618	0.0896282	-1.64952
Nykoping	pop_line_Nykoping 2	-0.216746	0.119655	0.353802	0.168829	0.465371	0.0572959	0.434439	-0.0109775	0.0519938	-0.172171	-0.374098	-0.0267728	-0.371694	0.0358642	-0.147542	0.0176939	-0.150468	-0.0126697	-0.0138416	-0.0532315	-0.0312149	-0.123516	3.19385	1.76945	-0.986086	0.000494389	0.0517943	0.0197244	-1.01104
Nykoping	pop_line_Nykoping 3	-0.219177	0.115838	0.356614	0.172163	0.468675	0.0574669	0.437669	-0.0142058	0.0474982	-0.171559	-0.371266	-0.0300737	-0.36952	0.0320859	-0.140428	0.0183361	-0.144234	-0.013594	-0.0234241	-0.0498504	-0.0424065	-0.116608	3.20635	-2.13777	-0.701015	0.000878215	0.0554439	-0.129172	-0.712749
Nykoping	pop_line_Nykoping 4	-0.221459	0.11749	0.357431	0.169247	0.468076	0.0616277	0.442381	-0.0118496	0.0414168	-0.171914	-0.364061	-0.0277492	-0.363605	0.0343561	-0.147817	0.0169325	-0.150609	-0.0144375	-0.0215442	-0.0534687	-0.0402096	-0.120234	3.1353	-4.48421	-1.16104	0.000343881	-0.0480976	0.0521138	1.18045
Nykoping	pop_line_Nykoping 5	-0.214903	0.118175	0.356874	0.166986	0.464311	0.0613868	0.437177	-0.0111296	0.0489021	-0.172837	-0.372282	-0.026243	-0.370797	0.0351953	-0.148062	0.0167222	-0.149691	-0.0139394	-0.0155074	-0.052284	-0.0360201	-0.122032	3.15846	0.653184	-1.0104	-1.07881e-05	0.102163	0.0918921	-0.963935
Nykoping	pop_line_Nykoping 6	-0.218648	0.122365	0.354245	0.168275	0.46364	0.058945	0.434404	-0.0111813	0.0575542	-0.177113	-0.374851	-0.0268143	-0.370448	0.0353485	-0.14349	0.0190916	-0.146317	-0.0139483	-0.01942	-0.0521136	-0.0366699	-0.122855	3.22918	3.74436	-1.07036	0.000360791	-0.00554775	0.00553609	-0.7387
Nykoping	pop_line_Nykoping 7	-0.223916	0.123474	0.346968	0.170392	0.462798	0.0575975	0.438429	-0.0147452	0.0522369	-0.173907	-0.379852	-0.0285033	-0.37626	0.0366994	-0.132606	0.0179679	-0.134396	-0.0156148	-0.0147103	-0.0525516	-0.0386911	-0.120809	3.20746	-0.326988	-1.14706	-0.000565888	-0.0818055	0.111745	0.650912
Nykoping	pop_line_Nykoping 8	-0.222302	0.118402	0.348926	0.167348	0.463104	0.0582267	0.435604	-0.0137171	0.0598377	-0.175713	-0.378853	-0.0239262	-0.372802	0.0370736	-0.142715	0.0186175	-0.145206	-0.0132833	-0.0140826	-0.0515697	-0.0315102	-0.121458	3.10978	-5.11687	-1.0384	-0.000276597	-0.0391855	-0.143844	2.21024
Perugia	pop_line_Perugia 1	-0.232433	0.111542	0.350637	0.165469	0.468959	0.0581912	0.434045	-0.0109198	0.0473807	-0.170962	-0.380669	-0.0234074	-0.38044	0.0374829	-0.125029	0.0173846	-0.126415	-0.0155304	-0.0192731	-0.0513424	-0.0367618	-0.117908	3.0202	0.286274	-1.03352	8.25148e-05	-0.016198	-0.011773	0.122848
Perugia	pop_line_Perugia 10	-0.21696	0.119935	0.354192	0.169683	0.464384	0.0587082	0.436555	-0.0104207	0.0375161	-0.171227	-0.382731	-0.0305318	-0.377502	0.0328234	-0.129871	0.0203044	-0.131283	-0.0148642	-0.0148763	-0.0509051	-0.0394249	-0.123504	2.90232	-2.97211	-1.04989	0.000499281	-0.0621373	-0.086941	1.15517
Perugia	pop_line_Perugia 11	-0.216452	0.118038	0.350578	0.168557	0.465299	0.0609591	0.437165	-0.00699507	0.0471505	-0.177063	-0.378288	-0.0244866	-0.377729	0.0403247	-0.131524	0.0174271	-0.131992	-0.0176338	-0.0234212	-0.054022	-0.040787	-0.125106	2.95385	0.801415	-0.786074	0.000372961	-0.0548573	0.0672064	-1.29146
Perugia	pop_line_Perugia 12	-0.21579	0.120774	0.343822	0.166645	0.470003	0.0602024	0.442113	-0.00660184	0.0444669	-0.178617	-0.375999	-0.0268495	-0.375861	0.0373977	-0.130407	0.0165739	-0.132291	-0.0162342	-0.0257229	-0.0502569	-0.0443344	-0.123034	2.84656	1.00878	-0.826997	0.000640527	-0.0377325	-0.100776	-0.548631
Perugia	pop_line_Perugia 2	-0.220231	0.118268	0.348825	0.169232	0.467339	0.0590846	0.439464	-0.0112756	0.0556189	-0.175949	-0.374597	-0.0252258	-0.374031	0.0370038	-0.133769	0.016659	-0.135824	-0.0156929	-0.0291975	-0.0532766	-0.043598	-0.118828	3.03568	5.64539	-1.05885	-0.000216168	0.11214	0.0538752	-1.52173
Perugia	pop_line_Perugia 3	-0.220021	0.117645	0.355473	0.16891	0.46551	0.0580251	0.436146	-0.00695735	0.0451525	-0.174709	-0.377244	-0.026436	-0.377015	0.0367527	-0.131882	0.0165041	-0.132544	-0.0174064	-0.0210764	-0.0543998	-0.042499	-0.117929	2.94699	0.16539	-1.15624	-7.18355e-06	0.0042107	0.0320267	0.334179
Perugia	pop_line_Perugia 4	-0.219772	0.123272	0.345557	0.173645	0.461839	0.0574659	0.43532	-0.0144052	0.0551821	-0.177961	-0.37719	-0.0253341	-0.378113	0.0391725	-0.138332	0.0194939	-0.13952	-0.0135273	-0.0129147	-0.0561185	-0.0320557	-0.125703	3.00017	-3.19518	-0.94345	-0.00118728	0.0279341	0.0956681	0.534923
Perugia	pop_line_Perugia 5	-0.221462	0.119785	0.349502	0.171448	0.466491	0.0585003	0.436106	-0.0126362	0.046114	-0.174874	-0.38253	-0.0286985	-0.379123	0.035709	-0.123402	0.0173768	-0.125133	-0.0159565	-0.0239881	-0.0508189	-0.0425748	-0.119835	2.9367	-1.11791	-0.935055	-0.00012047	0.0307012	-0.00825999	-0.02173
Perugia	pop_line_Perugia 6	-0.226902	0.118172	0.35223	0.167926	0.464713	0.0613608	0.437481	-0.00791497	0.039089	-0.174788	-0.376486	-0.0244486	-0.378602	0.0384992	-0.125039	0.0182315	-0.129259	-0.0163296	-0.0166831	-0.0548811	-0.0405426	-0.125828	3.00682	1.16252	-1.04484	0.000538044	-0.0345925	0.00979903	-0.323323
Perugia	pop_line_Perugia 8	-0.228169	0.114687	0.352307	0.164286	0.465004	0.057752	0.433996	-0.0088808	0.0471918	-0.170449	-0.378993	-0.0248041	-0.379566	0.039687	-0.134664	0.0165935	-0.135659	-0.0145502	-0.00922748	-0.0521287	-0.0322193	-0.122192	3.04169	-3.23762	-1.19251	-0.000848896	0.111645	-0.0894337	1.86051
Perugia	pop_line_Perugia 9	-0.218566	0.12149	0.348269	0.170927	0.464249	0.0594091	0.437334	-0.0130164	0.0487333	-0.177217	-0.378025	-0.0270889	-0.379773	0.0361894	-0.131518	0.0182434	-0.13101	-0.0152989	-0.0212706	-0.0506545	-0.0384231	-0.122983	2.91165	1.45303	-1.05348	0.000246674	-0.0811133	0.0386086	-0.14899
Stockholm	pop_line_Stockholm 1	-0.215942	0.124081	0.351611	0.17256	0.463932	0.0589687	0.433986	-0.0153063	0.0540541	-0.173633	-0.374007	-0.0270745	-0.372759	0.0353566	-0.145792	0.0182339	-0.148409	-0.013943	-0.0114497	-0.0540872	-0.0352261	-0.125156	3.22187	3.57853	-0.853746	0.00072828	-0.0303385	-0.0186606	-1.47441
Stockholm	pop_line_Stockholm 2	-0.221423	0.124402	0.353322	0.166242	0.458338	0.0582612	0.431396	-0.0154273	0.0606598	-0.172167	-0.377655	-0.0262803	-0.377517	0.0358794	-0.14772	0.0192635	-0.149921	-0.0129705	-0.00341222	-0.0528929	-0.0260668	-0.12431	3.28374	-0.247935	-0.951284	0.000586945	0.0562036	0.000521487	-0.700295
Stockholm	pop_line_Stockholm 3	-0.220055	0.123956	0.351169	0.1663	0.462066	0.0579792	0.435914	-0.0115039	0.0598574	-0.174195	-0.375105	-0.0269657	-0.373244	0.0364207	-0.143535	0.0190363	-0.147355	-0.0135009	-0.0156944	-0.052747	-0.0340183	-0.12478	3.26528	-1.15181	-0.826607	-0.000445422	0.00523142	-0.0639617	0.174448
Stockholm	pop_line_Stockholm 4	-0.214912	0.12521	0.353223	0.172324	0.46031	0.0591931	0.433359	-0.0145535	0.0555966	-0.177976	-0.373217	-0.0274434	-0.37301	0.0362202	-0.148607	0.0205826	-0.151458	-0.0137824	-0.00968449	-0.0535947	-0.0316	-0.12618	3.30499	2.83992	-1.01128	-0.00059628	0.0145609	-0.0326632	-0.0818042
Stockholm	pop_line_Stockholm 5	-0.224823	0.122212	0.354791	0.17002	0.463575	0.0601001	0.43538	-0.0148163	0.0485716	-0.172502	-0.371832	-0.0286027	-0.372074	0.0360818	-0.141281	0.0185745	-0.144102	-0.0134476	-0.012986	-0.0527477	-0.0352199	-0.124872	3.19876	-1.76614	-1.36134	-0.000215986	-0.0859615	0.0393714	1.88557
Stockholm	pop_line_Stockholm 6	-0.216117	0.122052	0.352343	0.172931	0.459523	0.0561102	0.433081	-0.0138691	0.053738	-0.176987	-0.377036	-0.0264266	-0.376547	0.0366771	-0.145354	0.0167914	-0.148614	-0.0115518	-0.00721145	-0.0499095	-0.0278064	-0.125817	3.27021	-1.38601	-0.986649	-0.0011372	-0.018552	0.150246	0.191313
Stockholm	pop_line_Stockholm 7	-0.218903	0.120677	0.348907	0.167037	0.461599	0.0601593	0.434899	-0.0114386	0.058785	-0.178324	-0.376226	-0.0218306	-0.372339	0.0396719	-0.148481	0.0185693	-0.150357	-0.0137246	-0.0103633	-0.0546489	-0.0275184	-0.126148	3.17258	-0.477015	-1.0603	0.000152638	0.0452621	-0.129886	0.702268
Stockholm	pop_line_Stockholm 8	-0.217907	0.116953	0.360131	0.167354	0.465229	0.0599882	0.432392	-0.0134854	0.049863	-0.167665	-0.372765	-0.025845	-0.373733	0.0329739	-0.146918	0.0164803	-0.150808	-0.0132572	-0.0128254	-0.0519703	-0.0326596	-0.121527	3.17284	-1.38953	-1.03424	0.000927024	0.0135941	0.0550326	-0.491931
Vienna	pop_line_Vienna 11	-0.218511	0.121853	0.346216	0.171139	0.469879	0.0591693	0.439258	-0.009641	0.0380993	-0.175171	-0.380936	-0.0287424	-0.377398	0.0352109	-0.122755	0.0149837	-0.124058	-0.0158494	-0.0245712	-0.0490378	-0.045224	-0.123915	2.93998	2.26371	-1.04091	0.000348293	0.0384197	-0.0199263	-0.574593
Vienna	pop_line_Vienna 12	-0.224978	0.116079	0.357754	0.16744	0.468655	0.0615342	0.435053	-0.0103623	0.0360368	-0.170415	-0.375273	-0.0286264	-0.370197	0.0350031	-0.136738	0.0179696	-0.138231	-0.0137608	-0.0123152	-0.0514999	-0.0397675	-0.123361	3.13142	0.27935	-0.963865	-0.000291739	0.00936624	0.0965995	-0.557085
Vienna	pop_line_Vienna 13	-0.214697	0.124379	0.350302	0.167812	0.462442	0.0625711	0.434637	-0.0121542	0.0602531	-0.179985	-0.375996	-0.0245375	-0.370788	0.0387728	-0.145763	0.0193786	-0.149179	-0.0164656	-0.0166845	-0.0553324	-0.0345253	-0.124438	3.03844	-5.17202	-0.972683	-0.000872803	0.052105	-0.0988842	1.75919
Vienna	pop_line_Vienna 15	-0.227042	0.125437	0.349257	0.170478	0.46315	0.0583736	0.431956	-0.0128597	0.053271	-0.177294	-0.377597	-0.0266529	-0.373582	0.0393774	-0.137424	0.0194402	-0.139958	-0.0149745	-0.0102997	-0.0541756	-0.0317332	-0.12715	3.01907	2.80184	-0.995901	0.00182888	0.00221114	0.100569	-2.19828
Vienna	pop_line_Vienna 2	-0.216027	0.115497	0.356263	0.16569	0.467865	0.0568617	0.4401	-0.00716038	0.0515388	-0.168707	-0.37346	-0.0275325	-0.371309	0.0339475	-0.139378	0.0161703	-0.144149	-0.0166685	-0.0258977	-0.0500936	-0.0455455	-0.118004	3.02134	-0.589734	-0.983425	-0.00121027	-0.0409394	-0.106408	1.46578
Vienna	pop_line_Vienna 20	-0.220711	0.120629	0.353995	0.166972	0.457576	0.0583701	0.43257	-0.0135733	0.060016	-0.173484	-0.380342	-0.0249467	-0.377141	0.0381483	-0.14506	0.0181667	-0.145557	-0.012677	-0.00867579	-0.054122	-0.0266696	-0.123482	3.09888	3.73507	-1.05858	0.000473455	0.0707826	0.189042	-2.07985
Vienna	pop_line_Vienna 21	-0.217273	0.118904	0.357886	0.163357	0.462813	0.0616592	0.433797	-0.0102814	0.0516181	-0.171147	-0.375551	-0.0253285	-0.370736	0.03634	-0.150452	0.0177618	-0.152581	-0.0131994	-0.0117804	-0.0533859	-0.0277413	-0.124679	3.09445	-2.91661	-0.993538	-0.00190578	0.00508073	-0.143251	2.39577
Vienna	pop_line_Vienna 22	-0.220142	0.118842	0.35434	0.166442	0.464316	0.0587774	0.434291	-0.0107671	0.053131	-0.17503	-0.373814	-0.0265106	-0.36935	0.0375351	-0.15106	0.0190874	-0.15106	-0.0137321	-0.0102238	-0.0516583	-0.0304289	-0.122985	3.01074	2.63946	-1.01259	0.0002485	-0.0673184	-0.007842	-0.349649
Vienna	pop_line_Vienna 24	-0.229573	0.12001	0.349396	0.173469	0.46688	0.0559985	0.431522	-0.0174624	0.0562579	-0.177276	-0.378907	-0.0282972	-0.376061	0.0349016	-0.129835	0.0192053	-0.130551	-0.0128984	-0.0216848	-0.0476731	-0.0374443	-0.119977	2.95431	-2.94255	-1.08227	0.000533456	0.0520262	-0.055691	0.646813
Vienna	pop_line_Vienna 4	-0.216141	0.120756	0.353927	0.164012	0.461644	0.0606837	0.440077	-0.00953508	0.0637781	-0.175405	-0.373865	-0.0245013	-0.366333	0.0376703	-0.148279	0.0174626	-0.151558	-0.0164366	-0.0266443	-0.0508283	-0.036606	-0.123878	3.02047	-0.917872	-0.963457	-0.000344416	-0.00771554	-0.136437	0.976542
Vienna	pop_line_Vienna 7	-0.220129	0.120319	0.350741	0.166059	0.466654	0.0557868	0.436365	-0.011701	0.0573978	-0.17065	-0.372656	-0.0275502	-0.371976	0.0358813	-0.1482	0.0172063	-0.150628	-0.0135588	-0.0158634	-0.0511125	-0.0317062	-0.12068	2.99291	0.204237	-0.947522	-0.000544936	-0.0317288	0.0261858	0.0683623
Vienna	pop_line_Vienna 8	-0.225318	0.119684	0.353611	0.16872	0.467508	0.0621361	0.436882	-0.0106597	0.0455093	-0.176723	-0.375213	-0.0275681	-0.371678	0.0370602	-0.129653	0.0152829	-0.132347	-0.0145307	-0.0234505	-0.0520228	-0.0458518	-0.121379	3.08617	1.57677	-1.05927	0.00173737	-0.0822895	0.156042	-1.63244
Zurich	pop_line_Zurich 17	-0.216328	0.121322	0.354903	0.168615	0.461952	0.0597799	0.4348	-0.00929375	0.0572941	-0.178036	-0.371414	-0.0223247	-0.37101	0.0371408	-0.148842	0.0173632	-0.151826	-0.0136227	-0.0170404	-0.0554449	-0.0324884	-0.1255	3.14564	-0.80983	-0.974119	-0.00101084	-0.00679225	0.0785453	0.278822
Zurich	pop_line_Zurich 18	-0.218624	0.117582	0.352368	0.165673	0.461597	0.0584456	0.436055	-0.00969253	0.0566103	-0.172869	-0.379557	-0.0228286	-0.377099	0.0369956	-0.139492	0.0170789	-0.142079	-0.0144641	-0.0159184	-0.0532936	-0.0338608	-0.122628	3.11751	2.84047	-0.927515	0.000182864	0.00114229	0.00478885	-0.981377
Zurich	pop_line_Zurich 2	-0.221357	0.121774	0.356322	0.167843	0.461331	0.0587276	0.433792	-0.00960252	0.0505059	-0.175417	-0.379802	-0.0271293	-0.375684	0.0356118	-0.134108	0.0171662	-0.137318	-0.0140348	-0.0172094	-0.0523751	-0.0364716	-0.122564	3.09034	-6.02971	-0.963115	-0.00129893	0.00879154	-0.00809399	1.84971
Zurich	pop_line_Zurich 20	-0.222642	0.121343	0.346654	0.16824	0.463062	0.0592476	0.438202	-0.0118395	0.0628156	-0.180197	-0.372868	-0.0239682	-0.368288	0.0412819	-0.146261	0.0177388	-0.150184	-0.0141608	-0.0142579	-0.0543261	-0.0362313	-0.12336	3.04419	-0.565992	-1.12933	-0.00055537	-0.0732744	-0.0079542	1.21187
Zurich	pop_line_Zurich 21	-0.220598	0.122039	0.351376	0.168475	0.46269	0.0588701	0.433309	-0.0120236	0.0579192	-0.177807	-0.375941	-0.0257075	-0.374924	0.0378893	-0.140838	0.0185613	-0.144247	-0.0138353	-0.0153777	-0.0521493	-0.0333687	-0.124312	3.09239	11.0355	-0.85188	0.00143241	0.0539332	-0.0547367	-3.54096
Zurich	pop_line_Zurich 23	-0.222437	0.117136	0.350325	0.167902	0.466608	0.0585162	0.438206	-0.00968443	0.0518531	-0.175038	-0.374375	-0.0246907	-0.368444	0.0379068	-0.142739	0.0168402	-0.146073	-0.0132516	-0.0140878	-0.0537464	-0.0388343	-0.121889	3.06576	-2.34539	-1.00511	0.000113542	0.0296809	-0.0802567	0.711117
Zurich	pop_line_Zurich 28	-0.221841	0.117824	0.352523	0.167359	0.464526	0.0598249	0.437009	-0.0108013	0.0528207	-0.17584	-0.372651	-0.0237768	-0.370571	0.0379062	-0.145995	0.0164054	-0.147123	-0.0135545	-0.0139286	-0.0535323	-0.0347695	-0.121814	3.12648	1.17564	-0.910479	0.00115676	-0.00766268	0.00618633	-1.2544
Zurich	pop_line_Zurich 29	-0.224053	0.120989	0.354243	0.165862	0.461681	0.060978	0.436129	-0.0100028	0.0551075	-0.179341	-0.371046	-0.026821	-0.371276	0.0395063	-0.144387	0.0190654	-0.145567	-0.0128562	-0.0145221	-0.0526714	-0.03631	-0.124709	3.09192	0.999283	-1.18918	0.000208837	0.00322613	-0.0240981	0.447383
Zurich	pop_line_Zurich 3	-0.225033	0.115257	0.353909	0.165502	0.464049	0.0617599	0.438568	-0.00929383	0.0550438	-0.17648	-0.373685	-0.0212536	-0.369345	0.0378287	-0.139174	0.0171918	-0.143126	-0.0141702	-0.0211867	-0.0542735	-0.0400193	-0.122068	3.11564	-0.856398	-0.994012	-0.000631831	0.0430594	-0.0506951	0.608017
Zurich	pop_line_Zurich 30	-0.219795	0.120287	0.355588	0.166667	0.463609	0.0603724	0.435578	-0.0110198	0.0585162	-0.177033	-0.373155	-0.0262716	-0.368708	0.0365827	-0.144752	0.0180282	-0.14818	-0.013699	-0.0218181	-0.0516022	-0.0368847	-0.122312	3.11428	3.08399	-1.00346	-0.00140993	-0.00593215	0.0987791	-0.274904
Zurich	pop_line_Zurich 32	-0.229801	0.118265	0.358225	0.163572	0.46323	0.0596214	0.436925	-0.00889484	0.0538927	-0.17522	-0.371692	-0.0270458	-0.364539	0.03783	-0.145174	0.018671	-0.14792	-0.0134659	-0.0176674	-0.0504079	-0.0354792	-0.122926	3.11927	-3.85357	-1.05837	-0.00103857	-0.0120579	-0.0267722	1.77116
Zurich	pop_line_Zurich 6	-0.229237	0.117907	0.348945	0.16845	0.4628	0.0593459	0.435158	-0.0107034	0.0548342	-0.17863	-0.37873	-0.0210738	-0.374116	0.0406967	-0.13291	0.0172354	-0.136834	-0.0147706	-0.0161739	-0.0527378	-0.0337368	-0.12572	3.07162	-1.48366	-1.04702	0.000907002	0.00306093	0.08023	-0.50467
Zurich	pop_line_Zurich 7	-0.219653	0.119773	0.355621	0.167619	0.463417	0.0569742	0.436036	-0.0104809	0.0591417	-0.173721	-0.373845	-0.0261262	-0.370909	0.0352586	-0.143783	0.0174237	-0.147675	-0.0147849	-0.0207054	-0.0516216	-0.0376464	-0.120314	3.13894	-3.1903	-0.993124	0.00194406	-0.037175	-0.0159227	-0.316528
