# Supplementary material for: Macroevolution along developmental lines of least resistance in fly wings
Source: Nat Ecol Evol. 2025 Feb 7;9(4):639–51. doi: 10.1038/s41559-025-02639-1 (PMC11976274; doi:10.1038/s41559-025-02639-1)
Supplement: Supplementary file 7 — Evolutionary rates and phenotypic divergence with time. [file 41559_2025_2639_MOESM7_ESM.xlsx]

## Sheet: Fig 5A
node	parent	branch.length	edge.number	Developmental variance captured by shape evolution	edge.length
1	55	37.8265	12	0.101344	37.8265
2	55	37.8265	13	0.158058	37.8265
3	56	38.6693	15	0.106374	38.6693
4	56	38.6693	16	0.161073	38.6693
5	53	48.094	17	0.127593	48.094
6	61	13.3183	23	0.133077	13.3183
7	61	13.3183	24	0.0736846	13.3183
8	60	16.6516	25	0.121793	16.6516
9	59	23.1008	26	0.127597	23.1008
10	58	28.6651	27	0.121996	28.6651
11	57	37.0193	28	0.0556998	37.0193
12	64	42.5165	32	0.285324	42.5165
13	64	42.5165	33	0.115372	42.5165
14	63	46.9346	34	0.183943	46.9346
15	65	45.001	36	0.196332	45.001
16	65	45.001	37	0.148194	45.001
17	67	41.6786	40	0.060113	41.6786
18	68	35.6504	42	0.136606	35.6504
19	68	35.6504	43	0.193102	35.6504
20	69	38.6293	45	0.0931848	38.6293
21	69	38.6293	46	0.0476523	38.6293
22	73	36.8458	51	0.268685	36.8458
23	73	36.8458	52	0.116183	36.8458
24	74	36.6432	54	0.190549	36.6432
25	74	36.6432	55	0.0823106	36.6432
26	76	29.4682	58	0.0826336	29.4682
27	76	29.4682	59	0.0751493	29.4682
28	75	36.9065	60	0.0986551	36.9065
29	77	33.4795	62	0.174834	33.4795
30	77	33.4795	63	0.119469	33.4795
31	80	42.0012	67	0.0911705	42.0012
32	80	42.0012	68	0.263825	42.0012
33	79	45.8739	69	0.305222	45.8739
34	81	42.841	71	0.141945	42.841
35	81	42.841	72	0.277742	42.841
36	84	43.5009	76	0.227135	43.5009
37	84	43.5009	77	0.0680126	43.5009
38	83	46.5163	78	0.190165	46.5163
39	82	71.9231	79	0.153399	71.9231
40	46	123.453	80	0.0936553	123.453
41	45	155.107	81	0.0750328	155.107
42	85	64.2283	83	0.099296	64.2283
43	85	64.2283	84	0.0637582	64.2283
45	44	29.8928	1	0.173564	29.8928
46	45	31.6538	2	0.129766	31.6538
47	46	28.9803	3	0.106384	28.9803
48	47	20.2754	4	0.167302	20.2754
49	48	17.1122	5	0.218363	17.1122
50	49	2.76006	6	0.173129	2.76006
51	50	1.75546	7	0.177052	1.75546
52	51	1.9964	8	0.166469	1.9964
53	52	2.47954	9	0.121047	2.47954
54	53	6.50926	10	0.106563	6.50926
55	54	3.75819	11	0.183854	3.75819
56	54	2.91535	14	0.151859	2.91535
57	52	13.5542	18	0.0612282	13.5542
58	57	8.35418	19	0.187101	8.35418
59	58	5.56423	20	0.219804	5.56423
60	59	6.44921	21	0.073169	6.44921
61	60	3.33337	22	0.0583704	3.33337
62	51	3.64581	29	0.294369	3.64581
63	62	1.9895	30	0.22942	1.9895
64	63	4.41809	31	0.228788	4.41809
65	62	3.92309	35	0.197217	3.92309
66	50	10.0085	38	0.0835356	10.0085
67	66	2.63828	39	0.0681843	2.63828
68	67	6.02817	41	0.169925	6.02817
69	66	5.68755	44	0.0724629	5.68755
70	49	13.0557	47	0.270864	13.0557
71	70	2.3091	48	0.222995	2.3091
72	71	2.33061	49	0.0769448	2.33061
73	72	2.54421	50	0.115832	2.54421
74	72	2.74686	53	0.134631	2.74686
75	71	4.81419	56	0.103448	4.81419
76	75	7.43823	57	0.0977935	7.43823
77	70	10.5503	61	0.116208	10.5503
78	48	17.5009	64	0.248412	17.5009
79	78	10.8228	65	0.135468	10.8228
80	79	3.8727	66	0.320913	3.8727
81	78	13.8558	70	0.234858	13.8558
82	47	22.55	73	0.222559	22.55
83	82	25.4068	74	0.261215	25.4068
84	83	3.01539	75	0.158411	3.01539
85	44	120.772	82	0.173564	120.772

## Sheet: Fig 5B
Developmental variance captured by shape evolution vector	evolutionary rate	branch_length
0.173564	0.00061	29.8928
0.129766	0.003357	31.6538
0.106384	0.003224	28.9803
0.167302	0.002039	20.2754
0.218363	0.000313	17.1122
0.173129	0.002127	2.76006
0.177052	0.004946	1.75546
0.166469	0.006129	1.9964
0.121047	0.006599	2.47954
0.106563	0.006358	6.50926
0.183854	0.004016	3.75819
0.101344	0.001168	37.8265
0.158058	0.004282	37.8265
0.151859	0.005562	2.91535
0.106374	0.001895	38.6693
0.161073	0.00251	38.6693
0.127593	0.001417	48.094
0.0612282	0.007783	13.5542
0.187101	0.003406	8.35418
0.219804	0.002916	5.56423
0.073169	0.004643	6.44921
0.0583704	0.003412	3.33337
0.133077	0.004245	13.3183
0.0736846	0.004688	13.3183
0.121793	0.003115	16.6516
0.127597	0.006218	23.1008
0.121996	0.001696	28.6651
0.0556998	0.006533	37.0193
0.294369	0.00542	3.64581
0.22942	0.005526	1.9895
0.228788	0.003456	4.41809
0.285324	0.003544	42.5165
0.115372	0.001981	42.5165
0.183943	0.00343	46.9346
0.197217	0.003495	3.92309
0.196332	0.001642	45.001
0.148194	0.003853	45.001
0.0835356	0.000468	10.0085
0.0681843	0.003606	2.63828
0.060113	0.006104	41.6786
0.169925	0.004349	6.02817
0.136606	0.002973	35.6504
0.193102	0.002128	35.6504
0.0724629	0.004898	5.68755
0.0931848	0.006111	38.6293
0.0476523	0.003208	38.6293
0.270864	0.000633	13.0557
0.222995	0.002899	2.3091
0.0769448	0.003865	2.33061
0.115832	0.005001	2.54421
0.268685	0.002566	36.8458
0.116183	0.004974	36.8458
0.134631	0.004729	2.74686
0.190549	0.002804	36.6432
0.0823106	0.004071	36.6432
0.103448	0.005777	4.81419
0.0977935	0.006124	7.43823
0.0826336	0.003662	29.4682
0.0751493	0.003666	29.4682
0.0986551	0.000941	36.9065
0.116208	0.002545	10.5503
0.174834	0.00409	33.4795
0.119469	0.003597	33.4795
0.248412	0.000479	17.5009
0.135468	0.000602	10.8228
0.320913	0.002211	3.8727
0.0911705	0.002808	42.0012
0.263825	0.002158	42.0012
0.305222	0.006256	45.8739
0.234858	0.001736	13.8558
0.141945	0.00262	42.841
0.277742	0.002269	42.841
0.222559	0.001028	22.55
0.261215	0.000422	25.4068
0.158411	0.001111	3.01539
0.227135	0.001094	43.5009
0.0680126	0.000926	43.5009
0.190165	0.001325	46.5163
0.153399	0.001312	71.9231
0.0936553	0.001122	123.453
0.0750328	0.001295	155.107
0.173564	0.000373	120.772
0.099296	0.001829	64.2283
0.0637582	0.001841	64.2283

## Sheet: Fig 5D
Pairwise divergence time (My)
	Drosophilidae	Cryptochetidae	Diastatidae	Curtonotidae	Ephydridae	Tachinidae	Calliphoridae	Sarcophagidae	Scathophagidae	Muscidae	Glossinidae	Agromyzidae	Odiniidae	Fergusoninidae	Periscelididae	Aulacigastridae	Ropalomeridae	Anthomyzidae	Canacidae	Syringogastridae	Diopsidae	Sepsidae	Opomyzidae	Psilidae	Strongylophthalmyiidae	Ulidiidae	Tephritidae	Piophilidae	Micropezidae	Neriidae	Sphaeroceridae	Heleomyzidae1	Teratomyzidae	Chyromyidae	Clusiidae	Sciomyzidae	Lauxaniidae	Coelopidae	Chamaemyiidae	Pipunculidae	Platypezidae	Hybotidae	Dolichopodidae
Drosophilidae	0	37.8265	41.5847	41.5847	48.094	50.5735	50.5735	50.5735	50.5735	50.5735	50.5735	52.5699	52.5699	52.5699	52.5699	52.5699	54.3254	54.3254	54.3254	54.3254	54.3254	57.0854	57.0854	57.0854	57.0854	57.0854	57.0854	57.0854	57.0854	57.0854	74.1977	74.1977	74.1977	74.1977	74.1977	94.4731	94.4731	94.4731	94.4731	123.453	155.107	185	185
Cryptochetidae	37.8265	0	41.5847	41.5847	48.094	50.5735	50.5735	50.5735	50.5735	50.5735	50.5735	52.5699	52.5699	52.5699	52.5699	52.5699	54.3254	54.3254	54.3254	54.3254	54.3254	57.0854	57.0854	57.0854	57.0854	57.0854	57.0854	57.0854	57.0854	57.0854	74.1977	74.1977	74.1977	74.1977	74.1977	94.4731	94.4731	94.4731	94.4731	123.453	155.107	185	185
Diastatidae	41.5847	41.5847	0	38.6693	48.094	50.5735	50.5735	50.5735	50.5735	50.5735	50.5735	52.5699	52.5699	52.5699	52.5699	52.5699	54.3254	54.3254	54.3254	54.3254	54.3254	57.0854	57.0854	57.0854	57.0854	57.0854	57.0854	57.0854	57.0854	57.0854	74.1977	74.1977	74.1977	74.1977	74.1977	94.4731	94.4731	94.4731	94.4731	123.453	155.107	185	185
Curtonotidae	41.5847	41.5847	38.6693	0	48.094	50.5735	50.5735	50.5735	50.5735	50.5735	50.5735	52.5699	52.5699	52.5699	52.5699	52.5699	54.3254	54.3254	54.3254	54.3254	54.3254	57.0854	57.0854	57.0854	57.0854	57.0854	57.0854	57.0854	57.0854	57.0854	74.1977	74.1977	74.1977	74.1977	74.1977	94.4731	94.4731	94.4731	94.4731	123.453	155.107	185	185
Ephydridae	48.094	48.094	48.094	48.094	0	50.5735	50.5735	50.5735	50.5735	50.5735	50.5735	52.5699	52.5699	52.5699	52.5699	52.5699	54.3254	54.3254	54.3254	54.3254	54.3254	57.0854	57.0854	57.0854	57.0854	57.0854	57.0854	57.0854	57.0854	57.0854	74.1977	74.1977	74.1977	74.1977	74.1977	94.4731	94.4731	94.4731	94.4731	123.453	155.107	185	185
Tachinidae	50.5735	50.5735	50.5735	50.5735	50.5735	0	13.3183	16.6516	23.1008	28.6651	37.0193	52.5699	52.5699	52.5699	52.5699	52.5699	54.3254	54.3254	54.3254	54.3254	54.3254	57.0854	57.0854	57.0854	57.0854	57.0854	57.0854	57.0854	57.0854	57.0854	74.1977	74.1977	74.1977	74.1977	74.1977	94.4731	94.4731	94.4731	94.4731	123.453	155.107	185	185
Calliphoridae	50.5735	50.5735	50.5735	50.5735	50.5735	13.3183	0	16.6516	23.1008	28.6651	37.0193	52.5699	52.5699	52.5699	52.5699	52.5699	54.3254	54.3254	54.3254	54.3254	54.3254	57.0854	57.0854	57.0854	57.0854	57.0854	57.0854	57.0854	57.0854	57.0854	74.1977	74.1977	74.1977	74.1977	74.1977	94.4731	94.4731	94.4731	94.4731	123.453	155.107	185	185
Sarcophagidae	50.5735	50.5735	50.5735	50.5735	50.5735	16.6516	16.6516	0	23.1008	28.6651	37.0193	52.5699	52.5699	52.5699	52.5699	52.5699	54.3254	54.3254	54.3254	54.3254	54.3254	57.0854	57.0854	57.0854	57.0854	57.0854	57.0854	57.0854	57.0854	57.0854	74.1977	74.1977	74.1977	74.1977	74.1977	94.4731	94.4731	94.4731	94.4731	123.453	155.107	185	185
Scathophagidae	50.5735	50.5735	50.5735	50.5735	50.5735	23.1008	23.1008	23.1008	0	28.6651	37.0193	52.5699	52.5699	52.5699	52.5699	52.5699	54.3254	54.3254	54.3254	54.3254	54.3254	57.0854	57.0854	57.0854	57.0854	57.0854	57.0854	57.0854	57.0854	57.0854	74.1977	74.1977	74.1977	74.1977	74.1977	94.4731	94.4731	94.4731	94.4731	123.453	155.107	185	185
Muscidae	50.5735	50.5735	50.5735	50.5735	50.5735	28.6651	28.6651	28.6651	28.6651	0	37.0193	52.5699	52.5699	52.5699	52.5699	52.5699	54.3254	54.3254	54.3254	54.3254	54.3254	57.0854	57.0854	57.0854	57.0854	57.0854	57.0854	57.0854	57.0854	57.0854	74.1977	74.1977	74.1977	74.1977	74.1977	94.4731	94.4731	94.4731	94.4731	123.453	155.107	185	185
Glossinidae	50.5735	50.5735	50.5735	50.5735	50.5735	37.0193	37.0193	37.0193	37.0193	37.0193	0	52.5699	52.5699	52.5699	52.5699	52.5699	54.3254	54.3254	54.3254	54.3254	54.3254	57.0854	57.0854	57.0854	57.0854	57.0854	57.0854	57.0854	57.0854	57.0854	74.1977	74.1977	74.1977	74.1977	74.1977	94.4731	94.4731	94.4731	94.4731	123.453	155.107	185	185
Agromyzidae	52.5699	52.5699	52.5699	52.5699	52.5699	52.5699	52.5699	52.5699	52.5699	52.5699	52.5699	0	42.5165	46.9346	48.9241	48.9241	54.3254	54.3254	54.3254	54.3254	54.3254	57.0854	57.0854	57.0854	57.0854	57.0854	57.0854	57.0854	57.0854	57.0854	74.1977	74.1977	74.1977	74.1977	74.1977	94.4731	94.4731	94.4731	94.4731	123.453	155.107	185	185
Odiniidae	52.5699	52.5699	52.5699	52.5699	52.5699	52.5699	52.5699	52.5699	52.5699	52.5699	52.5699	42.5165	0	46.9346	48.9241	48.9241	54.3254	54.3254	54.3254	54.3254	54.3254	57.0854	57.0854	57.0854	57.0854	57.0854	57.0854	57.0854	57.0854	57.0854	74.1977	74.1977	74.1977	74.1977	74.1977	94.4731	94.4731	94.4731	94.4731	123.453	155.107	185	185
Fergusoninidae	52.5699	52.5699	52.5699	52.5699	52.5699	52.5699	52.5699	52.5699	52.5699	52.5699	52.5699	46.9346	46.9346	0	48.9241	48.9241	54.3254	54.3254	54.3254	54.3254	54.3254	57.0854	57.0854	57.0854	57.0854	57.0854	57.0854	57.0854	57.0854	57.0854	74.1977	74.1977	74.1977	74.1977	74.1977	94.4731	94.4731	94.4731	94.4731	123.453	155.107	185	185
Periscelididae	52.5699	52.5699	52.5699	52.5699	52.5699	52.5699	52.5699	52.5699	52.5699	52.5699	52.5699	48.9241	48.9241	48.9241	0	45.001	54.3254	54.3254	54.3254	54.3254	54.3254	57.0854	57.0854	57.0854	57.0854	57.0854	57.0854	57.0854	57.0854	57.0854	74.1977	74.1977	74.1977	74.1977	74.1977	94.4731	94.4731	94.4731	94.4731	123.453	155.107	185	185
Aulacigastridae	52.5699	52.5699	52.5699	52.5699	52.5699	52.5699	52.5699	52.5699	52.5699	52.5699	52.5699	48.9241	48.9241	48.9241	45.001	0	54.3254	54.3254	54.3254	54.3254	54.3254	57.0854	57.0854	57.0854	57.0854	57.0854	57.0854	57.0854	57.0854	57.0854	74.1977	74.1977	74.1977	74.1977	74.1977	94.4731	94.4731	94.4731	94.4731	123.453	155.107	185	185
Ropalomeridae	54.3254	54.3254	54.3254	54.3254	54.3254	54.3254	54.3254	54.3254	54.3254	54.3254	54.3254	54.3254	54.3254	54.3254	54.3254	54.3254	0	41.6786	41.6786	44.3169	44.3169	57.0854	57.0854	57.0854	57.0854	57.0854	57.0854	57.0854	57.0854	57.0854	74.1977	74.1977	74.1977	74.1977	74.1977	94.4731	94.4731	94.4731	94.4731	123.453	155.107	185	185
Anthomyzidae	54.3254	54.3254	54.3254	54.3254	54.3254	54.3254	54.3254	54.3254	54.3254	54.3254	54.3254	54.3254	54.3254	54.3254	54.3254	54.3254	41.6786	0	35.6504	44.3169	44.3169	57.0854	57.0854	57.0854	57.0854	57.0854	57.0854	57.0854	57.0854	57.0854	74.1977	74.1977	74.1977	74.1977	74.1977	94.4731	94.4731	94.4731	94.4731	123.453	155.107	185	185
Canacidae	54.3254	54.3254	54.3254	54.3254	54.3254	54.3254	54.3254	54.3254	54.3254	54.3254	54.3254	54.3254	54.3254	54.3254	54.3254	54.3254	41.6786	35.6504	0	44.3169	44.3169	57.0854	57.0854	57.0854	57.0854	57.0854	57.0854	57.0854	57.0854	57.0854	74.1977	74.1977	74.1977	74.1977	74.1977	94.4731	94.4731	94.4731	94.4731	123.453	155.107	185	185
Syringogastridae	54.3254	54.3254	54.3254	54.3254	54.3254	54.3254	54.3254	54.3254	54.3254	54.3254	54.3254	54.3254	54.3254	54.3254	54.3254	54.3254	44.3169	44.3169	44.3169	0	38.6293	57.0854	57.0854	57.0854	57.0854	57.0854	57.0854	57.0854	57.0854	57.0854	74.1977	74.1977	74.1977	74.1977	74.1977	94.4731	94.4731	94.4731	94.4731	123.453	155.107	185	185
Diopsidae	54.3254	54.3254	54.3254	54.3254	54.3254	54.3254	54.3254	54.3254	54.3254	54.3254	54.3254	54.3254	54.3254	54.3254	54.3254	54.3254	44.3169	44.3169	44.3169	38.6293	0	57.0854	57.0854	57.0854	57.0854	57.0854	57.0854	57.0854	57.0854	57.0854	74.1977	74.1977	74.1977	74.1977	74.1977	94.4731	94.4731	94.4731	94.4731	123.453	155.107	185	185
Sepsidae	57.0854	57.0854	57.0854	57.0854	57.0854	57.0854	57.0854	57.0854	57.0854	57.0854	57.0854	57.0854	57.0854	57.0854	57.0854	57.0854	57.0854	57.0854	57.0854	57.0854	57.0854	0	36.8458	39.39	39.39	41.7207	41.7207	41.7207	44.0298	44.0298	74.1977	74.1977	74.1977	74.1977	74.1977	94.4731	94.4731	94.4731	94.4731	123.453	155.107	185	185
Opomyzidae	57.0854	57.0854	57.0854	57.0854	57.0854	57.0854	57.0854	57.0854	57.0854	57.0854	57.0854	57.0854	57.0854	57.0854	57.0854	57.0854	57.0854	57.0854	57.0854	57.0854	57.0854	36.8458	0	39.39	39.39	41.7207	41.7207	41.7207	44.0298	44.0298	74.1977	74.1977	74.1977	74.1977	74.1977	94.4731	94.4731	94.4731	94.4731	123.453	155.107	185	185
Psilidae	57.0854	57.0854	57.0854	57.0854	57.0854	57.0854	57.0854	57.0854	57.0854	57.0854	57.0854	57.0854	57.0854	57.0854	57.0854	57.0854	57.0854	57.0854	57.0854	57.0854	57.0854	39.39	39.39	0	36.6432	41.7207	41.7207	41.7207	44.0298	44.0298	74.1977	74.1977	74.1977	74.1977	74.1977	94.4731	94.4731	94.4731	94.4731	123.453	155.107	185	185
Strongylophthalmyiidae	57.0854	57.0854	57.0854	57.0854	57.0854	57.0854	57.0854	57.0854	57.0854	57.0854	57.0854	57.0854	57.0854	57.0854	57.0854	57.0854	57.0854	57.0854	57.0854	57.0854	57.0854	39.39	39.39	36.6432	0	41.7207	41.7207	41.7207	44.0298	44.0298	74.1977	74.1977	74.1977	74.1977	74.1977	94.4731	94.4731	94.4731	94.4731	123.453	155.107	185	185
Ulidiidae	57.0854	57.0854	57.0854	57.0854	57.0854	57.0854	57.0854	57.0854	57.0854	57.0854	57.0854	57.0854	57.0854	57.0854	57.0854	57.0854	57.0854	57.0854	57.0854	57.0854	57.0854	41.7207	41.7207	41.7207	41.7207	0	29.4682	36.9065	44.0298	44.0298	74.1977	74.1977	74.1977	74.1977	74.1977	94.4731	94.4731	94.4731	94.4731	123.453	155.107	185	185
Tephritidae	57.0854	57.0854	57.0854	57.0854	57.0854	57.0854	57.0854	57.0854	57.0854	57.0854	57.0854	57.0854	57.0854	57.0854	57.0854	57.0854	57.0854	57.0854	57.0854	57.0854	57.0854	41.7207	41.7207	41.7207	41.7207	29.4682	0	36.9065	44.0298	44.0298	74.1977	74.1977	74.1977	74.1977	74.1977	94.4731	94.4731	94.4731	94.4731	123.453	155.107	185	185
Piophilidae	57.0854	57.0854	57.0854	57.0854	57.0854	57.0854	57.0854	57.0854	57.0854	57.0854	57.0854	57.0854	57.0854	57.0854	57.0854	57.0854	57.0854	57.0854	57.0854	57.0854	57.0854	41.7207	41.7207	41.7207	41.7207	36.9065	36.9065	0	44.0298	44.0298	74.1977	74.1977	74.1977	74.1977	74.1977	94.4731	94.4731	94.4731	94.4731	123.453	155.107	185	185
Micropezidae	57.0854	57.0854	57.0854	57.0854	57.0854	57.0854	57.0854	57.0854	57.0854	57.0854	57.0854	57.0854	57.0854	57.0854	57.0854	57.0854	57.0854	57.0854	57.0854	57.0854	57.0854	44.0298	44.0298	44.0298	44.0298	44.0298	44.0298	44.0298	0	33.4795	74.1977	74.1977	74.1977	74.1977	74.1977	94.4731	94.4731	94.4731	94.4731	123.453	155.107	185	185
Neriidae	57.0854	57.0854	57.0854	57.0854	57.0854	57.0854	57.0854	57.0854	57.0854	57.0854	57.0854	57.0854	57.0854	57.0854	57.0854	57.0854	57.0854	57.0854	57.0854	57.0854	57.0854	44.0298	44.0298	44.0298	44.0298	44.0298	44.0298	44.0298	33.4795	0	74.1977	74.1977	74.1977	74.1977	74.1977	94.4731	94.4731	94.4731	94.4731	123.453	155.107	185	185
Sphaeroceridae	74.1977	74.1977	74.1977	74.1977	74.1977	74.1977	74.1977	74.1977	74.1977	74.1977	74.1977	74.1977	74.1977	74.1977	74.1977	74.1977	74.1977	74.1977	74.1977	74.1977	74.1977	74.1977	74.1977	74.1977	74.1977	74.1977	74.1977	74.1977	74.1977	74.1977	0	42.0012	45.8739	56.6967	56.6967	94.4731	94.4731	94.4731	94.4731	123.453	155.107	185	185
Heleomyzidae1	74.1977	74.1977	74.1977	74.1977	74.1977	74.1977	74.1977	74.1977	74.1977	74.1977	74.1977	74.1977	74.1977	74.1977	74.1977	74.1977	74.1977	74.1977	74.1977	74.1977	74.1977	74.1977	74.1977	74.1977	74.1977	74.1977	74.1977	74.1977	74.1977	74.1977	42.0012	0	45.8739	56.6967	56.6967	94.4731	94.4731	94.4731	94.4731	123.453	155.107	185	185
Teratomyzidae	74.1977	74.1977	74.1977	74.1977	74.1977	74.1977	74.1977	74.1977	74.1977	74.1977	74.1977	74.1977	74.1977	74.1977	74.1977	74.1977	74.1977	74.1977	74.1977	74.1977	74.1977	74.1977	74.1977	74.1977	74.1977	74.1977	74.1977	74.1977	74.1977	74.1977	45.8739	45.8739	0	56.6967	56.6967	94.4731	94.4731	94.4731	94.4731	123.453	155.107	185	185
Chyromyidae	74.1977	74.1977	74.1977	74.1977	74.1977	74.1977	74.1977	74.1977	74.1977	74.1977	74.1977	74.1977	74.1977	74.1977	74.1977	74.1977	74.1977	74.1977	74.1977	74.1977	74.1977	74.1977	74.1977	74.1977	74.1977	74.1977	74.1977	74.1977	74.1977	74.1977	56.6967	56.6967	56.6967	0	42.841	94.4731	94.4731	94.4731	94.4731	123.453	155.107	185	185
Clusiidae	74.1977	74.1977	74.1977	74.1977	74.1977	74.1977	74.1977	74.1977	74.1977	74.1977	74.1977	74.1977	74.1977	74.1977	74.1977	74.1977	74.1977	74.1977	74.1977	74.1977	74.1977	74.1977	74.1977	74.1977	74.1977	74.1977	74.1977	74.1977	74.1977	74.1977	56.6967	56.6967	56.6967	42.841	0	94.4731	94.4731	94.4731	94.4731	123.453	155.107	185	185
Sciomyzidae	94.4731	94.4731	94.4731	94.4731	94.4731	94.4731	94.4731	94.4731	94.4731	94.4731	94.4731	94.4731	94.4731	94.4731	94.4731	94.4731	94.4731	94.4731	94.4731	94.4731	94.4731	94.4731	94.4731	94.4731	94.4731	94.4731	94.4731	94.4731	94.4731	94.4731	94.4731	94.4731	94.4731	94.4731	94.4731	0	43.5009	46.5163	71.9231	123.453	155.107	185	185
Lauxaniidae	94.4731	94.4731	94.4731	94.4731	94.4731	94.4731	94.4731	94.4731	94.4731	94.4731	94.4731	94.4731	94.4731	94.4731	94.4731	94.4731	94.4731	94.4731	94.4731	94.4731	94.4731	94.4731	94.4731	94.4731	94.4731	94.4731	94.4731	94.4731	94.4731	94.4731	94.4731	94.4731	94.4731	94.4731	94.4731	43.5009	0	46.5163	71.9231	123.453	155.107	185	185
Coelopidae	94.4731	94.4731	94.4731	94.4731	94.4731	94.4731	94.4731	94.4731	94.4731	94.4731	94.4731	94.4731	94.4731	94.4731	94.4731	94.4731	94.4731	94.4731	94.4731	94.4731	94.4731	94.4731	94.4731	94.4731	94.4731	94.4731	94.4731	94.4731	94.4731	94.4731	94.4731	94.4731	94.4731	94.4731	94.4731	46.5163	46.5163	0	71.9231	123.453	155.107	185	185
Chamaemyiidae	94.4731	94.4731	94.4731	94.4731	94.4731	94.4731	94.4731	94.4731	94.4731	94.4731	94.4731	94.4731	94.4731	94.4731	94.4731	94.4731	94.4731	94.4731	94.4731	94.4731	94.4731	94.4731	94.4731	94.4731	94.4731	94.4731	94.4731	94.4731	94.4731	94.4731	94.4731	94.4731	94.4731	94.4731	94.4731	71.9231	71.9231	71.9231	0	123.453	155.107	185	185
Pipunculidae	123.453	123.453	123.453	123.453	123.453	123.453	123.453	123.453	123.453	123.453	123.453	123.453	123.453	123.453	123.453	123.453	123.453	123.453	123.453	123.453	123.453	123.453	123.453	123.453	123.453	123.453	123.453	123.453	123.453	123.453	123.453	123.453	123.453	123.453	123.453	123.453	123.453	123.453	123.453	0	155.107	185	185
Platypezidae	155.107	155.107	155.107	155.107	155.107	155.107	155.107	155.107	155.107	155.107	155.107	155.107	155.107	155.107	155.107	155.107	155.107	155.107	155.107	155.107	155.107	155.107	155.107	155.107	155.107	155.107	155.107	155.107	155.107	155.107	155.107	155.107	155.107	155.107	155.107	155.107	155.107	155.107	155.107	155.107	0	185	185
Hybotidae	185	185	185	185	185	185	185	185	185	185	185	185	185	185	185	185	185	185	185	185	185	185	185	185	185	185	185	185	185	185	185	185	185	185	185	185	185	185	185	185	185	0	64.2283
Dolichopodidae	185	185	185	185	185	185	185	185	185	185	185	185	185	185	185	185	185	185	185	185	185	185	185	185	185	185	185	185	185	185	185	185	185	185	185	185	185	185	185	185	185	64.2283	0
Pairwise Procrustes distance
	Drosophilidae	Cryptochetidae	Diastatidae	Curtonotidae	Ephydridae	Tachinidae	Calliphoridae	Sarcophagidae	Scathophagidae	Muscidae	Glossinidae	Agromyzidae	Odiniidae	Fergusoninidae	Periscelididae	Aulacigastridae	Ropalomeridae	Anthomyzidae	Canacidae	Syringogastridae	Diopsidae	Sepsidae	Opomyzidae	Psilidae	Strongylophthalmyiidae	Ulidiidae	Tephritidae	Piophilidae	Micropezidae	Neriidae	Sphaeroceridae	Heleomyzidae1	Teratomyzidae	Chyromyidae	Clusiidae	Sciomyzidae	Lauxaniidae	Coelopidae	Chamaemyiidae	Pipunculidae	Platypezidae	Hybotidae	Dolichopodidae
Drosophilidae	0	0.161983	0.105575	0.146027	0.0804683	0.178609	0.256952	0.216575	0.182237	0.170885	0.372174	0.183381	0.130332	0.204908	0.11464	0.176045	0.304493	0.11522	0.105987	0.227319	0.121445	0.11805	0.214766	0.113488	0.13621	0.237071	0.211114	0.117239	0.172368	0.164432	0.10886	0.125655	0.268174	0.165229	0.114945	0.144546	0.109389	0.15951	0.122264	0.254297	0.390492	0.288252	0.198221
Cryptochetidae	0.161983	0	0.23353	0.253478	0.177571	0.210302	0.284731	0.247275	0.260392	0.191465	0.352303	0.128972	0.170602	0.190439	0.151911	0.23403	0.311106	0.214295	0.175978	0.323446	0.232862	0.175362	0.328611	0.224014	0.218543	0.264383	0.216214	0.190446	0.297041	0.251218	0.197674	0.226718	0.245656	0.208724	0.162492	0.232027	0.189883	0.229212	0.198678	0.2737	0.383663	0.254175	0.239731
Diastatidae	0.105575	0.23353	0	0.0790622	0.113206	0.237094	0.305762	0.261868	0.227557	0.239915	0.404765	0.246189	0.208507	0.268573	0.192904	0.18101	0.345228	0.139455	0.146096	0.236468	0.146898	0.201548	0.220731	0.0975633	0.172992	0.293913	0.282663	0.180146	0.18031	0.213756	0.159229	0.163919	0.3205	0.227731	0.18358	0.1856	0.175613	0.202057	0.173678	0.284485	0.389137	0.298426	0.177241
Curtonotidae	0.146027	0.253478	0.0790622	0	0.151235	0.244712	0.309	0.26962	0.220614	0.243248	0.393122	0.274764	0.215492	0.26591	0.209682	0.234388	0.343131	0.166467	0.15925	0.279615	0.183456	0.224847	0.204259	0.0906794	0.231104	0.284105	0.292468	0.179201	0.197588	0.233414	0.206984	0.155548	0.355385	0.233408	0.213429	0.183647	0.178868	0.194077	0.166357	0.299782	0.364478	0.305651	0.194019
Ephydridae	0.0804683	0.177571	0.113206	0.151235	0	0.161789	0.225205	0.183178	0.187475	0.160543	0.343868	0.218623	0.17231	0.241828	0.155204	0.161253	0.266319	0.161815	0.140997	0.246495	0.142251	0.140722	0.252015	0.106506	0.119819	0.221321	0.2002	0.120594	0.173243	0.163196	0.108519	0.138372	0.315308	0.206874	0.169908	0.139995	0.122476	0.157434	0.150515	0.217966	0.357029	0.260577	0.177984
Tachinidae	0.178609	0.210302	0.237094	0.244712	0.161789	0	0.110531	0.0655391	0.175027	0.0781939	0.225148	0.241197	0.190848	0.249253	0.186028	0.25406	0.156354	0.241005	0.193247	0.326718	0.245257	0.150716	0.290683	0.199063	0.222139	0.124735	0.159258	0.129165	0.210619	0.163979	0.205721	0.159687	0.362857	0.220064	0.223402	0.132044	0.140419	0.145914	0.162987	0.17506	0.30662	0.26421	0.226538
Calliphoridae	0.256952	0.284731	0.305762	0.309	0.225205	0.110531	0	0.0744131	0.218782	0.124189	0.213153	0.315821	0.244972	0.30066	0.251494	0.312192	0.108173	0.305819	0.266495	0.381992	0.294168	0.216594	0.332206	0.255924	0.282629	0.13432	0.185816	0.189585	0.266358	0.187101	0.261189	0.217428	0.432535	0.273104	0.29607	0.182708	0.201535	0.204729	0.22433	0.223	0.317226	0.307368	0.287228
Sarcophagidae	0.216575	0.247275	0.261868	0.26962	0.183178	0.0655391	0.0744131	0	0.209379	0.117502	0.209372	0.276334	0.229718	0.28213	0.22471	0.26588	0.125909	0.270837	0.226889	0.349812	0.265509	0.18947	0.318573	0.224114	0.241126	0.147395	0.188672	0.16867	0.233761	0.171971	0.226271	0.196765	0.398287	0.252354	0.261303	0.164575	0.181318	0.180863	0.200321	0.187475	0.302622	0.27431	0.234887
Scathophagidae	0.182237	0.260392	0.227557	0.220614	0.187475	0.175027	0.218782	0.209379	0	0.14608	0.349389	0.314584	0.186057	0.282226	0.212437	0.326142	0.27312	0.252943	0.231398	0.250475	0.24133	0.193182	0.196206	0.177744	0.233073	0.14227	0.148314	0.106161	0.138189	0.219687	0.200166	0.0819408	0.39352	0.240496	0.253453	0.0707184	0.0973178	0.0658197	0.164369	0.237922	0.399104	0.366303	0.320908
Muscidae	0.170885	0.191465	0.239915	0.243248	0.160543	0.0781939	0.124189	0.117502	0.14608	0	0.25402	0.237762	0.150538	0.223029	0.161927	0.271207	0.174981	0.233697	0.189863	0.324245	0.236345	0.13667	0.268976	0.187557	0.229662	0.0991376	0.113115	0.0952927	0.220813	0.165167	0.199941	0.134291	0.353629	0.200778	0.212257	0.110257	0.106105	0.12914	0.140218	0.204588	0.324433	0.274756	0.25543
Glossinidae	0.372174	0.352303	0.404765	0.393122	0.343868	0.225148	0.213153	0.209372	0.349389	0.25402	0	0.369086	0.365786	0.374222	0.356828	0.386026	0.14122	0.40542	0.347204	0.517371	0.433626	0.326709	0.45238	0.365458	0.412043	0.24463	0.317563	0.315949	0.392345	0.327416	0.404268	0.34337	0.488789	0.37318	0.38989	0.317402	0.336621	0.321204	0.329122	0.270406	0.208066	0.287688	0.319684
Agromyzidae	0.183381	0.128972	0.246189	0.274764	0.218623	0.241197	0.315821	0.276334	0.314584	0.237762	0.369086	0	0.181717	0.160012	0.138508	0.203792	0.33773	0.17255	0.144347	0.359121	0.239917	0.168925	0.331389	0.25551	0.257413	0.311004	0.287838	0.233515	0.3283	0.235707	0.233379	0.264739	0.17747	0.171836	0.111948	0.276652	0.23653	0.283311	0.201477	0.329952	0.393609	0.266574	0.213987
Odiniidae	0.130332	0.170602	0.208507	0.215492	0.17231	0.190848	0.244972	0.229718	0.186057	0.150538	0.365786	0.181717	0	0.122427	0.0696595	0.259019	0.298503	0.142076	0.126341	0.297882	0.170383	0.113932	0.199374	0.1698	0.231121	0.209625	0.189899	0.112031	0.244149	0.16305	0.172193	0.138056	0.276592	0.0881845	0.118595	0.161894	0.106593	0.175098	0.0875936	0.314956	0.401804	0.325259	0.264065
Fergusoninidae	0.204908	0.190439	0.268573	0.26591	0.241828	0.249253	0.30066	0.28213	0.282226	0.223029	0.374222	0.160012	0.122427	0	0.113771	0.276168	0.332015	0.165693	0.142935	0.386473	0.228672	0.159318	0.262831	0.245858	0.307071	0.273103	0.278803	0.201051	0.329647	0.203207	0.258556	0.233654	0.241689	0.0889393	0.130451	0.258783	0.207828	0.263491	0.146454	0.377198	0.40066	0.335771	0.26986
Periscelididae	0.11464	0.151911	0.192904	0.209682	0.155204	0.186028	0.251494	0.22471	0.212437	0.161927	0.356828	0.138508	0.0696595	0.113771	0	0.209742	0.291079	0.109313	0.0855585	0.298998	0.158891	0.0793364	0.221847	0.169759	0.211546	0.222302	0.210791	0.124659	0.24212	0.148058	0.16243	0.156198	0.238525	0.0766847	0.0731083	0.178789	0.128281	0.187083	0.0909407	0.298869	0.381144	0.293471	0.224746
Aulacigastridae	0.176045	0.23403	0.18101	0.234388	0.161253	0.25406	0.312192	0.26588	0.326142	0.271207	0.386026	0.203792	0.259019	0.276168	0.209742	0	0.3261	0.177501	0.173595	0.325642	0.198555	0.195469	0.340871	0.219505	0.183973	0.333241	0.322616	0.249077	0.279112	0.210711	0.203642	0.270564	0.268052	0.250536	0.185158	0.27745	0.2576	0.292356	0.240329	0.289845	0.373361	0.245798	0.139145
Ropalomeridae	0.304493	0.311106	0.345228	0.343131	0.266319	0.156354	0.108173	0.125909	0.27312	0.174981	0.14122	0.33773	0.298503	0.332015	0.291079	0.3261	0	0.345462	0.295928	0.440648	0.351567	0.252245	0.387944	0.294746	0.327501	0.16061	0.230303	0.236145	0.315734	0.241521	0.316022	0.268759	0.454095	0.314689	0.334151	0.237317	0.257939	0.246266	0.268248	0.21464	0.245471	0.273022	0.29145
Anthomyzidae	0.11522	0.214295	0.139455	0.166467	0.161815	0.241005	0.305819	0.270837	0.252943	0.233697	0.40542	0.17255	0.142076	0.165693	0.109313	0.177501	0.345462	0	0.0705811	0.287121	0.13331	0.139032	0.199923	0.159713	0.218157	0.291929	0.289428	0.178346	0.237447	0.160974	0.178236	0.184073	0.236359	0.118288	0.0791979	0.214781	0.179175	0.230723	0.124644	0.339223	0.405972	0.318231	0.195591
Canacidae	0.105987	0.175978	0.146096	0.15925	0.140997	0.193247	0.266495	0.226889	0.231398	0.189863	0.347204	0.144347	0.126341	0.142935	0.0855585	0.173595	0.295928	0.0705811	0	0.309349	0.162958	0.10999	0.221097	0.144798	0.218382	0.248737	0.257065	0.144875	0.234215	0.151866	0.181231	0.162946	0.246059	0.107933	0.0798558	0.187828	0.15372	0.199324	0.0920717	0.297154	0.351775	0.271212	0.162076
Syringogastridae	0.227319	0.323446	0.236468	0.279615	0.246495	0.326718	0.381992	0.349812	0.250475	0.324245	0.517371	0.359121	0.297882	0.386473	0.298998	0.325642	0.440648	0.287121	0.309349	0	0.238645	0.296743	0.272111	0.262404	0.184772	0.356742	0.302259	0.273213	0.180338	0.319429	0.186115	0.249048	0.383258	0.335131	0.297727	0.255349	0.25295	0.25344	0.302508	0.333244	0.546244	0.450081	0.374482
Diopsidae	0.121445	0.232862	0.146898	0.183456	0.142251	0.245257	0.294168	0.265509	0.24133	0.236345	0.433626	0.239917	0.170383	0.228672	0.158891	0.198555	0.351567	0.13331	0.162958	0.238645	0	0.175649	0.216453	0.154269	0.162857	0.290867	0.266202	0.180891	0.21517	0.165655	0.124629	0.186427	0.304283	0.185221	0.158341	0.209667	0.172848	0.226433	0.17498	0.329848	0.444885	0.350692	0.238518
Sepsidae	0.11805	0.175362	0.201548	0.224847	0.140722	0.150716	0.216594	0.18947	0.193182	0.13667	0.326709	0.168925	0.113932	0.159318	0.0793364	0.195469	0.252245	0.139032	0.10999	0.296743	0.175649	0	0.237757	0.181712	0.19393	0.190757	0.193921	0.112098	0.214003	0.114498	0.164369	0.152224	0.252589	0.121197	0.107241	0.161921	0.124423	0.172409	0.105644	0.259254	0.366721	0.29058	0.223661
Opomyzidae	0.214766	0.328611	0.220731	0.204259	0.252015	0.290683	0.332206	0.318573	0.196206	0.268976	0.45238	0.331389	0.199374	0.262831	0.221847	0.340871	0.387944	0.199923	0.221097	0.272111	0.216453	0.237757	0	0.204894	0.300404	0.283396	0.3009	0.2014	0.203833	0.23011	0.250469	0.162176	0.373817	0.208801	0.239681	0.200609	0.191596	0.210445	0.169521	0.384952	0.471071	0.441199	0.337758
Psilidae	0.113488	0.224014	0.0975633	0.0906794	0.106506	0.199063	0.255924	0.224114	0.177744	0.187557	0.365458	0.25551	0.1698	0.245858	0.169759	0.219505	0.294746	0.159713	0.144798	0.262404	0.154269	0.181712	0.204894	0	0.186655	0.229963	0.224821	0.119815	0.179115	0.196187	0.149834	0.107899	0.355067	0.202455	0.193308	0.130457	0.121478	0.145977	0.136271	0.262124	0.350566	0.280759	0.199698
Strongylophthalmyiidae	0.13621	0.218543	0.172992	0.231104	0.119819	0.222139	0.282629	0.241126	0.233073	0.229662	0.412043	0.257413	0.231121	0.307071	0.211546	0.183973	0.327501	0.218157	0.218382	0.184772	0.162857	0.19393	0.300404	0.186655	0	0.281053	0.227152	0.19439	0.183875	0.224884	0.0831875	0.206668	0.323237	0.264862	0.214309	0.204467	0.187171	0.209758	0.235336	0.232879	0.435222	0.315444	0.251111
Ulidiidae	0.237071	0.264383	0.293913	0.284105	0.221321	0.124735	0.13432	0.147395	0.14227	0.0991376	0.24463	0.311004	0.209625	0.273103	0.222302	0.333241	0.16061	0.291929	0.248737	0.356742	0.290867	0.190757	0.283396	0.229963	0.281053	0	0.12635	0.13328	0.232201	0.209896	0.252664	0.159781	0.416284	0.246272	0.27822	0.133863	0.149122	0.131569	0.185405	0.215288	0.319856	0.32268	0.312675
Tephritidae	0.211114	0.216214	0.282663	0.292468	0.2002	0.159258	0.185816	0.188672	0.148314	0.113115	0.317563	0.287838	0.189899	0.278803	0.210791	0.322616	0.230303	0.289428	0.257065	0.302259	0.266202	0.193921	0.3009	0.224821	0.227152	0.12635	0	0.137764	0.238096	0.238972	0.198925	0.168415	0.390584	0.253789	0.263442	0.143301	0.135485	0.142434	0.208728	0.217163	0.383973	0.3228	0.329229
Piophilidae	0.117239	0.190446	0.180146	0.179201	0.120594	0.129165	0.189585	0.16867	0.106161	0.0952927	0.315949	0.233515	0.112031	0.201051	0.124659	0.249077	0.236145	0.178346	0.144875	0.273213	0.180891	0.112098	0.2014	0.119815	0.19439	0.13328	0.137764	0	0.170415	0.153586	0.151381	0.0616108	0.334003	0.161111	0.174309	0.071255	0.0350098	0.0804167	0.0878229	0.230921	0.349156	0.295797	0.243169
Micropezidae	0.172368	0.297041	0.18031	0.197588	0.173243	0.210619	0.266358	0.233761	0.138189	0.220813	0.392345	0.3283	0.244149	0.329647	0.24212	0.279112	0.315734	0.237447	0.234215	0.180338	0.21517	0.214003	0.203833	0.179115	0.183875	0.232201	0.238096	0.170415	0	0.219829	0.179624	0.137466	0.386703	0.273569	0.25764	0.135447	0.163171	0.137038	0.205091	0.233816	0.424217	0.376636	0.291882
Neriidae	0.164432	0.251218	0.213756	0.233414	0.163196	0.163979	0.187101	0.171971	0.219687	0.165167	0.327416	0.235707	0.16305	0.203207	0.148058	0.210711	0.241521	0.160974	0.151866	0.319429	0.165655	0.114498	0.23011	0.196187	0.224884	0.209896	0.238972	0.153586	0.219829	0	0.19234	0.176973	0.319389	0.15491	0.16898	0.180052	0.163484	0.20791	0.133433	0.294196	0.376094	0.328223	0.224447
Sphaeroceridae	0.10886	0.197674	0.159229	0.206984	0.108519	0.205721	0.261189	0.226271	0.200166	0.199941	0.404268	0.233379	0.172193	0.258556	0.16243	0.203642	0.316022	0.178236	0.181231	0.186115	0.124629	0.164369	0.250469	0.149834	0.0831875	0.252664	0.198925	0.151381	0.179624	0.19234	0	0.163548	0.315849	0.208815	0.177749	0.168555	0.140649	0.175729	0.186033	0.260604	0.430363	0.322361	0.24977
Heleomyzidae1	0.125655	0.226718	0.163919	0.155548	0.138372	0.159687	0.217428	0.196765	0.0819408	0.134291	0.34337	0.264739	0.138056	0.233654	0.156198	0.270564	0.268759	0.184073	0.162946	0.249048	0.186427	0.152224	0.162176	0.107899	0.206668	0.159781	0.168415	0.0616108	0.137466	0.176973	0.163548	0	0.355113	0.185313	0.196563	0.0508305	0.0540427	0.0688633	0.100955	0.245053	0.368717	0.323184	0.258544
Teratomyzidae	0.268174	0.245656	0.3205	0.355385	0.315308	0.362857	0.432535	0.398287	0.39352	0.353629	0.488789	0.17747	0.276592	0.241689	0.238525	0.268052	0.454095	0.236359	0.246059	0.383258	0.304283	0.252589	0.373817	0.355067	0.323237	0.416284	0.390584	0.334003	0.386703	0.319389	0.315849	0.355113	0	0.259655	0.188729	0.375246	0.333699	0.37696	0.299273	0.423254	0.508056	0.384111	0.327234
Chyromyidae	0.165229	0.208724	0.227731	0.233408	0.206874	0.220064	0.273104	0.252354	0.240496	0.200778	0.37318	0.171836	0.0881845	0.0889393	0.0766847	0.250536	0.314689	0.118288	0.107933	0.335131	0.185221	0.121197	0.208801	0.202455	0.264862	0.246272	0.253789	0.161111	0.273569	0.15491	0.208815	0.185313	0.259655	0	0.102759	0.212279	0.165899	0.221721	0.101395	0.352239	0.401201	0.339128	0.252826
Clusiidae	0.114945	0.162492	0.18358	0.213429	0.169908	0.223402	0.29607	0.261303	0.253453	0.212257	0.38989	0.111948	0.118595	0.130451	0.0731083	0.185158	0.334151	0.0791979	0.0798558	0.297727	0.158341	0.107241	0.239681	0.193308	0.214309	0.27822	0.263442	0.174309	0.25764	0.16898	0.177749	0.196563	0.188729	0.102759	0	0.220482	0.174688	0.231145	0.131623	0.325096	0.409116	0.306205	0.213931
Sciomyzidae	0.144546	0.232027	0.1856	0.183647	0.139995	0.132044	0.182708	0.164575	0.0707184	0.110257	0.317402	0.276652	0.161894	0.258783	0.178789	0.27745	0.237317	0.214781	0.187828	0.255349	0.209667	0.161921	0.200609	0.130457	0.204467	0.133863	0.143301	0.071255	0.135447	0.180052	0.168555	0.0508305	0.375246	0.212279	0.220482	0	0.0677652	0.0564415	0.129413	0.213256	0.356839	0.314001	0.262992
Lauxaniidae	0.109389	0.189883	0.175613	0.178868	0.122476	0.140419	0.201535	0.181318	0.0973178	0.106105	0.336621	0.23653	0.106593	0.207828	0.128281	0.2576	0.257939	0.179175	0.15372	0.25295	0.172848	0.124423	0.191596	0.121478	0.187171	0.149122	0.135485	0.0350098	0.163171	0.163484	0.140649	0.0540427	0.333699	0.165899	0.174688	0.0677652	0	0.0827123	0.0961003	0.23962	0.37241	0.311274	0.255418
Coelopidae	0.15951	0.229212	0.202057	0.194077	0.157434	0.145914	0.204729	0.180863	0.0658197	0.12914	0.321204	0.283311	0.175098	0.263491	0.187083	0.292356	0.246266	0.230723	0.199324	0.25344	0.226433	0.172409	0.210445	0.145977	0.209758	0.131569	0.142434	0.0804167	0.137038	0.20791	0.175729	0.0688633	0.37696	0.221721	0.231145	0.0564415	0.0827123	0	0.144931	0.205832	0.359246	0.320876	0.278844
Chamaemyiidae	0.122264	0.198678	0.173678	0.166357	0.150515	0.162987	0.22433	0.200321	0.164369	0.140218	0.329122	0.201477	0.0875936	0.146454	0.0909407	0.240329	0.268248	0.124644	0.0920717	0.302508	0.17498	0.105644	0.169521	0.136271	0.235336	0.185405	0.208728	0.0878229	0.205091	0.133433	0.186033	0.100955	0.299273	0.101395	0.131623	0.129413	0.0961003	0.144931	0	0.288621	0.35455	0.307392	0.221247
Pipunculidae	0.254297	0.2737	0.284485	0.299782	0.217966	0.17506	0.223	0.187475	0.237922	0.204588	0.270406	0.329952	0.314956	0.377198	0.298869	0.289845	0.21464	0.339223	0.297154	0.333244	0.329848	0.259254	0.384952	0.262124	0.232879	0.215288	0.217163	0.230921	0.233816	0.294196	0.260604	0.245053	0.423254	0.352239	0.325096	0.213256	0.23962	0.205832	0.288621	0	0.313138	0.254703	0.282787
Platypezidae	0.390492	0.383663	0.389137	0.364478	0.357029	0.30662	0.317226	0.302622	0.399104	0.324433	0.208066	0.393609	0.401804	0.40066	0.381144	0.373361	0.245471	0.405972	0.351775	0.546244	0.444885	0.366721	0.471071	0.350566	0.435222	0.319856	0.383973	0.349156	0.424217	0.376094	0.430363	0.368717	0.508056	0.401201	0.409116	0.356839	0.37241	0.359246	0.35455	0.313138	0	0.217379	0.287053
Hybotidae	0.288252	0.254175	0.298426	0.305651	0.260577	0.26421	0.307368	0.27431	0.366303	0.274756	0.287688	0.266574	0.325259	0.335771	0.293471	0.245798	0.273022	0.318231	0.271212	0.450081	0.350692	0.29058	0.441199	0.280759	0.315444	0.32268	0.3228	0.295797	0.376636	0.328223	0.322361	0.323184	0.384111	0.339128	0.306205	0.314001	0.311274	0.320876	0.307392	0.254703	0.217379	0	0.197678
Dolichopodidae	0.198221	0.239731	0.177241	0.194019	0.177984	0.226538	0.287228	0.234887	0.320908	0.25543	0.319684	0.213987	0.264065	0.26986	0.224746	0.139145	0.29145	0.195591	0.162076	0.374482	0.238518	0.223661	0.337758	0.199698	0.251111	0.312675	0.329229	0.243169	0.291882	0.224447	0.24977	0.258544	0.327234	0.252826	0.213931	0.262992	0.255418	0.278844	0.221247	0.282787	0.287053	0.197678	0
