# Supplementary material for: Macroevolution along developmental lines of least resistance in fly wings
Source: Nat Ecol Evol. 2025 Feb 7;9(4):639–51. doi: 10.1038/s41559-025-02639-1 (PMC11976274; doi:10.1038/s41559-025-02639-1)
Supplement: Supplementary file 8 — Shape scores and evolutionary allometry vector. [file 41559_2025_2639_MOESM8_ESM.xlsx]

## Sheet: Fig. 6A
CS	RegScore	family	genus
0.70696	0.033123	Acartophthalmidae	Acartophthalmites
0.839392	-0.0138409	Acartophthalmidae	Acartophthalmus
1.19078	0.0045596	Acartophthalmidae	Acartophthalmites
0.848301	-0.192765	Agromyzidae	Amauromyza
0.996281	-0.110278	Agromyzidae	Melanagromyza
0.24592	-0.228291	Agromyzidae	Liriomyza
0.940576	-0.0524822	Archisepsis_armata	Archisepsis
0.940576	-0.0524822	Archisepsis_armata	Archisepsis
1.24498	-0.079735	Aulacigastridae	Aulacigaster
2.05513	0.136196	Calliphoridae	Cynomya
0.3842	-0.0638204	Chloropidae	Gaurax
0.822364	-0.0896595	Chloropidae	Psilacrum
0.858673	-0.0259728	Chyromyidae	Chyrromya
0.512715	-0.116513	Chyromyidae	Gymnochiromyia
0.421762	-0.0676581	Chyromyidae	Notiochyromya
0.793796	-0.106438	Chyromyidae	Oroschyromya
0.533476	-0.0690442	Chyromyidae	Somatiosoma
0.101738	-0.153958	Chyromyidae	Aphaniosoma
0.108448	-0.101303	Chyromyidae	Krifomyia
0.171767	-0.105199	Chyromyidae	Tethysimyia
1.17849	-0.182451	Clusiidae	Clusoides
1.61775	0.113848	Conopidae	Myopa
1.27193	0.107101	Conopidae	Thecophora
0.0995583	-0.0982126	Cryptochetidae	Cryptochetum
0.0741007	-0.0876546	Cryptochetidae	Cryptochetum
0.26774	-0.0749653	Cryptochetidae	Cryptochetum
-0.242995	-0.125126	Cryptochetidae	Cryptochetum
0.142296	-0.0839829	Cryptochetidae	Cryptochetum
-0.362494	-0.0687916	Cryptochetidae	Cryptochetum
0.865994	-0.100983	Diastatidae	Campichoeta
1.42837	-0.0492336	Diopsidae	Diopsis
1.63061	-0.049036	Diopsidae	Diopsis
0.776669	-0.147523	Empididae	Neoalavesia
0.523468	-0.0432765	Ephydridae	Psilopa
0.741907	-0.166537	Fergusoninidae	Fergusonina
1.1912	-0.12434	Fergusoninidae	Fergusonina
0.75925	-0.0850609	Fergusoninidae	Fergusonina
0.104298	-0.0923346	Fergusoninidae	Fergusonina
0.304278	-0.0945109	Fergusoninidae	Fergusonina
0.849776	-0.130417	Fergusoninidae	Fergusonina
0.983403	-0.10214	Fergusoninidae	Fergusonina
0.703869	-0.193679	Fergusoninidae	Fergusonina
0.360167	0.0540444	Heleomyzidae	Suillia
1.66006	0.0402324	Heleomyzidae	Suillia
1.01991	0.0143008	Heleomyzidae	Suillia
0.680529	0.0861368	Heleomyzidae	Suillia
0.947514	0.0347675	Heleomyzidae	Suillia
1.93316	0.0484216	Heleomyzidae	Suilla
1.36166	0.152365	Heleomyzidae	Orbellia
1.48105	0.0632657	Lauxaniidae	Calliopum
1.38295	0.0491238	Micropezidae	Micropeza
1.43011	0.0966959	Muscidae	Thaumasiochaeta
1.28828	0.0270835	Muscidae	Azelia
1.47226	0.0462638	Muscidae	Drymeia
1.70298	0.065898	Muscidae	Polietes
1.17609	0.0307283	Muscidae	Atherigona
1.62788	0.0101489	Muscidae	Coenosia
1.68506	0.131868	Muscidae	Musca
1.72205	0.058497	Muscidae	Muscina
1.49348	0.0631259	Muscidae	Neomuscina
1.50386	0.0564348	Muscidae	Spilogona
0.964713	0.0102774	Nemopoda_nitidula	Nemopoda
2.0048	0.0593759	Neriidae	Loxozus
0.985037	-0.073581	Odiniidae	Pauximyia
0.947791	-0.0752837	Odiniidae	Pauximyia
1.34613	-0.0765408	Odiniidae	Inpauema
1.40155	-0.0755706	Odiniidae	Inpauema
1.3119	-0.0641814	Odiniidae	Inpauema
1.01437	-0.0698845	Odiniidae	Lopesiodinia
1.34163	0.0317455	Opomyzidae	Opomyza
0.819981	0.0104995	Paraleucopidae	Paraleucopis
0.735073	0.0121551	Periscelididae	Marbenia
0.895589	0.0119152	Periscelididae	Marbenia
0.606997	-0.0308414	Periscelididae	Periscelis
1.13828	-0.00426202	Piophilidae	Mycetaulus
1.71282	0.0139278	Psilidae	Loxocera
2.01301	0.154932	Ropalomeridae	Acrocephalomyia
1.97133	0.163439	Ropalomeridae	Ropalomera
2.12811	0.171638	Ropalomeridae	Ropalomera
0.957073	0.0989143	Saltella_nigripes	Saltella
1.82477	0.130297	Sarcophagidae	Sarcophaga
2.28012	0.140948	Sarcophagidae	Sarcophaga
1.35926	0.0973183	Sarcophagidae	Sphecapatodes
1.37171	0.0890844	Sarcophagidae	Sphecapatodes
1.37468	0.0929004	Sarcophagidae	Sphecapatodes
1.16596	0.0726355	Sarcophagidae	Sphecapatodes
1.96212	0.121648	Scathophagidae	Scathophaga
2.08739	0.11073	Scathophagidae	Scathophaga
1.34705	0.0874523	Sciomyzidae	Pherbellia
0.940576	-0.0524822	Sepsidae	Archisepsis
0.940576	-0.0524822	Sepsidae	Archisepsis
1.17526	-0.0237441	Strongylophthalmyiidae	Strongylophthalmyia
1.27691	-0.0127091	Strongylophthalmyiidae	Strongylophthalmyia
0.909029	-0.0318132	Strongylophthalmyiidae	Strongylophthalmyia
1.83323	-0.0212646	Strongylophthalmyiidae	Strongylophthalmyia
1.258	-0.0176998	Strongylophthalmyiidae	Strongylophthalmyia
1.06817	0.0984552	Tachinidae	Phania
1.07433	0.0933487	Tephritidae	Campiglossa
1.19005	0.0899843	Tephritidae	Tephritis
1.44073	0.0970525	Tephritidae	Terellia
0.699207	-0.290744	Teratomyzidae	Teratomyza
1.20117	-0.255096	Teratomyzidae	Poecilovitila
1.1537	-0.25392	Teratomyzidae	Poecilovitila
0.888524	-0.270362	Teratomyzidae	Poecilovitila
1.00366	-0.253243	Teratomyzidae	Poecilovitila
0.920423	-0.252383	Teratomyzidae	Poecilovitila
0.986764	-0.241894	Teratomyzidae	Poecilovitila
0.845264	-0.257564	Teratomyzidae	Poecilovitila
0.680656	-0.00960829	Themira_annulipes	Themira
1.45965	0.16742	Ulidiidae	Ceroxys
1.45067	0.141218	Ulidiidae	Melieria
1.47573	0.157358	Ulidiidae	Melieria
1.62028	0.167396	Ulidiidae	Physiphora
1.74149	0.157785	Ulidiidae	Physiphora
1.02233	0.170267	Ulidiidae	Timia
0.503244	0.0577723	Ulidiidae	Ulidia
0.764774	0.10371	Ulidiidae	Ulidia
1.09257	0.152769	Ulidiidae	Hernia
1.40967	0.118765	Ulidiidae	Plagiocephalus
1.53349	0.170511	Ulidiidae	Pterocerina
1.11795	0.117934	Ulidiidae	Rhyparella
1.54077	0.113508	Ulidiidae	Aciuroides
1.35256	0.15093	Ulidiidae	Apterocerina
2.18739	0.232001	Ulidiidae	Cyrtomostoma
1.43372	0.211858	Ulidiidae	Dasymetopa
1.44954	0.137213	Ulidiidae	Neomyennis
1.38332	0.19179	Ulidiidae	Paragorgopis
0.456204	0.191744	Ulidiidae	Paragorgopis

## Sheet: Fig. 6B
Evolutionary allometry
coordinate	direction of change with increase in size
x1	0.354215
y1	0.0449902
x2	-0.154151
y2	-0.0956597
x3	-0.169281
y3	-0.106797
x4	-0.0298562
y4	0.19226
x5	-0.249341
y5	0.0895077
x6	-0.288939
y6	-0.0213515
x7	-0.409225
y7	0.0294061
x8	0.023796
y8	0.0460601
x9	0.0707785
y9	0.0242995
x10	0.570986
y10	-0.0494317
x11	0.281018
y11	-0.153283
