# Supplementary material for: Macroevolution along developmental lines of least resistance in fly wings
Source: Nat Ecol Evol. 2025 Feb 7;9(4):639–51. doi: 10.1038/s41559-025-02639-1 (PMC11976274; doi:10.1038/s41559-025-02639-1)
Supplement: Supplementary file 9 — Principal components for data sourced from scientific illustrations and photographs. [file 41559_2025_2639_MOESM9_ESM.xlsx]

## Sheet: Extended Data Fig. 2
type	genus	species	PC1	PC2
picture	Sepsis	fulgens	-0.0678272	0.0368288
picture	Sepsis	fulgens	-0.0881043	0.0568009
picture	Sepsis	fulgens	-0.0752211	0.0578856
picture	Sepsis	fulgens	-0.08583	0.0558925
picture	Sepsis	fulgens	-0.0710123	0.0473935
picture	Sepsis	fulgens	-0.0803846	0.0446528
picture	Sepsis	fulgens	-0.0858239	0.0531978
picture	Sepsis	fulgens	-0.0903773	0.067206
picture	Sepsis	fulgens	-0.0728367	0.0360986
picture	Sepsis	fulgens	-0.0853661	0.0404964
picture	Sepsis	fulgens	-0.0863073	0.0603304
picture	Sepsis	fulgens	-0.0814837	0.0475939
picture	Sepsis	fulgens	-0.0825556	0.0535032
picture	Sepsis	fulgens	-0.0894559	0.0697809
picture	Sepsis	fulgens	-0.0759927	0.0397019
picture	Sepsis	fulgens	-0.0802005	0.0580441
picture	Sepsis	fulgens	-0.0834426	0.0610681
picture	Sepsis	fulgens	-0.0619103	0.0520207
picture	Sepsis	fulgens	-0.0786002	0.0503679
picture	Sepsis	fulgens	-0.0890628	0.0600456
picture	Sepsis	fulgens	-0.088344	0.0555649
picture	Sepsis	fulgens	-0.0952067	0.0501926
picture	Sepsis	fulgens	-0.0991498	0.0583823
picture	Sepsis	fulgens	-0.0959954	0.0899017
picture	Sepsis	fulgens	-0.0716637	0.0648968
picture	Sepsis	fulgens	-0.0807589	0.0612039
picture	Sepsis	fulgens	-0.098317	0.078517
picture	Sepsis	fulgens	-0.0617202	0.0390444
picture	Sepsis	fulgens	-0.0763	0.0629863
picture	Sepsis	fulgens	-0.0779748	0.049173
picture	Sepsis	fulgens	-0.0762541	0.0450179
picture	Sepsis	fulgens	-0.086186	0.047984
picture	Sepsis	fulgens	-0.0866502	0.0517554
picture	Sepsis	fulgens	-0.0892105	0.056514
picture	Sepsis	fulgens	-0.0821824	0.0525376
picture	Sepsis	fulgens	-0.0542166	0.0315497
picture	Sepsis	fulgens	-0.0676339	0.0456917
picture	Sepsis	fulgens	-0.0849807	0.0568312
picture	Sepsis	fulgens	-0.0843616	0.0440201
picture	Sepsis	fulgens	-0.0844077	0.0520172
picture	Sepsis	fulgens	-0.0868081	0.0490575
picture	Sepsis	fulgens	-0.0792916	0.0684822
picture	Sepsis	fulgens	-0.0565923	0.043191
picture	Sepsis	fulgens	-0.0836787	0.047422
picture	Sepsis	fulgens	-0.0778028	0.0544657
picture	Sepsis	fulgens	-0.0733882	0.050466
picture	Sepsis	fulgens	-0.0746704	0.0393875
picture	Sepsis	fulgens	-0.066329	0.0385164
picture	Sepsis	fulgens	-0.0690338	0.0439789
picture	Sepsis	fulgens	-0.0749887	0.0508912
picture	Sepsis	fulgens	-0.0887852	0.0638097
picture	Sepsis	fulgens	-0.0800707	0.0429059
picture	Sepsis	fulgens	-0.075532	0.0390068
picture	Sepsis	fulgens	-0.0742288	0.0420856
picture	Sepsis	fulgens	-0.0760444	0.0733799
picture	Sepsis	fulgens	-0.0668738	0.0675036
picture	Sepsis	fulgens	-0.0838184	0.0545764
picture	Sepsis	fulgens	-0.0816375	0.0737266
picture	Sepsis	fulgens	-0.0774896	0.051458
picture	Sepsis	fulgens	-0.0800393	0.0595185
picture	Sepsis	fulgens	-0.0749902	0.0380925
picture	Sepsis	fulgens	-0.0907254	0.0706024
picture	Sepsis	fulgens	-0.0837089	0.0483088
picture	Sepsis	fulgens	-0.086004	0.0472613
picture	Sepsis	fulgens	-0.0709636	0.0487258
picture	Sepsis	fulgens	-0.0791737	0.0512742
picture	Sepsis	fulgens	-0.074319	0.0428095
picture	Sepsis	fulgens	-0.0979686	0.0566716
picture	Sepsis	fulgens	-0.0664184	0.0395171
picture	Sepsis	fulgens	-0.0800857	0.0559243
picture	Sepsis	fulgens	-0.0813347	0.0552667
picture	Sepsis	fulgens	-0.0832402	0.0558744
picture	Sepsis	fulgens	-0.0871129	0.047799
picture	Sepsis	fulgens	-0.0807646	0.0446987
picture	Sepsis	fulgens	-0.068854	0.0316771
picture	Sepsis	fulgens	-0.0687473	0.0457298
picture	Sepsis	fulgens	-0.0730991	0.0658952
picture	Sepsis	fulgens	-0.0797036	0.0563048
picture	Sepsis	fulgens	-0.089778	0.0557407
picture	Sepsis	fulgens	-0.0789169	0.0390267
picture	Sepsis	fulgens	-0.0646274	0.0375486
picture	Sepsis	fulgens	-0.0867196	0.0493164
picture	Sepsis	fulgens	-0.0822058	0.0492502
picture	Sepsis	fulgens	-0.0734372	0.0509028
picture	Sepsis	fulgens	-0.105994	0.0625164
picture	Sepsis	fulgens	-0.0832419	0.0452814
picture	Sepsis	fulgens	-0.0912633	0.0419319
picture	Sepsis	fulgens	-0.0777804	0.0480862
picture	Sepsis	fulgens	-0.0799386	0.0438605
picture	Sepsis	fulgens	-0.100141	0.0526184
picture	Sepsis	fulgens	-0.0842392	0.05298
picture	Sepsis	fulgens	-0.071737	0.0369552
picture	Sepsis	fulgens	-0.0793556	0.0465997
picture	Sepsis	fulgens	-0.0743811	0.0572309
picture	Sepsis	fulgens	-0.079691	0.0498803
picture	Sepsis	fulgens	-0.0873163	0.055121
picture	Sepsis	fulgens	-0.102484	0.0667305
picture	Sepsis	fulgens	-0.0706553	0.0441355
picture	Sepsis	fulgens	-0.0663855	0.0496642
picture	Sepsis	fulgens	-0.0816169	0.0665226
picture	Sepsis	fulgens	-0.0773453	0.0704484
picture	Sepsis	fulgens	-0.0692214	0.0534423
picture	Sepsis	fulgens	-0.0801105	0.0609622
picture	Sepsis	fulgens	-0.0782373	0.0471228
picture	Sepsis	fulgens	-0.0705287	0.0576026
picture	Sepsis	fulgens	-0.0876688	0.0679474
picture	Sepsis	fulgens	-0.0803676	0.0649414
picture	Sepsis	fulgens	-0.076672	0.0625463
picture	Sepsis	fulgens	-0.0666656	0.0379393
picture	Sepsis	fulgens	-0.0736756	0.0528602
picture	Sepsis	fulgens	-0.0677194	0.0348123
picture	Sepsis	fulgens	-0.0605082	0.0309305
picture	Sepsis	fulgens	-0.0750819	0.0584159
picture	Sepsis	fulgens	-0.0568373	0.048842
picture	Sepsis	fulgens	-0.091894	0.0739597
picture	Sepsis	fulgens	-0.0712174	0.0449008
picture	Sepsis	fulgens	-0.0859552	0.0492233
picture	Sepsis	fulgens	-0.086865	0.0472341
picture	Sepsis	fulgens	-0.0837148	0.0713926
picture	Sepsis	fulgens	-0.0780869	0.0478333
picture	Sepsis	fulgens	-0.0665197	0.0558889
picture	Sepsis	fulgens	-0.0632656	0.031617
picture	Sepsis	fulgens	-0.0555834	0.0443378
picture	Sepsis	fulgens	-0.0621312	0.0616112
picture	Sepsis	fulgens	-0.0664328	0.056115
picture	Sepsis	fulgens	-0.0636019	0.0554996
picture	Sepsis	fulgens	-0.0749302	0.055753
picture	Sepsis	fulgens	-0.0875172	0.0596495
picture	Sepsis	fulgens	-0.0682834	0.0355853
picture	Sepsis	fulgens	-0.0772274	0.0523632
picture	Sepsis	fulgens	-0.0740124	0.0518865
picture	Sepsis	fulgens	-0.0756233	0.0629302
picture	Sepsis	fulgens	-0.0654567	0.0599833
picture	Sepsis	fulgens	-0.0793867	0.0598243
picture	Sepsis	fulgens	-0.0625044	0.0497171
picture	Sepsis	fulgens	-0.0920121	0.0788621
picture	Sepsis	fulgens	-0.0761982	0.0450869
picture	Sepsis	fulgens	-0.0781323	0.0704769
picture	Sepsis	fulgens	-0.0770537	0.0418885
picture	Sepsis	fulgens	-0.0590944	0.0295331
picture	Sepsis	fulgens	-0.0610434	0.0333831
picture	Sepsis	fulgens	-0.0716295	0.0452115
picture	Sepsis	fulgens	-0.0690332	0.0596461
picture	Sepsis	fulgens	-0.0680451	0.0386552
picture	Sepsis	fulgens	-0.074782	0.060216
picture	Sepsis	fulgens	-0.0832437	0.0586962
picture	Sepsis	fulgens	-0.0690334	0.060428
picture	Sepsis	fulgens	-0.0797885	0.054849
picture	Sepsis	fulgens	-0.080353	0.0446887
picture	Sepsis	fulgens	-0.0802537	0.0508704
picture	Sepsis	fulgens	-0.0789923	0.0457686
picture	Sepsis	fulgens	-0.0815719	0.0449632
picture	Sepsis	fulgens	-0.0802822	0.0552404
picture	Sepsis	fulgens	-0.0813572	0.0623086
picture	Sepsis	fulgens	-0.0663803	0.0453162
picture	Sepsis	fulgens	-0.0699325	0.055791
picture	Sepsis	fulgens	-0.0630217	0.044927
picture	Sepsis	fulgens	-0.0737628	0.0634188
picture	Sepsis	fulgens	-0.0853064	0.0747574
picture	Sepsis	fulgens	-0.0805758	0.0875624
picture	Sepsis	fulgens	-0.0686184	0.0374519
picture	Sepsis	fulgens	-0.0732698	0.0431431
picture	Sepsis	fulgens	-0.0758437	0.0501305
picture	Sepsis	fulgens	-0.0937911	0.0762969
picture	Sepsis	fulgens	-0.0945554	0.063479
picture	Sepsis	fulgens	-0.0859729	0.0607018
picture	Sepsis	fulgens	-0.0782025	0.0470992
picture	Sepsis	fulgens	-0.0704167	0.0487932
picture	Sepsis	fulgens	-0.0688026	0.0276156
picture	Sepsis	fulgens	-0.0880914	0.0499183
picture	Sepsis	fulgens	-0.0741912	0.0426071
picture	Sepsis	fulgens	-0.0836929	0.067464
picture	Sepsis	fulgens	-0.0865445	0.0747959
picture	Sepsis	fulgens	-0.0814901	0.057061
picture	Sepsis	fulgens	-0.0753666	0.0422031
picture	Sepsis	fulgens	-0.0877836	0.0546307
picture	Sepsis	fulgens	-0.0764556	0.0392199
picture	Sepsis	fulgens	-0.0828777	0.0525092
picture	Sepsis	fulgens	-0.0819263	0.0449276
picture	Sepsis	fulgens	-0.0766504	0.0433096
picture	Sepsis	fulgens	-0.0811768	0.0489435
picture	Sepsis	fulgens	-0.0864044	0.0533815
picture	Sepsis	fulgens	-0.0738151	0.0524158
picture	Sepsis	fulgens	-0.0814521	0.0560374
picture	Sepsis	fulgens	-0.0789003	0.0448273
picture	Sepsis	fulgens	-0.072343	0.0516218
picture	Sepsis	fulgens	-0.0587083	0.0193375
picture	Sepsis	fulgens	-0.0638884	0.0307053
picture	Sepsis	fulgens	-0.0726431	0.0304646
picture	Sepsis	fulgens	-0.0846451	0.0491278
picture	Sepsis	fulgens	-0.0704017	0.0366785
picture	Sepsis	fulgens	-0.0961397	0.0556437
picture	Sepsis	fulgens	-0.0779413	0.0664963
picture	Sepsis	fulgens	-0.0781237	0.0571407
picture	Sepsis	fulgens	-0.083354	0.0582163
picture	Sepsis	fulgens	-0.0853185	0.065072
picture	Sepsis	fulgens	-0.0850972	0.0474915
picture	Sepsis	fulgens	-0.0814347	0.0577222
picture	Sepsis	fulgens	-0.082101	0.0367227
picture	Sepsis	fulgens	-0.0682072	0.033364
picture	Sepsis	fulgens	-0.0686009	0.0514643
picture	Sepsis	fulgens	-0.0717773	0.0537871
picture	Sepsis	fulgens	-0.0840116	0.0542691
picture	Sepsis	fulgens	-0.0668941	0.0562247
picture	Sepsis	fulgens	-0.0786865	0.0505743
picture	Sepsis	fulgens	-0.0736701	0.051815
picture	Sepsis	fulgens	-0.0656793	0.042188
picture	Sepsis	fulgens	-0.080463	0.0388287
picture	Sepsis	fulgens	-0.0802291	0.0446404
picture	Sepsis	fulgens	-0.0787944	0.059798
picture	Sepsis	fulgens	-0.0708584	0.0635169
picture	Sepsis	fulgens	-0.0763985	0.0452905
picture	Sepsis	fulgens	-0.0788233	0.0626195
picture	Sepsis	fulgens	-0.0780284	0.0465364
picture	Sepsis	fulgens	-0.0779982	0.0289342
picture	Sepsis	fulgens	-0.0718487	0.0278651
picture	Sepsis	fulgens	-0.0799408	0.0412839
picture	Sepsis	fulgens	-0.0766227	0.0463234
picture	Sepsis	fulgens	-0.0774975	0.0505289
picture	Sepsis	fulgens	-0.0786814	0.0431053
picture	Sepsis	fulgens	-0.0655878	0.0537523
picture	Sepsis	fulgens	-0.0894214	0.0558872
picture	Sepsis	fulgens	-0.0727906	0.0530997
picture	Sepsis	fulgens	-0.0799738	0.0685778
picture	Sepsis	fulgens	-0.0681499	0.0328904
picture	Sepsis	fulgens	-0.0681918	0.0435809
picture	Sepsis	fulgens	-0.0777348	0.0421822
picture	Sepsis	fulgens	-0.0754087	0.0410667
picture	Sepsis	fulgens	-0.0769331	0.048696
picture	Sepsis	fulgens	-0.0800663	0.0513251
picture	Sepsis	fulgens	-0.065865	0.0502466
picture	Sepsis	fulgens	-0.0614309	0.0496293
picture	Sepsis	fulgens	-0.0756474	0.0572101
picture	Sepsis	fulgens	-0.0937299	0.0813355
picture	Sepsis	fulgens	-0.0824407	0.0564749
picture	Sepsis	fulgens	-0.0840841	0.0488352
picture	Sepsis	fulgens	-0.0751207	0.0384122
picture	Sepsis	fulgens	-0.0874687	0.047383
picture	Sepsis	fulgens	-0.065859	0.0562716
picture	Sepsis	fulgens	-0.0826853	0.0607662
picture	Sepsis	fulgens	-0.0799476	0.0714005
picture	Sepsis	fulgens	-0.101582	0.069911
picture	Sepsis	fulgens	-0.0807999	0.0536997
picture	Sepsis	fulgens	-0.0813773	0.0678848
picture	Sepsis	fulgens	-0.0636986	0.0367551
picture	Sepsis	fulgens	-0.103036	0.0673017
picture	Sepsis	fulgens	-0.0795175	0.0558401
picture	Sepsis	fulgens	-0.0642199	0.0463421
picture	Sepsis	fulgens	-0.0690176	0.0368925
picture	Sepsis	fulgens	-0.0799071	0.0523227
picture	Sepsis	fulgens	-0.10429	0.065032
picture	Sepsis	fulgens	-0.0719788	0.0466502
picture	Sepsis	fulgens	-0.09443	0.0404644
picture	Sepsis	fulgens	-0.0841117	0.0413432
picture	Sepsis	fulgens	-0.0783744	0.0289523
picture	Sepsis	fulgens	-0.0621453	0.0399857
picture	Sepsis	fulgens	-0.0679966	0.0431096
picture	Sepsis	fulgens	-0.0712015	0.04917
picture	Sepsis	fulgens	-0.0803256	0.0473032
picture	Sepsis	fulgens	-0.0685952	0.0305277
picture	Sepsis	fulgens	-0.0929776	0.0433849
picture	Sepsis	fulgens	-0.0916778	0.0614542
picture	Sepsis	fulgens	-0.0829207	0.0450582
picture	Sepsis	fulgens	-0.0988931	0.0534527
picture	Sepsis	fulgens	-0.0865768	0.0456116
picture	Sepsis	fulgens	-0.0869983	0.0622402
picture	Sepsis	fulgens	-0.0810671	0.0414647
picture	Sepsis	fulgens	-0.0810987	0.0557759
picture	Sepsis	fulgens	-0.0922438	0.0480093
picture	Sepsis	fulgens	-0.0802173	0.0676881
picture	Sepsis	fulgens	-0.0825705	0.0652628
picture	Sepsis	fulgens	-0.0772507	0.0504046
picture	Sepsis	fulgens	-0.0862716	0.0571858
picture	Sepsis	fulgens	-0.0863249	0.0635836
picture	Sepsis	fulgens	-0.0809163	0.0699978
picture	Sepsis	fulgens	-0.0897707	0.0756512
picture	Sepsis	fulgens	-0.0784452	0.0555737
picture	Sepsis	fulgens	-0.0962551	0.0673271
picture	Sepsis	fulgens	-0.085232	0.0606658
picture	Sepsis	fulgens	-0.0818271	0.0661677
picture	Sepsis	fulgens	-0.0780687	0.0479782
picture	Sepsis	fulgens	-0.0686215	0.0488233
picture	Sepsis	fulgens	-0.095596	0.0794736
picture	Sepsis	fulgens	-0.0830175	0.0581159
picture	Sepsis	fulgens	-0.0738519	0.0549279
picture	Sepsis	fulgens	-0.0713707	0.0430458
picture	Sepsis	fulgens	-0.0632425	0.044639
picture	Sepsis	fulgens	-0.0659587	0.0320531
picture	Sepsis	fulgens	-0.0863234	0.0556773
picture	Sepsis	fulgens	-0.0801929	0.0527852
picture	Sepsis	fulgens	-0.0733567	0.02581
picture	Sepsis	fulgens	-0.0756479	0.03822
picture	Sepsis	fulgens	-0.093191	0.0505051
picture	Sepsis	fulgens	-0.0658963	0.0475907
picture	Sepsis	fulgens	-0.0757084	0.0404224
picture	Sepsis	fulgens	-0.0786696	0.051141
picture	Sepsis	fulgens	-0.0751476	0.0481419
picture	Sepsis	fulgens	-0.0824439	0.0436698
picture	Sepsis	fulgens	-0.0803742	0.0518675
picture	Sepsis	fulgens	-0.0857392	0.0547519
picture	Sepsis	fulgens	-0.0831852	0.0436392
picture	Sepsis	fulgens	-0.0778663	0.0421586
picture	Sepsis	fulgens	-0.0819849	0.0551054
picture	Sepsis	fulgens	-0.0746272	0.0454411
picture	Sepsis	fulgens	-0.0876645	0.0586246
picture	Sepsis	fulgens	-0.0730454	0.0456281
picture	Sepsis	fulgens	-0.076397	0.0528909
picture	Sepsis	fulgens	-0.0736373	0.0656936
picture	Sepsis	fulgens	-0.084196	0.0643184
picture	Sepsis	fulgens	-0.0744727	0.057133
picture	Sepsis	fulgens	-0.0857093	0.0606932
picture	Sepsis	fulgens	-0.0878593	0.0621205
picture	Sepsis	fulgens	-0.0834322	0.0559491
picture	Sepsis	fulgens	-0.0886343	0.0586676
picture	Sepsis	fulgens	-0.0819473	0.0610866
picture	Sepsis	fulgens	-0.0869988	0.0567387
picture	Sepsis	fulgens	-0.086195	0.0700124
picture	Sepsis	fulgens	-0.0810492	0.0589313
picture	Sepsis	fulgens	-0.0760039	0.0775748
picture	Sepsis	fulgens	-0.0583467	0.0492885
picture	Sepsis	fulgens	-0.0572685	0.0574405
picture	Sepsis	fulgens	-0.0733619	0.0765711
picture	Sepsis	fulgens	-0.0831278	0.0539662
picture	Sepsis	fulgens	-0.068376	0.0536255
picture	Sepsis	fulgens	-0.110544	0.0555264
picture	Sepsis	fulgens	-0.0688499	0.0520384
picture	Sepsis	fulgens	-0.072367	0.0479651
picture	Sepsis	fulgens	-0.0628772	0.0515995
picture	Sepsis	fulgens	-0.07795	0.0483767
picture	Sepsis	fulgens	-0.088189	0.0429078
picture	Sepsis	fulgens	-0.0738714	0.0460925
picture	Sepsis	fulgens	-0.089478	0.0475036
picture	Sepsis	fulgens	-0.0871574	0.040777
picture	Sepsis	fulgens	-0.0731567	0.0368474
picture	Sepsis	fulgens	-0.0638111	0.0353736
picture	Sepsis	fulgens	-0.0642695	0.0340845
picture	Sepsis	fulgens	-0.0691355	0.0530001
picture	Sepsis	fulgens	-0.0748976	0.0421128
picture	Sepsis	fulgens	-0.0691975	0.0633321
picture	Sepsis	fulgens	-0.0824062	0.0609159
picture	Sepsis	fulgens	-0.0774473	0.0633688
picture	Sepsis	fulgens	-0.0665147	0.0472362
picture	Sepsis	fulgens	-0.0822454	0.0603405
picture	Sepsis	fulgens	-0.0734744	0.0638338
picture	Sepsis	fulgens	-0.0706924	0.0748597
picture	Sepsis	fulgens	-0.0777574	0.0600661
picture	Sepsis	fulgens	-0.0493351	0.0478901
picture	Sepsis	fulgens	-0.0490843	0.0511308
picture	Sepsis	fulgens	-0.0643246	0.0374598
picture	Sepsis	fulgens	-0.0743552	0.0671666
picture	Sepsis	fulgens	-0.0785836	0.0671616
picture	Sepsis	fulgens	-0.0962193	0.0587459
picture	Sepsis	fulgens	-0.0896716	0.0630888
picture	Sepsis	fulgens	-0.0677102	0.0433776
picture	Sepsis	fulgens	-0.0798015	0.0589473
picture	Sepsis	fulgens	-0.0818067	0.0640716
picture	Sepsis	fulgens	-0.0882034	0.0755124
picture	Sepsis	fulgens	-0.065784	0.0665934
picture	Sepsis	fulgens	-0.0760588	0.0530334
picture	Sepsis	fulgens	-0.0719534	0.0487295
picture	Sepsis	fulgens	-0.0873227	0.05657
picture	Sepsis	fulgens	-0.0689426	0.0586678
picture	Sepsis	fulgens	-0.0780875	0.064948
picture	Sepsis	fulgens	-0.0696546	0.0581179
picture	Sepsis	fulgens	-0.0773249	0.0588332
picture	Sepsis	fulgens	-0.0674988	0.053311
picture	Sepsis	fulgens	-0.0836228	0.0549466
picture	Sepsis	fulgens	-0.0684654	0.0611576
picture	Sepsis	fulgens	-0.0803804	0.0688136
picture	Sepsis	fulgens	-0.0871813	0.0480179
picture	Sepsis	fulgens	-0.0835632	0.0462279
picture	Sepsis	fulgens	-0.0652589	0.0403243
picture	Sepsis	fulgens	-0.0732246	0.048897
picture	Sepsis	fulgens	-0.0702539	0.0399576
picture	Sepsis	fulgens	-0.0743697	0.0482385
picture	Sepsis	fulgens	-0.0765777	0.0661774
picture	Sepsis	fulgens	-0.0736308	0.0507654
picture	Sepsis	fulgens	-0.0826403	0.0687734
picture	Sepsis	fulgens	-0.0698401	0.0557173
picture	Sepsis	fulgens	-0.0846277	0.0531261
picture	Sepsis	fulgens	-0.0772931	0.0317563
picture	Sepsis	fulgens	-0.0734113	0.0600341
picture	Sepsis	fulgens	-0.0768832	0.0613964
picture	Sepsis	fulgens	-0.0612165	0.0458868
picture	Sepsis	fulgens	-0.0673096	0.0452849
picture	Sepsis	fulgens	-0.0677387	0.0646333
picture	Sepsis	fulgens	-0.0734342	0.0604127
picture	Sepsis	fulgens	-0.0854163	0.0706567
picture	Sepsis	fulgens	-0.0703359	0.0520359
picture	Sepsis	fulgens	-0.0915197	0.0756298
picture	Sepsis	fulgens	-0.0906905	0.0617894
picture	Sepsis	fulgens	-0.0694804	0.0382624
picture	Sepsis	fulgens	-0.0837924	0.0679591
picture	Sepsis	fulgens	-0.0829078	0.0706495
picture	Sepsis	fulgens	-0.0921658	0.0794621
picture	Sepsis	fulgens	-0.0865065	0.0457593
picture	Sepsis	fulgens	-0.0877528	0.0601288
picture	Sepsis	fulgens	-0.0648014	0.0125293
picture	Sepsis	fulgens	-0.0806234	0.0498235
picture	Sepsis	fulgens	-0.0875788	0.0459024
picture	Sepsis	fulgens	-0.0861904	0.0633235
picture	Sepsis	fulgens	-0.085727	0.0603213
picture	Sepsis	fulgens	-0.0747839	0.05439
picture	Sepsis	fulgens	-0.0860862	0.0543152
picture	Sepsis	fulgens	-0.0830619	0.0601475
picture	Sepsis	fulgens	-0.0659603	0.0446211
picture	Sepsis	fulgens	-0.0684248	0.0639331
picture	Sepsis	fulgens	-0.0915911	0.0526857
picture	Sepsis	fulgens	-0.0943748	0.0572796
picture	Sepsis	fulgens	-0.0728548	0.0405177
picture	Sepsis	fulgens	-0.0864663	0.0665866
picture	Sepsis	fulgens	-0.0435546	0.0243295
picture	Sepsis	fulgens	-0.0598431	0.0411113
picture	Sepsis	fulgens	-0.0726874	0.0583601
picture	Sepsis	fulgens	-0.0697569	0.0513339
picture	Sepsis	fulgens	-0.0778178	0.0495655
picture	Sepsis	fulgens	-0.0695936	0.0631051
picture	Sepsis	fulgens	-0.078521	0.044168
picture	Sepsis	fulgens	-0.0950686	0.0518016
picture	Sepsis	fulgens	-0.0659158	0.0579544
picture	Sepsis	fulgens	-0.0599591	0.0518487
picture	Sepsis	fulgens	-0.0746868	0.0563472
picture	Sepsis	fulgens	-0.0665357	0.0470641
picture	Sepsis	fulgens	-0.0911838	0.052368
picture	Sepsis	fulgens	-0.0878614	0.0735044
picture	Sepsis	fulgens	-0.0885406	0.0711393
picture	Sepsis	fulgens	-0.0852119	0.0562271
picture	Sepsis	fulgens	-0.0699046	0.0498545
picture	Sepsis	fulgens	-0.0606481	0.0429559
picture	Sepsis	fulgens	-0.0803825	0.0537429
picture	Sepsis	fulgens	-0.0811698	0.0566505
picture	Sepsis	fulgens	-0.0873157	0.0573562
picture	Sepsis	fulgens	-0.0851	0.0758501
picture	Sepsis	fulgens	-0.0791362	0.0596561
picture	Sepsis	fulgens	-0.0809454	0.0423003
picture	Sepsis	fulgens	-0.0809763	0.0623439
picture	Sepsis	fulgens	-0.0671586	0.0493015
picture	Sepsis	fulgens	-0.0824103	0.0517804
picture	Sepsis	fulgens	-0.0755306	0.0503893
picture	Sepsis	fulgens	-0.0742354	0.0510094
picture	Sepsis	fulgens	-0.0643008	0.0394191
picture	Sepsis	fulgens	-0.0588678	0.0303919
picture	Sepsis	fulgens	-0.063567	0.0374499
picture	Sepsis	fulgens	-0.0807347	0.060926
picture	Sepsis	fulgens	-0.0725356	0.0459403
picture	Sepsis	fulgens	-0.0739319	0.0538792
picture	Sepsis	fulgens	-0.0694738	0.0536244
picture	Sepsis	fulgens	-0.0832922	0.0503977
picture	Sepsis	fulgens	-0.0733302	0.0565961
picture	Sepsis	fulgens	-0.080817	0.0562722
picture	Sepsis	fulgens	-0.0487774	0.0375223
picture	Sepsis	fulgens	-0.0722282	0.0283725
picture	Sepsis	fulgens	-0.0691879	0.0418575
picture	Sepsis	fulgens	-0.0706657	0.0479083
picture	Sepsis	fulgens	-0.0666277	0.0344466
picture	Sepsis	fulgens	-0.0852807	0.0670331
picture	Sepsis	fulgens	-0.069167	0.0577927
picture	Sepsis	fulgens	-0.0636616	0.047844
picture	Sepsis	fulgens	-0.0854071	0.0379303
picture	Sepsis	fulgens	-0.100652	0.0550876
picture	Sepsis	fulgens	-0.0812101	0.046032
picture	Sepsis	fulgens	-0.0691499	0.0296582
picture	Sepsis	fulgens	-0.080097	0.0562237
picture	Sepsis	fulgens	-0.0834513	0.0597352
picture	Sepsis	fulgens	-0.0731374	0.0494114
picture	Sepsis	fulgens	-0.0785394	0.0446258
picture	Sepsis	fulgens	-0.0825146	0.0484684
picture	Sepsis	fulgens	-0.0802698	0.043265
picture	Sepsis	fulgens	-0.0735613	0.0440122
picture	Sepsis	fulgens	-0.0730303	0.0472196
picture	Sepsis	fulgens	-0.0697696	0.0530104
picture	Sepsis	fulgens	-0.0736351	0.064632
picture	Sepsis	fulgens	-0.0886075	0.0592235
picture	Sepsis	fulgens	-0.0856784	0.0511963
picture	Sepsis	fulgens	-0.0818132	0.0552712
picture	Sepsis	fulgens	-0.0681721	0.0492642
picture	Sepsis	fulgens	-0.0822703	0.0707566
picture	Sepsis	fulgens	-0.082017	0.051798
picture	Sepsis	fulgens	-0.0559721	0.0350652
picture	Sepsis	fulgens	-0.0582491	0.0343216
picture	Sepsis	fulgens	-0.0817598	0.0361366
picture	Sepsis	fulgens	-0.0788884	0.039512
picture	Sepsis	fulgens	-0.0741285	0.0541403
picture	Sepsis	fulgens	-0.0682809	0.0480115
picture	Sepsis	fulgens	-0.0827584	0.0448272
picture	Sepsis	fulgens	-0.06111	0.0637567
picture	Sepsis	fulgens	-0.0724985	0.0511034
picture	Sepsis	fulgens	-0.0679081	0.0660877
picture	Sepsis	fulgens	-0.0670222	0.0282123
picture	Sepsis	fulgens	-0.0685865	0.0595681
picture	Sepsis	fulgens	-0.070611	0.0462085
picture	Sepsis	fulgens	-0.0800153	0.0672891
picture	Sepsis	fulgens	-0.0796312	0.0909743
picture	Sepsis	fulgens	-0.0889619	0.056434
picture	Sepsis	fulgens	-0.0825852	0.046273
picture	Sepsis	fulgens	-0.0875779	0.0307543
picture	Sepsis	fulgens	-0.0644568	0.0541545
picture	Sepsis	fulgens	-0.0715784	0.0407203
picture	Sepsis	fulgens	-0.0830684	0.0501594
picture	Sepsis	fulgens	-0.0682628	0.0453297
picture	Sepsis	fulgens	-0.0706183	0.0718656
picture	Sepsis	fulgens	-0.0699208	0.0703328
picture	Sepsis	fulgens	-0.0861251	0.0599121
picture	Sepsis	fulgens	-0.0827329	0.0510249
picture	Sepsis	fulgens	-0.0710654	0.0426124
picture	Sepsis	fulgens	-0.0721928	0.0354739
picture	Sepsis	fulgens	-0.0769989	0.040436
picture	Sepsis	fulgens	-0.0782816	0.0399287
picture	Sepsis	fulgens	-0.0696509	0.0461957
picture	Sepsis	fulgens	-0.0731472	0.0574862
picture	Sepsis	fulgens	-0.0767612	0.0671544
picture	Sepsis	fulgens	-0.0916398	0.0745067
picture	Sepsis	fulgens	-0.0821229	0.0538975
picture	Sepsis	fulgens	-0.0716166	0.0668607
picture	Sepsis	fulgens	-0.0717642	0.0654095
picture	Sepsis	fulgens	-0.0698349	0.053907
picture	Sepsis	fulgens	-0.0879867	0.0589287
picture	Sepsis	fulgens	-0.0919173	0.0804042
picture	Sepsis	fulgens	-0.0849543	0.0708565
picture	Sepsis	fulgens	-0.0794174	0.070825
picture	Sepsis	fulgens	-0.0710512	0.0510868
picture	Sepsis	fulgens	-0.0859879	0.0556807
picture	Sepsis	fulgens	-0.0604406	0.044633
picture	Sepsis	fulgens	-0.0654036	0.0305908
picture	Sepsis	fulgens	-0.0672271	0.0363293
picture	Sepsis	fulgens	-0.0774814	0.0737718
picture	Sepsis	fulgens	-0.0825185	0.0472718
picture	Sepsis	fulgens	-0.0806849	0.0405709
picture	Sepsis	fulgens	-0.0883792	0.0545679
picture	Sepsis	fulgens	-0.072329	0.0734309
picture	Sepsis	fulgens	-0.08035	0.0691523
picture	Sepsis	fulgens	-0.0731101	0.0568078
picture	Sepsis	fulgens	-0.0710671	0.0477224
picture	Sepsis	fulgens	-0.0761053	0.0433701
picture	Sepsis	fulgens	-0.0734513	0.0450293
picture	Sepsis	fulgens	-0.0981074	0.0892704
picture	Sepsis	fulgens	-0.0872506	0.0733058
picture	Sepsis	fulgens	-0.0780447	0.042244
picture	Sepsis	fulgens	-0.085571	0.0500387
picture	Sepsis	fulgens	-0.0768219	0.0420414
picture	Sepsis	fulgens	-0.0797182	0.0463546
picture	Sepsis	fulgens	-0.0790647	0.0549717
picture	Sepsis	fulgens	-0.071191	0.0642278
picture	Sepsis	fulgens	-0.0733466	0.0671086
picture	Sepsis	fulgens	-0.0710888	0.0756328
picture	Sepsis	fulgens	-0.0929018	0.07803
picture	Sepsis	fulgens	-0.0763606	0.0665451
picture	Sepsis	fulgens	-0.0796543	0.067793
picture	Sepsis	fulgens	-0.0758063	0.049651
picture	Sepsis	fulgens	-0.0866304	0.0553349
picture	Sepsis	fulgens	-0.0836678	0.0592429
picture	Sepsis	fulgens	-0.0853077	0.0624249
picture	Sepsis	fulgens	-0.0797004	0.0624858
picture	Sepsis	fulgens	-0.0621566	0.0565152
picture	Sepsis	fulgens	-0.0845997	0.0569973
picture	Sepsis	fulgens	-0.0901497	0.057238
picture	Sepsis	fulgens	-0.0714617	0.0270365
picture	Sepsis	fulgens	-0.0723481	0.037177
picture	Sepsis	fulgens	-0.0737463	0.0477252
picture	Sepsis	fulgens	-0.0761737	0.0536359
picture	Sepsis	fulgens	-0.081293	0.0552685
picture	Sepsis	fulgens	-0.0820439	0.0402891
picture	Sepsis	fulgens	-0.0793055	0.0439189
picture	Sepsis	fulgens	-0.0752348	0.038784
picture	Sepsis	fulgens	-0.0805617	0.0449523
picture	Sepsis	fulgens	-0.0712306	0.0574761
picture	Sepsis	fulgens	-0.0655176	0.0461258
picture	Sepsis	fulgens	-0.0745162	0.044817
picture	Sepsis	fulgens	-0.0683377	0.0529144
picture	Sepsis	fulgens	-0.0951672	0.0427829
picture	Sepsis	fulgens	-0.0871826	0.0488824
picture	Sepsis	fulgens	-0.0765945	0.0391302
picture	Sepsis	fulgens	-0.0702373	0.0422479
picture	Sepsis	fulgens	-0.0787373	0.0478006
picture	Sepsis	fulgens	-0.0684225	0.0604484
picture	Psila	collaris	-0.0751902	-0.0373149
drawing	Odontoloxozus	longicornis	-0.000633447	0.142265
drawing	Themira	minor	-0.0310368	-0.0531583
drawing	Cerodontha	dorsalis	-0.184381	0.0828695
picture	Calliphora	vicina	0.130941	0.0677968
picture	Glossina	palpalis	0.245072	0.0833337
drawing	Glossina	palpalis	0.263354	0.0919645
picture	Odontoloxozus	longicornis	0.017333	0.140793
picture	Compsobata	mima	-0.0247282	-0.0938679
drawing	Compsobata	mima	0.00628241	-0.091298
drawing	Psila	collaris	-0.0625475	-0.0666665
drawing	Saltella	sphondylii	0.0678834	-0.0375691
picture	Saltella	sphondylii	0.0472332	-0.0329763
picture	Themira	minor	-0.0300518	-0.0212254
drawing	Calliphora	vicina	0.11379	0.08118
drawing	Sphenometopa	fastuosa	0.117798	-0.0302804
picture	Sphenometopa	fastuosa	0.123327	-0.0421721
picture	Cerodontha	dorsalis	-0.137434	0.0273086
drawing	Archisepsis	discolor	-0.0471637	0.0595542
picture	Ceratitis	capitata	0.0876989	-0.162936
drawing	Ceratitis	capitata	0.0512655	-0.150184
picture	Decachaetophora	aeneipes	-0.0202837	-0.00471071
drawing	Decachaetophora	aeneipes	-0.00596395	-0.0205343
drawing	Drosophila	melanogaster	-0.111125	-0.0468307
drawing	Musca	domestica	0.0890712	0.0623329
drawing	Perochaeta	dikowi	-0.0474587	0.0492566
drawing	Scathophaga	stercoraria	0.0884339	-0.0786559
drawing	Sepsis	fulgens	-0.0951353	0.0324735
drawing	Teleopsis	thaii	-0.193529	0.100591
picture	Archisepsis	discolor	-0.0184298	0.0462801
picture	Drosophila	melanogaster	-0.0921151	-0.0477243
picture	Perochaeta	dikowi	-0.0357494	0.0370989
picture	Scathophaga	stercoraria	0.0511597	-0.0600023
picture	Sepsis	fulgens	-0.0661084	0.0314659
picture	Teleopsis	thaii	-0.186187	0.0736853
picture	Musca	domestica	0.108249	0.0487177
drawing	Mycodrosophila	claytonae	-0.0797189	-0.0811236
picture	Mycodrosophila	claytonae	-0.0639206	-0.0997376
