# Supplementary material for: Macroevolution along developmental lines of least resistance in fly wings
Source: Nat Ecol Evol. 2025 Feb 7;9(4):639–51. doi: 10.1038/s41559-025-02639-1 (PMC11976274; doi:10.1038/s41559-025-02639-1)
Supplement: Supplementary file 10 — Scores generated by the canonical variate analysis. [file 41559_2025_2639_MOESM10_ESM.xlsx]

## Sheet: Extended Data Fig. 3
	LD1	LD2	LD3	taxon	type
Agromyzidae	4.04276	-2.07668	2.38753	Agromyzidae	drawing
Agromyzidae.1	3.29666	0.43468	0.440031	Agromyzidae	drawing
Agromyzidae.2	1.88028	-0.488288	2.30286	Agromyzidae	picture
Agromyzidae.3	2.17956	-0.989576	1.56641	Agromyzidae	picture
Agromyzidae.4	0.765338	-0.408105	3.6633	Agromyzidae	picture
Agromyzidae.5	3.23875	0.623697	1.10227	Agromyzidae	drawing
Agromyzidae.6	1.79713	-0.486722	2.66263	Agromyzidae	drawing
Agromyzidae.7	3.00071	-2.65404	2.37648	Agromyzidae	picture
Agromyzidae.8	1.31174	0.157768	0.937255	Agromyzidae	picture
Agromyzidae.9	2.03941	-1.89413	2.0444	Agromyzidae	picture
Agromyzidae.10	1.38132	-0.243662	2.13426	Agromyzidae	picture
Agromyzidae.11	3.84963	-2.57946	2.85121	Agromyzidae	picture
Agromyzidae.12	2.79459	-3.05465	2.80286	Agromyzidae	picture
Agromyzidae.13	2.75614	-0.911843	1.43321	Agromyzidae	picture
Agromyzidae.14	2.42984	-1.11003	1.92027	Agromyzidae	picture
Agromyzidae.15	1.14011	-1.04702	2.33817	Agromyzidae	picture
Anthomyzidae	2.96846	0.477149	-1.55706	Anthomyzidae	picture
Anthomyzidae.1	2.43472	0.401611	-0.313607	Anthomyzidae	drawing
Anthomyzidae.2	2.14539	0.715759	-0.509756	Anthomyzidae	picture
Anthomyzidae.3	2.72572	1.46104	0.584488	Anthomyzidae	picture
Anthomyzidae.4	3.46011	-0.0340177	-0.413391	Anthomyzidae	picture
Anthomyzidae.5	2.05777	0.184081	-1.65533	Anthomyzidae	picture
Anthomyzidae.6	1.95013	1.21244	0.00450185	Anthomyzidae	picture
Anthomyzidae.7	2.86475	0.346392	-0.404155	Anthomyzidae	picture
Anthomyzidae.8	3.57189	-0.406184	-1.55734	Anthomyzidae	picture
Anthomyzidae.9	3.0672	-0.461313	0.597451	Anthomyzidae	picture
Anthomyzidae.10	3.35552	-0.427193	-1.11721	Anthomyzidae	picture
Anthomyzidae.11	3.05609	0.103368	-1.45318	Anthomyzidae	picture
Anthomyzidae.12	2.98797	0.367296	-1.25739	Anthomyzidae	picture
Anthomyzidae.13	3.13862	0.68129	-0.321182	Anthomyzidae	picture
Anthomyzidae.14	2.57406	0.536374	-0.581099	Anthomyzidae	picture
Anthomyzidae.15	2.55098	0.934251	-0.240227	Anthomyzidae	picture
Anthomyzidae.16	2.38118	0.611634	-1.29446	Anthomyzidae	picture
Anthomyzidae.17	3.0318	0.541771	-0.934808	Anthomyzidae	picture
Anthomyzidae.18	2.95273	-0.147515	-0.916808	Anthomyzidae	picture
Anthomyzidae.19	2.63101	1.19418	-0.154076	Anthomyzidae	picture
Anthomyzidae.20	2.0891	0.918469	-0.562831	Anthomyzidae	picture
Anthomyzidae.21	2.54689	1.22099	-0.382221	Anthomyzidae	picture
Anthomyzidae.22	2.3583	-0.00730795	-0.32516	Anthomyzidae	picture
Anthomyzidae.23	2.95973	0.211723	-1.37431	Anthomyzidae	picture
Anthomyzidae.24	2.7795	1.01329	-0.839817	Anthomyzidae	picture
Aulacigastridae	3.96131	-0.0285772	-3.93119	Aulacigastridae	picture
Aulacigastridae.1	2.63071	-1.77214	-2.73709	Aulacigastridae	picture
Aulacigastridae.2	2.41798	-3.06649	-3.86503	Aulacigastridae	picture
Aulacigastridae.3	2.12879	-2.07994	-3.31176	Aulacigastridae	picture
Aulacigastridae.4	2.49782	-2.24697	-3.1624	Aulacigastridae	picture
Aulacigastridae.5	1.0105	-2.35149	-4.10733	Aulacigastridae	picture
Aulacigastridae.6	2.09212	-2.12574	-4.46756	Aulacigastridae	picture
Aulacigastridae.7	1.71752	-1.49875	-0.947704	Aulacigastridae	picture
Aulacigastridae.8	3.46609	-3.06689	-2.57232	Aulacigastridae	picture
Aulacigastridae.9	3.20174	-1.50903	-2.77072	Aulacigastridae	picture
Aulacigastridae.10	2.93961	-1.76028	-2.8394	Aulacigastridae	picture
Aulacigastridae.11	2.83672	-2.01385	-4.64302	Aulacigastridae	picture
Aulacigastridae.12	3.27992	-1.54766	-4.13397	Aulacigastridae	picture
Aulacigastridae.13	4.0389	-1.01748	-3.5712	Aulacigastridae	picture
Aulacigastridae.14	3.60552	-1.37365	-3.79304	Aulacigastridae	picture
Calliphoridae	-4.64865	-2.5796	1.96713	Calliphoridae	drawing
Calliphoridae.1	-4.25269	-2.79174	3.0464	Calliphoridae	picture
Calliphoridae.2	-3.73329	-2.53923	2.66112	Calliphoridae	drawing
Calliphoridae.3	-4.56364	-2.55496	2.2171	Calliphoridae	picture
Calliphoridae.4	-3.71365	-4.20515	1.926	Calliphoridae	drawing
Calliphoridae.5	-5.34925	-3.80024	3.53483	Calliphoridae	picture
Calliphoridae.6	-3.46772	-3.51523	3.26214	Calliphoridae	picture
Calliphoridae.7	-3.92039	-3.26037	3.38972	Calliphoridae	drawing
Calliphoridae.8	-3.79525	-2.84761	2.91645	Calliphoridae	picture
Calliphoridae.9	-4.80819	-2.6597	2.01503	Calliphoridae	drawing
Calliphoridae.10	-4.3488	-3.28773	2.18148	Calliphoridae	picture
Calliphoridae.11	-3.37471	-3.85488	0.796731	Calliphoridae	picture
Calliphoridae.12	-5.31679	-3.61637	4.53077	Calliphoridae	drawing
Calliphoridae.13	-5.22703	-2.25788	1.42898	Calliphoridae	drawing
Canacidae	2.09855	-0.591723	1.22828	Canacidae	drawing
Canacidae.1	1.70814	-0.855309	-0.844229	Canacidae	drawing
Canacidae.2	1.42948	-1.02291	-0.811895	Canacidae	drawing
Canacidae.3	1.75452	-1.37221	-0.503173	Canacidae	drawing
Canacidae.4	3.52953	-1.48486	0.0273349	Canacidae	drawing
Canacidae.5	2.53884	-0.896527	1.73207	Canacidae	drawing
Canacidae.6	1.77405	-0.444066	1.23358	Canacidae	drawing
Canacidae.7	1.7438	-1.49798	-0.411543	Canacidae	drawing
Chamaemyiidae	1.40082	-0.0323814	0.301347	Chamaemyiidae	drawing
Chamaemyiidae.1	1.83821	0.382877	0.434768	Chamaemyiidae	picture
Chamaemyiidae.2	3.16714	-0.396384	3.34054	Chamaemyiidae	picture
Chamaemyiidae.3	2.15301	-0.0528906	0.882653	Chamaemyiidae	picture
Chamaemyiidae.4	0.55566	0.347105	3.59263	Chamaemyiidae	drawing
Chamaemyiidae.5	2.35363	0.307547	1.54385	Chamaemyiidae	drawing
Chamaemyiidae.6	1.90944	1.10657	1.03488	Chamaemyiidae	picture
Chamaemyiidae.7	1.58748	-0.667271	4.37622	Chamaemyiidae	drawing
Chamaemyiidae.8	1.16613	-1.09672	3.77046	Chamaemyiidae	picture
Chamaemyiidae.9	-0.187327	-1.19707	2.90458	Chamaemyiidae	picture
Chamaemyiidae.10	-0.148091	0.656854	1.74861	Chamaemyiidae	picture
Chamaemyiidae.11	2.02826	-0.896982	1.79222	Chamaemyiidae	drawing
Chyromyidae	1.41783	1.80219	2.99031	Chyromyidae	picture
Chyromyidae.1	2.8849	1.46674	1.82046	Chyromyidae	picture
Chyromyidae.2	2.13524	2.02652	1.36361	Chyromyidae	drawing
Chyromyidae.3	1.13547	2.14265	1.52858	Chyromyidae	picture
Chyromyidae.4	2.45066	1.70863	2.21265	Chyromyidae	picture
Chyromyidae.5	1.66574	2.38377	2.40064	Chyromyidae	picture
Chyromyidae.6	1.3007	1.26989	1.78434	Chyromyidae	drawing
Chyromyidae.7	1.36674	0.979249	1.52293	Chyromyidae	picture
Chyromyidae.8	0.663838	1.91796	0.521515	Chyromyidae	picture
Chyromyidae.9	2.36915	1.31721	2.32301	Chyromyidae	drawing
Chyromyidae.10	3.18369	1.73181	2.81647	Chyromyidae	picture
Clusiidae	2.85672	0.236105	0.640892	Clusiidae	picture
Clusiidae.1	1.58777	1.13066	0.360711	Clusiidae	picture
Clusiidae.2	2.79044	0.0573207	-0.0627936	Clusiidae	picture
Clusiidae.3	3.35029	-0.798362	-0.567961	Clusiidae	picture
Clusiidae.4	1.57174	0.587378	0.69915	Clusiidae	picture
Clusiidae.5	1.53263	-0.467088	-0.600316	Clusiidae	picture
Clusiidae.6	2.14114	0.394684	0.252184	Clusiidae	drawing
Clusiidae.7	3.34591	0.000308222	0.213574	Clusiidae	drawing
Clusiidae.8	2.94712	-0.970463	-0.490834	Clusiidae	drawing
Clusiidae.9	2.90992	0.600483	-0.0858778	Clusiidae	drawing
Clusiidae.10	2.41016	-0.446988	0.12634	Clusiidae	picture
Clusiidae.11	1.28161	-0.564835	-1.32954	Clusiidae	drawing
Clusiidae.12	3.29869	-0.663591	0.39669	Clusiidae	drawing
Coelopidae	-2.96805	1.49066	-1.38326	Coelopidae	picture
Coelopidae.1	-1.82075	1.30488	-2.19124	Coelopidae	drawing
Coelopidae.2	-2.8819	1.50599	-2.63123	Coelopidae	drawing
Coelopidae.3	-2.05938	2.43149	-1.46335	Coelopidae	picture
Coelopidae.4	-2.504	1.76643	-2.32783	Coelopidae	drawing
Coelopidae.5	-3.22162	1.31402	-2.57662	Coelopidae	drawing
Coelopidae.6	-0.13123	3.25444	-1.02114	Coelopidae	picture
Coelopidae.7	0.745725	2.15159	-0.125663	Coelopidae	picture
Coelopidae.8	-2.14086	0.962814	-2.15875	Coelopidae	drawing
Coelopidae.9	-1.44738	0.285625	-2.23615	Coelopidae	picture
Cryptochetidae	2.71818	1.58596	3.88547	Cryptochetidae	drawing
Cryptochetidae.1	2.59115	0.355198	3.53347	Cryptochetidae	drawing
Cryptochetidae.2	1.89751	-0.428789	3.8121	Cryptochetidae	picture
Cryptochetidae.3	4.42962	-0.481865	4.28503	Cryptochetidae	drawing
Cryptochetidae.4	2.20638	0.367479	3.1343	Cryptochetidae	picture
Cryptochetidae.5	2.97456	-0.705278	3.80599	Cryptochetidae	picture
Cryptochetidae.6	2.09589	-0.65009	3.04228	Cryptochetidae	picture
Cryptochetidae.7	1.964	-1.14735	2.64631	Cryptochetidae	picture
Cryptochetidae.8	2.50512	-1.04427	2.01075	Cryptochetidae	picture
Cryptochetidae.9	2.4381	-1.6198	3.1454	Cryptochetidae	picture
Curtonotidae	3.13288	-1.60973	0.613997	Curtonotidae	picture
Curtonotidae.1	2.59018	-1.66734	0.0756755	Curtonotidae	picture
Curtonotidae.2	3.12704	-1.27476	0.837067	Curtonotidae	picture
Curtonotidae.3	2.48617	-2.16789	-0.321803	Curtonotidae	picture
Curtonotidae.4	1.71566	-1.67035	0.98938	Curtonotidae	picture
Curtonotidae.5	2.2851	-1.23007	0.381504	Curtonotidae	picture
Curtonotidae.6	1.91598	-1.94624	-0.262803	Curtonotidae	picture
Curtonotidae.7	2.70601	-1.41628	0.281347	Curtonotidae	picture
Curtonotidae.8	2.53104	-1.27786	0.182962	Curtonotidae	picture
Curtonotidae.9	2.37159	-1.24826	-1.2403	Curtonotidae	drawing
Curtonotidae.10	2.74053	-2.10549	-0.212023	Curtonotidae	picture
Curtonotidae.11	2.72869	-1.98548	0.457367	Curtonotidae	picture
Curtonotidae.12	2.51333	-1.80362	-0.150658	Curtonotidae	picture
Curtonotidae.13	2.37615	-1.64742	0.0366268	Curtonotidae	picture
Curtonotidae.14	2.38706	-1.44233	0.050919	Curtonotidae	picture
Curtonotidae.15	2.86189	-1.38182	1.12857	Curtonotidae	picture
Curtonotidae.16	3.17806	-2.4136	-0.581663	Curtonotidae	picture
Diastatidae	2.98166	-1.31494	-0.338286	Diastatidae	drawing
Diastatidae.1	3.96877	-2.38942	0.292294	Diastatidae	picture
Diastatidae.2	2.40775	-1.14115	-2.16807	Diastatidae	drawing
Diastatidae.3	2.60237	-1.30249	-1.75802	Diastatidae	drawing
Diastatidae.4	3.36088	-2.77091	-0.369735	Diastatidae	drawing
Diastatidae.5	2.16139	1.16384	-1.41617	Diastatidae	drawing
Diastatidae.6	2.2141	-1.44059	-1.7183	Diastatidae	drawing
Diastatidae.7	2.53482	-1.00705	-2.18533	Diastatidae	drawing
Diastatidae.8	2.44059	-1.90815	-1.25468	Diastatidae	drawing
Diastatidae.9	2.61531	0.675549	-0.788955	Diastatidae	picture
Diastatidae.10	3.3826	-1.73777	-0.619596	Diastatidae	picture
Diastatidae.11	3.76142	-1.71022	-0.44365	Diastatidae	drawing
Diastatidae.12	3.07113	-1.59742	-1.55717	Diastatidae	drawing
Diastatidae.13	2.89	-1.47706	-1.43523	Diastatidae	drawing
Diastatidae.14	2.59381	-1.61763	-1.62326	Diastatidae	drawing
Diastatidae.15	2.6186	-1.67665	-2.21552	Diastatidae	picture
Diastatidae.16	1.36564	-0.456249	-1.72485	Diastatidae	picture
Diopsidae	1.79711	1.79897	-1.15107	Diopsidae	picture
Diopsidae.1	3.06867	2.17506	-0.32814	Diopsidae	picture
Diopsidae.2	1.77942	0.480762	-2.9364	Diopsidae	picture
Diopsidae.3	0.942011	2.14303	-2.0927	Diopsidae	picture
Diopsidae.4	1.54239	2.39905	-0.311952	Diopsidae	picture
Diopsidae.5	2.98296	2.03627	-0.0349861	Diopsidae	picture
Diopsidae.6	1.28028	2.56269	-0.788298	Diopsidae	picture
Diopsidae.7	2.92359	2.26264	-0.0587017	Diopsidae	picture
Diopsidae.8	1.65624	1.66899	-0.479217	Diopsidae	picture
Diopsidae.9	2.02903	1.27636	-1.67038	Diopsidae	picture
Diopsidae.10	1.93587	1.68899	-0.591573	Diopsidae	picture
Diopsidae.11	1.6889	2.48225	-0.882334	Diopsidae	picture
Diopsidae.12	0.577799	2.2523	0.0892008	Diopsidae	drawing
Diopsidae.13	0.94038	1.64701	-0.863424	Diopsidae	picture
Diopsidae.14	2.31296	3.55346	-0.565828	Diopsidae	picture
Diopsidae.15	1.86827	2.40142	-0.553332	Diopsidae	picture
Diopsidae.16	2.25681	2.56738	0.308444	Diopsidae	picture
Diopsidae.17	2.35538	2.48481	-0.637289	Diopsidae	picture
Diopsidae.18	2.01157	3.84495	0.0638594	Diopsidae	picture
Diopsidae.19	1.45232	2.33241	-2.08132	Diopsidae	picture
Diopsidae.20	1.5204	2.33706	-0.360217	Diopsidae	picture
Diopsidae.21	2.10142	2.66721	-1.85165	Diopsidae	picture
Diopsidae.22	1.70874	2.02599	-1.64762	Diopsidae	picture
Diopsidae.23	2.00431	2.34553	-0.817065	Diopsidae	picture
Diopsidae.24	2.67931	2.8507	0.681278	Diopsidae	picture
Diopsidae.25	2.0164	2.46176	-0.14521	Diopsidae	picture
Diopsidae.26	2.03407	2.61273	-0.527213	Diopsidae	picture
Diopsidae.27	1.5031	1.88444	-1.12854	Diopsidae	picture
Diopsidae.28	1.44791	1.61098	-0.713788	Diopsidae	picture
Diopsidae.29	1.29806	1.57602	-0.198916	Diopsidae	picture
Diopsidae.30	0.894865	1.77147	0.560118	Diopsidae	picture
Dolichopodidae	-0.411232	-6.94434	-0.509039	Dolichopodidae	drawing
Dolichopodidae.1	0.240144	-5.6662	1.35591	Dolichopodidae	drawing
Dolichopodidae.2	0.712195	-4.20599	-2.43481	Dolichopodidae	drawing
Dolichopodidae.3	1.29248	-3.28305	-0.226961	Dolichopodidae	picture
Dolichopodidae.4	1.18054	-5.18201	0.800516	Dolichopodidae	picture
Dolichopodidae.5	-0.213404	-6.80948	0.183105	Dolichopodidae	drawing
Dolichopodidae.6	-0.523509	-3.28161	0.801598	Dolichopodidae	drawing
Dolichopodidae.7	1.64472	-5.43646	0.655517	Dolichopodidae	drawing
Dolichopodidae.8	0.269935	-5.19518	-2.33501	Dolichopodidae	drawing
Dolichopodidae.9	1.29829	-3.53618	-0.612009	Dolichopodidae	picture
Dolichopodidae.10	-0.183101	-3.3348	-2.96853	Dolichopodidae	drawing
Dolichopodidae.11	1.91761	-2.97078	0.0074371	Dolichopodidae	picture
Dolichopodidae.12	2.44723	-5.71904	0.219966	Dolichopodidae	picture
Dolichopodidae.13	1.6229	-4.9872	1.40269	Dolichopodidae	picture
Dolichopodidae.14	1.6471	-4.93051	-0.0126829	Dolichopodidae	drawing
Dolichopodidae.15	1.36616	-4.61314	1.1833	Dolichopodidae	drawing
Dolichopodidae.16	1.51862	-5.14859	1.11412	Dolichopodidae	drawing
Dolichopodidae.17	3.24728	-4.64535	-0.0296866	Dolichopodidae	drawing
Dolichopodidae.18	1.99377	-4.26485	0.287872	Dolichopodidae	drawing
Dolichopodidae.19	-0.287672	-4.25102	-0.647358	Dolichopodidae	drawing
Dolichopodidae.20	1.98272	-6.69725	-0.0705277	Dolichopodidae	drawing
Dolichopodidae.21	1.09188	-3.4457	1.74728	Dolichopodidae	picture
Dolichopodidae.22	-0.0326487	-6.82898	1.11177	Dolichopodidae	drawing
Dolichopodidae.23	2.12901	-5.42813	1.4197	Dolichopodidae	drawing
Dolichopodidae.24	0.850222	-5.14219	0.439724	Dolichopodidae	picture
Dolichopodidae.25	0.928402	-4.61675	-0.274616	Dolichopodidae	drawing
Dolichopodidae.26	1.72546	-4.49194	1.21427	Dolichopodidae	drawing
Dolichopodidae.27	1.21365	-4.47556	0.694944	Dolichopodidae	drawing
Dolichopodidae.28	2.07759	-7.40942	0.923384	Dolichopodidae	drawing
Dolichopodidae.29	1.63318	-4.66611	0.213908	Dolichopodidae	drawing
Dolichopodidae.30	2.04652	-3.0986	0.968591	Dolichopodidae	picture
Dolichopodidae.31	-0.567114	-3.60352	0.261503	Dolichopodidae	picture
Dolichopodidae.32	1.17532	-4.17031	-0.193517	Dolichopodidae	drawing
Dolichopodidae.33	0.9764	-4.93061	0.39466	Dolichopodidae	picture
Dolichopodidae.34	2.1328	-6.1344	1.65832	Dolichopodidae	picture
Dolichopodidae.35	0.568884	-4.77988	1.21262	Dolichopodidae	picture
Dolichopodidae.36	1.16127	-5.66768	0.575254	Dolichopodidae	drawing
Dolichopodidae.37	1.42331	-3.85761	-1.40735	Dolichopodidae	drawing
Dolichopodidae.38	4.25996	-3.61859	-1.55497	Dolichopodidae	drawing
Drosophilidae	2.64517	-1.09478	-0.917559	Drosophilidae	picture
Drosophilidae.1	2.73463	-1.06926	-0.656671	Drosophilidae	picture
Drosophilidae.2	1.83382	-0.681152	-0.848342	Drosophilidae	picture
Drosophilidae.3	2.77338	-1.0002	-0.889702	Drosophilidae	picture
Drosophilidae.4	1.62041	-0.79684	-0.789799	Drosophilidae	picture
Drosophilidae.5	2.50159	-1.02095	-0.0306468	Drosophilidae	picture
Drosophilidae.6	2.12196	-1.38067	1.31781	Drosophilidae	drawing
Drosophilidae.7	1.38008	-0.00462301	-0.382112	Drosophilidae	picture
Drosophilidae.8	2.37597	-0.665935	-0.506409	Drosophilidae	picture
Drosophilidae.9	1.89484	-0.710801	-0.148731	Drosophilidae	picture
Drosophilidae.10	1.59096	-0.554139	-0.0862056	Drosophilidae	picture
Drosophilidae.11	1.18011	1.81199	1.92532	Drosophilidae	drawing
Drosophilidae.12	1.91111	-0.88377	-0.246632	Drosophilidae	picture
Drosophilidae.13	1.58514	-0.526968	-0.667101	Drosophilidae	picture
Drosophilidae.14	1.54	-0.437092	-1.0332	Drosophilidae	picture
Drosophilidae.15	1.22493	0.412276	1.19915	Drosophilidae	picture
Drosophilidae.16	2.73047	-0.931872	-0.499816	Drosophilidae	picture
Drosophilidae.17	3.75549	0.337693	1.73385	Drosophilidae	drawing
Drosophilidae.18	2.41921	-0.749637	0.116803	Drosophilidae	picture
Drosophilidae.19	2.412	-1.20559	-1.50243	Drosophilidae	picture
Drosophilidae.20	1.88184	-0.228674	-0.123919	Drosophilidae	picture
Drosophilidae.21	2.25899	-0.896241	-0.402259	Drosophilidae	picture
Drosophilidae.22	2.24141	-0.900126	-0.808556	Drosophilidae	picture
Drosophilidae.23	2.25268	-0.582273	-1.38776	Drosophilidae	picture
Drosophilidae.24	1.93433	-0.51345	-0.0650451	Drosophilidae	picture
Drosophilidae.25	1.89665	-0.709852	-0.145279	Drosophilidae	picture
Drosophilidae.26	1.61954	0.956694	1.22435	Drosophilidae	picture
Drosophilidae.27	1.76232	-0.635988	-1.16654	Drosophilidae	picture
Drosophilidae.28	2.26524	-0.673783	-0.771978	Drosophilidae	picture
Drosophilidae.29	0.964303	0.865011	-0.667472	Drosophilidae	picture
Drosophilidae.30	1.82906	-0.928948	-0.477069	Drosophilidae	picture
Drosophilidae.31	2.11363	-1.31685	-1.55117	Drosophilidae	picture
Drosophilidae.32	2.14656	-0.875281	-0.525457	Drosophilidae	picture
Drosophilidae.33	2.11157	-1.05035	-1.34523	Drosophilidae	picture
Drosophilidae.34	1.8024	-1.14867	-2.64007	Drosophilidae	drawing
Drosophilidae.35	2.17814	-0.692275	-0.755639	Drosophilidae	picture
Drosophilidae.36	1.64661	-0.896502	-0.88173	Drosophilidae	picture
Drosophilidae.37	1.52405	-0.567253	-0.10514	Drosophilidae	picture
Drosophilidae.38	1.79508	-0.69519	-0.226678	Drosophilidae	picture
Drosophilidae.39	2.12073	-0.749058	-0.662886	Drosophilidae	picture
Drosophilidae.40	1.54862	-0.649647	-0.967166	Drosophilidae	picture
Drosophilidae.41	2.04654	-0.293208	0.0590111	Drosophilidae	picture
Drosophilidae.42	1.20949	-0.47684	-0.198121	Drosophilidae	picture
Drosophilidae.43	1.69499	-1.16445	-1.03826	Drosophilidae	picture
Drosophilidae.44	2.57285	-0.580798	-0.424867	Drosophilidae	picture
Drosophilidae.45	1.69066	-0.421798	0.291166	Drosophilidae	picture
Drosophilidae.46	3.05395	-1.08691	-1.07856	Drosophilidae	picture
Drosophilidae.47	2.88152	-0.388764	-0.410895	Drosophilidae	drawing
Drosophilidae.48	1.81872	-0.608177	-0.0400121	Drosophilidae	picture
Drosophilidae.49	1.96953	0.0715268	0.138833	Drosophilidae	picture
Drosophilidae.50	2.23905	-0.353373	-0.628782	Drosophilidae	picture
Drosophilidae.51	2.46791	0.456829	-0.665998	Drosophilidae	picture
Drosophilidae.52	1.9954	-0.302763	0.242167	Drosophilidae	picture
Drosophilidae.53	1.22541	-0.0375373	-0.976315	Drosophilidae	picture
Drosophilidae.54	2.68848	-1.60068	-1.30734	Drosophilidae	picture
Drosophilidae.55	1.85368	-0.890747	-0.592118	Drosophilidae	picture
Drosophilidae.56	1.29083	0.10503	-1.23872	Drosophilidae	drawing
Drosophilidae.57	2.20052	-1.17193	-0.511126	Drosophilidae	picture
Drosophilidae.58	2.51813	-1.55027	-0.807617	Drosophilidae	picture
Drosophilidae.59	2.07058	-0.138833	0.0462872	Drosophilidae	picture
Drosophilidae.60	2.3352	-0.342082	-0.261857	Drosophilidae	picture
Drosophilidae.61	1.94648	-0.656761	-0.659173	Drosophilidae	picture
Drosophilidae.62	2.83692	-0.755994	-0.322783	Drosophilidae	picture
Drosophilidae.63	1.60511	-0.121424	0.373391	Drosophilidae	picture
Drosophilidae.64	1.9327	-1.40093	-1.71821	Drosophilidae	picture
Drosophilidae.65	3.11042	-1.13759	-0.260989	Drosophilidae	picture
Drosophilidae.66	3.29171	-1.59158	-2.18467	Drosophilidae	drawing
Drosophilidae.67	1.80833	-0.543933	0.389687	Drosophilidae	picture
Drosophilidae.68	1.88695	-0.296554	-1.01212	Drosophilidae	drawing
Drosophilidae.69	2.7099	-1.74405	-1.32425	Drosophilidae	picture
Drosophilidae.70	1.84267	-0.863136	-1.1679	Drosophilidae	picture
Drosophilidae.71	1.79516	-0.686255	0.0509512	Drosophilidae	picture
Drosophilidae.72	2.1551	-1.07462	-0.680262	Drosophilidae	picture
Drosophilidae.73	2.48746	-1.75686	-0.3324	Drosophilidae	picture
Drosophilidae.74	2.01501	-1.41893	-2.04478	Drosophilidae	picture
Drosophilidae.75	2.22805	-1.09972	0.0824085	Drosophilidae	picture
Drosophilidae.76	0.087414	1.61022	-1.24363	Drosophilidae	picture
Drosophilidae.77	1.01601	-0.868767	-1.10958	Drosophilidae	drawing
Drosophilidae.78	2.48725	-1.03864	-0.240507	Drosophilidae	picture
Drosophilidae.79	1.80218	-0.585999	-0.0901275	Drosophilidae	picture
Drosophilidae.80	1.57293	-0.38657	-0.823195	Drosophilidae	picture
Drosophilidae.81	1.22659	0.0815343	0.324666	Drosophilidae	drawing
Drosophilidae.82	2.28314	-1.02897	-0.00386072	Drosophilidae	picture
Drosophilidae.83	2.74385	-1.59017	-2.17335	Drosophilidae	picture
Drosophilidae.84	1.96884	-0.796446	-0.254554	Drosophilidae	picture
Drosophilidae.85	2.49649	-0.739601	-0.558798	Drosophilidae	picture
Drosophilidae.86	2.51803	-0.828042	-0.510496	Drosophilidae	picture
Drosophilidae.87	3.05599	-2.2365	3.17668	Drosophilidae	picture
Drosophilidae.88	2.14865	-0.974837	-0.913313	Drosophilidae	picture
Drosophilidae.89	2.49446	-0.915337	-0.241525	Drosophilidae	picture
Drosophilidae.90	2.21435	-0.639114	1.82444	Drosophilidae	picture
Drosophilidae.91	1.9583	-0.55884	0.298499	Drosophilidae	picture
Drosophilidae.92	2.29831	-0.945175	-0.40892	Drosophilidae	picture
Drosophilidae.93	1.91066	-1.19904	-0.714994	Drosophilidae	picture
Drosophilidae.94	1.8216	-1.21328	-1.17614	Drosophilidae	picture
Drosophilidae.95	1.91186	-0.285507	0.199101	Drosophilidae	picture
Drosophilidae.96	1.63788	-0.146336	0.282542	Drosophilidae	picture
Drosophilidae.97	2.07819	-0.783201	0.0871585	Drosophilidae	picture
Drosophilidae.98	2.01508	-0.156746	0.313624	Drosophilidae	picture
Drosophilidae.99	2.82875	-0.453949	0.61019	Drosophilidae	picture
Drosophilidae.100	2.26023	-1.23372	-0.710237	Drosophilidae	picture
Drosophilidae.101	2.35703	-0.896891	-0.583067	Drosophilidae	picture
Drosophilidae.102	2.46956	-0.801524	-1.16829	Drosophilidae	picture
Drosophilidae.103	1.15656	0.876743	0.658201	Drosophilidae	picture
Drosophilidae.104	2.26864	-1.52475	-1.02371	Drosophilidae	picture
Drosophilidae.105	1.94433	-0.449694	-1.07918	Drosophilidae	picture
Drosophilidae.106	1.60027	-0.502503	-0.101301	Drosophilidae	picture
Drosophilidae.107	2.71137	-1.19957	-1.32483	Drosophilidae	picture
Drosophilidae.108	2.09568	-0.76855	-0.120269	Drosophilidae	picture
Drosophilidae.109	1.86448	-0.703782	-0.248584	Drosophilidae	picture
Drosophilidae.110	0.236631	0.936908	0.224397	Drosophilidae	picture
Drosophilidae.111	2.86993	-1.69382	-1.16243	Drosophilidae	picture
Drosophilidae.112	1.72772	-0.942517	-1.08828	Drosophilidae	picture
Drosophilidae.113	2.30384	-1.4193	-2.05445	Drosophilidae	picture
Drosophilidae.114	2.22148	-1.20294	-1.66887	Drosophilidae	picture
Drosophilidae.115	1.02714	0.846325	0.0530061	Drosophilidae	picture
Drosophilidae.116	2.3853	-1.35082	-0.924463	Drosophilidae	picture
Drosophilidae.117	1.83361	-0.899342	-0.529114	Drosophilidae	picture
Drosophilidae.118	1.39603	-0.190496	-0.175723	Drosophilidae	picture
Drosophilidae.119	2.08412	-0.651162	-0.370444	Drosophilidae	picture
Drosophilidae.120	2.02033	1.44497	-0.296518	Drosophilidae	drawing
Drosophilidae.121	2.2875	-0.734023	-0.66804	Drosophilidae	picture
Drosophilidae.122	1.23393	-0.545188	-0.821712	Drosophilidae	picture
Drosophilidae.123	1.5541	-0.694952	-0.499249	Drosophilidae	picture
Drosophilidae.124	1.20572	0.760062	0.199339	Drosophilidae	picture
Drosophilidae.125	1.97636	-0.962509	-0.228581	Drosophilidae	picture
Drosophilidae.126	1.94721	-0.88729	-0.669607	Drosophilidae	picture
Drosophilidae.127	2.30577	-1.53202	-1.41921	Drosophilidae	picture
Drosophilidae.128	2.32118	-0.613345	-0.632611	Drosophilidae	picture
Drosophilidae.129	2.0576	-0.65864	0.147673	Drosophilidae	picture
Ephydridae	0.883705	-1.28253	1.72793	Ephydridae	drawing
Ephydridae.1	1.9913	-1.20893	-1.96235	Ephydridae	drawing
Ephydridae.2	1.14114	1.43999	-1.82126	Ephydridae	drawing
Ephydridae.3	2.82933	-1.32213	-2.48517	Ephydridae	picture
Ephydridae.4	0.656623	-0.290665	0.89505	Ephydridae	drawing
Ephydridae.5	1.78019	-0.53201	-0.540826	Ephydridae	drawing
Ephydridae.6	1.51263	-0.806287	-0.520761	Ephydridae	drawing
Ephydridae.7	2.15595	-1.92608	-0.0161769	Ephydridae	drawing
Ephydridae.8	2.62008	0.180928	0.992368	Ephydridae	drawing
Ephydridae.9	1.12313	0.498607	-1.06572	Ephydridae	drawing
Ephydridae.10	1.87013	-1.55343	-0.801241	Ephydridae	drawing
Ephydridae.11	1.30961	-2.40177	-0.12001	Ephydridae	drawing
Fergusoninidae	3.06194	-0.0324237	3.73817	Fergusoninidae	drawing
Fergusoninidae.1	2.87125	1.8854	5.02814	Fergusoninidae	drawing
Fergusoninidae.2	3.52313	-0.459188	3.84834	Fergusoninidae	picture
Fergusoninidae.3	4.50664	0.516803	5.51891	Fergusoninidae	drawing
Fergusoninidae.4	3.50677	0.214997	5.06129	Fergusoninidae	drawing
Fergusoninidae.5	2.37664	0.650872	3.31962	Fergusoninidae	picture
Fergusoninidae.6	2.40386	0.113853	4.83172	Fergusoninidae	drawing
Fergusoninidae.7	2.68239	1.69706	7.02503	Fergusoninidae	drawing
Fergusoninidae.8	3.96781	-0.0484603	5.30277	Fergusoninidae	drawing
Fergusoninidae.9	3.39919	1.12236	5.60507	Fergusoninidae	drawing
Fergusoninidae.10	3.48314	0.503124	5.35454	Fergusoninidae	drawing
Fergusoninidae.11	3.08066	-0.750468	4.96436	Fergusoninidae	drawing
Fergusoninidae.12	2.85616	0.311282	5.34344	Fergusoninidae	drawing
Fergusoninidae.13	2.78619	0.358285	4.00905	Fergusoninidae	drawing
Fergusoninidae.14	4.23613	-0.434474	4.20699	Fergusoninidae	picture
Fergusoninidae.15	2.5446	1.2687	5.4762	Fergusoninidae	drawing
Glossinidae	-5.30062	-8.33427	4.74736	Glossinidae	picture
Glossinidae.1	-6.35655	-7.63785	4.81851	Glossinidae	picture
Glossinidae.2	-6.14543	-7.39821	5.69095	Glossinidae	picture
Glossinidae.3	-5.52826	-6.70199	4.36884	Glossinidae	picture
Glossinidae.4	-6.82113	-7.45674	3.72574	Glossinidae	drawing
Heleomyzidae1	-0.240719	1.05886	0.0852269	Heleomyzidae1	picture
Heleomyzidae1.1	0.572667	1.28596	-0.832252	Heleomyzidae1	picture
Heleomyzidae1.2	0.676369	0.843271	-1.57627	Heleomyzidae1	picture
Heleomyzidae1.3	1.94894	2.84854	-0.855327	Heleomyzidae1	picture
Heleomyzidae1.4	1.0583	0.40959	0.473954	Heleomyzidae1	picture
Heleomyzidae1.5	-2.81215	-1.68184	-0.925179	Heleomyzidae1	drawing
Heleomyzidae1.6	1.16287	1.21009	-2.51761	Heleomyzidae1	drawing
Heleomyzidae1.7	-1.03311	0.479509	0.650047	Heleomyzidae1	picture
Heleomyzidae1.8	-0.123739	0.514537	0.355576	Heleomyzidae1	drawing
Heleomyzidae1.9	-0.302595	0.826303	0.0855753	Heleomyzidae1	picture
Heleomyzidae1.10	0.162238	0.371531	-1.13317	Heleomyzidae1	picture
Heleomyzidae1.11	-0.213436	0.91437	0.0718416	Heleomyzidae1	picture
Heleomyzidae1.12	-1.20751	1.35645	-1.33634	Heleomyzidae1	drawing
Heleomyzidae1.13	0.533551	1.80595	0.192148	Heleomyzidae1	picture
Heleomyzidae1.14	-0.579701	0.487339	-0.551423	Heleomyzidae1	picture
Heleomyzidae1.15	0.683626	1.91788	0.41154	Heleomyzidae1	picture
Heleomyzidae1.16	-0.947797	0.887918	-1.45463	Heleomyzidae1	picture
Heleomyzidae1.17	0.86414	-0.406854	-0.367286	Heleomyzidae1	picture
Heleomyzidae1.18	1.93651	3.06315	-0.953151	Heleomyzidae1	picture
Heleomyzidae1.19	-0.690317	2.96053	0.255345	Heleomyzidae1	drawing
Heleomyzidae1.20	1.41236	0.560812	0.308575	Heleomyzidae1	picture
Heleomyzidae1.21	-0.397966	0.291923	-0.319203	Heleomyzidae1	picture
Heleomyzidae1.22	-0.986397	-1.06192	0.351606	Heleomyzidae1	drawing
Heleomyzidae1.23	-0.18664	-0.606452	-0.963584	Heleomyzidae1	picture
Heleomyzidae1.24	-0.393102	-0.101952	0.295918	Heleomyzidae1	picture
Heleomyzidae1.25	-1.25147	1.14776	-1.34406	Heleomyzidae1	drawing
Heleomyzidae1.26	-0.0565189	-0.0656694	-0.26901	Heleomyzidae1	picture
Heleomyzidae1.27	-0.981447	0.795083	0.565513	Heleomyzidae1	picture
Heleomyzidae1.28	2.49196	1.10536	-0.727074	Heleomyzidae1	drawing
Heleomyzidae1.29	-0.267029	1.21321	-0.00926231	Heleomyzidae1	picture
Hybotidae	-2.11038	-2.40871	-3.80222	Hybotidae	picture
Hybotidae.1	-3.43502	-1.85934	-3.06946	Hybotidae	picture
Hybotidae.2	-4.16038	-4.12706	-2.31812	Hybotidae	picture
Hybotidae.3	-4.26109	-2.63849	-4.08845	Hybotidae	picture
Hybotidae.4	-2.62839	-3.23254	-5.89264	Hybotidae	picture
Hybotidae.5	-2.8635	-3.24087	-3.15635	Hybotidae	picture
Hybotidae.6	-1.51323	-1.08469	-4.35007	Hybotidae	drawing
Hybotidae.7	-1.80492	-3.34927	-3.98251	Hybotidae	drawing
Hybotidae.8	-1.66064	-3.22893	-0.71897	Hybotidae	drawing
Hybotidae.9	-2.12582	0.418802	-2.50641	Hybotidae	picture
Hybotidae.10	-3.68565	-3.99597	-3.13923	Hybotidae	drawing
Hybotidae.11	-3.27742	-2.26621	-4.51322	Hybotidae	picture
Lauxaniidae	-0.673413	-1.15378	0.606721	Lauxaniidae	drawing
Lauxaniidae.1	0.335997	-0.0279675	0.607034	Lauxaniidae	drawing
Lauxaniidae.2	1.1003	-0.878876	0.771587	Lauxaniidae	drawing
Lauxaniidae.3	-0.100236	1.0709	2.06848	Lauxaniidae	drawing
Lauxaniidae.4	-1.13649	1.62446	1.19927	Lauxaniidae	drawing
Lauxaniidae.5	1.41644	-0.96364	0.0209341	Lauxaniidae	drawing
Lauxaniidae.6	1.51628	0.462868	0.923239	Lauxaniidae	drawing
Lauxaniidae.7	-0.0805042	1.91403	1.10542	Lauxaniidae	drawing
Lauxaniidae.8	-1.48071	3.27218	0.191228	Lauxaniidae	drawing
Lauxaniidae.9	0.872056	0.63126	0.485242	Lauxaniidae	drawing
Lauxaniidae.10	0.967031	0.830388	1.56162	Lauxaniidae	picture
Lauxaniidae.11	-0.365927	2.66553	1.75619	Lauxaniidae	picture
Lauxaniidae.12	-0.260046	3.07048	-0.585038	Lauxaniidae	drawing
Lauxaniidae.13	-0.0881747	0.417387	-0.491781	Lauxaniidae	drawing
Lauxaniidae.14	2.57027	-0.0179022	2.28184	Lauxaniidae	drawing
Lauxaniidae.15	0.487598	0.800921	0.194738	Lauxaniidae	drawing
Lauxaniidae.16	0.446516	1.64906	-0.0696481	Lauxaniidae	drawing
Lauxaniidae.17	1.66022	-1.39547	0.563947	Lauxaniidae	picture
Lauxaniidae.18	0.190186	3.2339	0.589697	Lauxaniidae	drawing
Lauxaniidae.19	1.7424	0.839251	-0.312131	Lauxaniidae	drawing
Lauxaniidae.20	0.300072	0.57959	0.193078	Lauxaniidae	drawing
Lauxaniidae.21	-0.0838868	-0.590418	0.538275	Lauxaniidae	drawing
Lauxaniidae.22	1.20246	5.07964	-0.0667299	Lauxaniidae	drawing
Lauxaniidae.23	-0.39277	3.24148	0.90359	Lauxaniidae	drawing
Lauxaniidae.24	-0.708306	1.09998	1.54706	Lauxaniidae	picture
Lauxaniidae.25	-0.398532	1.46593	-0.507993	Lauxaniidae	drawing
Lauxaniidae.26	1.28724	-0.195067	0.0726664	Lauxaniidae	drawing
Lauxaniidae.27	0.343123	-0.0159723	1.46296	Lauxaniidae	drawing
Lauxaniidae.28	-0.149	-1.35234	0.975683	Lauxaniidae	drawing
Lauxaniidae.29	0.136611	-1.31541	0.89725	Lauxaniidae	picture
Lauxaniidae.30	1.15873	-0.717739	1.41228	Lauxaniidae	drawing
Micropezidae	-0.439318	1.32494	-4.02216	Micropezidae	picture
Micropezidae.1	0.751137	0.809122	-2.96873	Micropezidae	picture
Micropezidae.2	-1.24909	-1.49178	-1.28022	Micropezidae	drawing
Micropezidae.3	-0.449049	-0.0993713	-2.3599	Micropezidae	picture
Micropezidae.4	0.534798	0.295968	-3.96438	Micropezidae	drawing
Micropezidae.5	-0.532216	0.204413	-4.78214	Micropezidae	drawing
Micropezidae.6	-2.11454	0.354062	-6.37646	Micropezidae	drawing
Micropezidae.7	0.784103	-0.680032	-3.74429	Micropezidae	picture
Micropezidae.8	-1.30086	0.418591	-2.67387	Micropezidae	drawing
Micropezidae.9	0.4235	-0.300627	-3.33664	Micropezidae	drawing
Micropezidae.10	-3.15533	0.456441	-6.39032	Micropezidae	drawing
Micropezidae.11	-1.58595	0.208725	-6.02932	Micropezidae	picture
Muscidae	-0.516753	0.267657	0.811712	Muscidae	picture
Muscidae.1	0.78588	-0.211525	0.419901	Muscidae	picture
Muscidae.2	2.55551	-0.09786	1.73924	Muscidae	drawing
Muscidae.3	-1.90181	-1.50909	2.72164	Muscidae	picture
Muscidae.4	-2.0985	-1.27842	3.41383	Muscidae	picture
Muscidae.5	-2.62013	-2.81092	3.64132	Muscidae	drawing
Muscidae.6	-2.05485	-1.96183	2.70732	Muscidae	picture
Muscidae.7	-3.3744	-2.42445	3.38415	Muscidae	picture
Muscidae.8	-2.66751	-0.912723	3.18902	Muscidae	picture
Muscidae.9	-1.80743	1.18191	1.6367	Muscidae	picture
Muscidae.10	-4.58807	-2.62296	3.0871	Muscidae	drawing
Muscidae.11	-3.01066	-1.98316	1.18637	Muscidae	drawing
Muscidae.12	-2.21486	0.371006	2.33619	Muscidae	drawing
Muscidae.13	-0.755373	-1.17598	3.83222	Muscidae	picture
Muscidae.14	-1.95696	0.158864	2.66087	Muscidae	drawing
Muscidae.15	-1.51241	-1.27998	0.226612	Muscidae	picture
Muscidae.16	-3.81081	-2.38232	3.30437	Muscidae	drawing
Muscidae.17	-1.46625	-1.78195	1.42325	Muscidae	drawing
Muscidae.18	1.12369	-1.10869	0.916987	Muscidae	picture
Muscidae.19	-3.05582	-2.07601	1.39029	Muscidae	drawing
Muscidae.20	-0.196254	-0.277791	1.28142	Muscidae	picture
Muscidae.21	-1.40998	-0.912173	1.36181	Muscidae	picture
Muscidae.22	-2.53317	-1.12951	3.34472	Muscidae	picture
Muscidae.23	-1.34332	0.275114	2.22591	Muscidae	picture
Muscidae.24	-1.63628	-2.22328	3.42393	Muscidae	drawing
Neriidae	-0.471691	-0.226806	-0.388107	Neriidae	drawing
Neriidae.1	1.4492	-0.99716	-0.696913	Neriidae	picture
Neriidae.2	-0.86044	0.630852	-0.673443	Neriidae	drawing
Neriidae.3	1.39738	-0.133495	-0.389945	Neriidae	picture
Neriidae.4	1.38893	-0.184743	-0.288382	Neriidae	picture
Neriidae.5	-0.667035	-1.7566	1.74101	Neriidae	drawing
Neriidae.6	0.839622	-0.514636	0.527822	Neriidae	picture
Neriidae.7	-1.02452	-3.37771	0.379139	Neriidae	drawing
Neriidae.8	-0.485628	-2.75001	2.33683	Neriidae	picture
Neriidae.9	0.277955	-1.25838	0.590351	Neriidae	drawing
Neriidae.10	-0.426397	-2.51189	2.46353	Neriidae	drawing
Odiniidae	1.00219	2.39736	2.64566	Odiniidae	drawing
Odiniidae.1	0.871041	2.36835	2.51636	Odiniidae	picture
Odiniidae.2	1.7236	0.836658	3.6366	Odiniidae	picture
Odiniidae.3	2.01151	3.49614	1.03917	Odiniidae	picture
Odiniidae.4	3.00614	0.245534	4.20346	Odiniidae	drawing
Odiniidae.5	1.49602	2.35241	1.34962	Odiniidae	picture
Odiniidae.6	2.50646	0.810715	3.04151	Odiniidae	picture
Odiniidae.7	3.48985	1.08859	1.40827	Odiniidae	drawing
Odiniidae.8	1.92746	0.807105	2.35503	Odiniidae	picture
Odiniidae.9	2.29293	0.981598	3.08741	Odiniidae	picture
Odiniidae.10	1.58999	0.240765	3.00753	Odiniidae	picture
Odiniidae.11	0.680876	2.25933	2.6292	Odiniidae	drawing
Odiniidae.12	0.0321214	1.72718	3.64869	Odiniidae	picture
Odiniidae.13	0.458268	3.12471	2.46119	Odiniidae	drawing
Odiniidae.14	0.996565	1.66677	4.4716	Odiniidae	picture
Odiniidae.15	0.540216	1.74142	1.40263	Odiniidae	picture
Odiniidae.16	1.73016	1.26933	2.16643	Odiniidae	picture
Odiniidae.17	1.69186	1.24272	2.46533	Odiniidae	picture
Odiniidae.18	1.06992	2.32215	2.25001	Odiniidae	picture
Odiniidae.19	2.82071	1.87623	1.35468	Odiniidae	picture
Odiniidae.20	-0.121433	1.71268	3.14283	Odiniidae	picture
Opomyzidae	2.31995	3.10664	0.817362	Opomyzidae	drawing
Opomyzidae.1	2.28612	2.708	0.743438	Opomyzidae	drawing
Opomyzidae.2	3.07031	2.93894	2.7333	Opomyzidae	drawing
Opomyzidae.3	1.37859	3.12656	2.11008	Opomyzidae	drawing
Opomyzidae.4	1.71337	3.36671	2.39321	Opomyzidae	drawing
Opomyzidae.5	2.23779	2.78434	0.570444	Opomyzidae	drawing
Opomyzidae.6	3.71172	3.1249	0.931283	Opomyzidae	drawing
Opomyzidae.7	2.70147	2.66532	1.51762	Opomyzidae	drawing
Opomyzidae.8	1.37859	3.12656	2.11008	Opomyzidae	drawing
Opomyzidae.9	3.06518	3.3904	1.41431	Opomyzidae	drawing
Opomyzidae.10	3.71172	3.1249	0.931283	Opomyzidae	drawing
Opomyzidae.11	4.57584	1.96155	0.0658583	Opomyzidae	drawing
Opomyzidae.12	1.84777	3.03333	1.35009	Opomyzidae	drawing
Opomyzidae.13	1.53858	3.63012	2.0944	Opomyzidae	picture
Opomyzidae.14	3.3413	2.53491	1.08362	Opomyzidae	drawing
Opomyzidae.15	3.5308	3.05155	0.590889	Opomyzidae	drawing
Opomyzidae.16	2.40827	3.03093	1.80437	Opomyzidae	drawing
Opomyzidae.17	3.5308	3.05155	0.590889	Opomyzidae	drawing
Opomyzidae.18	1.94574	3.7449	1.69212	Opomyzidae	drawing
Opomyzidae.19	3.07868	2.90639	0.872156	Opomyzidae	drawing
Opomyzidae.20	2.70147	2.66532	1.51762	Opomyzidae	drawing
Opomyzidae.21	3.3413	2.53491	1.08362	Opomyzidae	drawing
Opomyzidae.22	1.94574	3.7449	1.69212	Opomyzidae	drawing
Opomyzidae.23	2.40827	3.03093	1.80437	Opomyzidae	drawing
Opomyzidae.24	1.68634	3.59984	2.01756	Opomyzidae	drawing
Opomyzidae.25	1.23386	3.20812	0.900525	Opomyzidae	drawing
Opomyzidae.26	2.71522	3.47071	0.0416763	Opomyzidae	drawing
Opomyzidae.27	3.06518	3.3904	1.41431	Opomyzidae	drawing
Periscelididae	1.81064	3.88234	1.81042	Periscelididae	drawing
Periscelididae.1	0.989491	1.49871	-3.90605	Periscelididae	drawing
Periscelididae.2	-0.434954	2.74823	-3.61333	Periscelididae	picture
Periscelididae.3	0.804843	1.20606	1.4951	Periscelididae	drawing
Periscelididae.4	3.58758	-0.0570169	-0.250156	Periscelididae	picture
Periscelididae.5	1.25931	3.23706	1.57534	Periscelididae	drawing
Periscelididae.6	3.35793	0.358729	-0.854381	Periscelididae	picture
Periscelididae.7	2.22004	2.27799	3.0709	Periscelididae	picture
Periscelididae.8	1.62272	2.31599	3.41059	Periscelididae	picture
Periscelididae.9	2.37534	2.31861	-0.716664	Periscelididae	picture
Periscelididae.10	-0.530558	2.92545	2.44233	Periscelididae	picture
Periscelididae.11	3.52215	-0.00273243	-0.0836697	Periscelididae	drawing
Periscelididae.12	1.26989	2.93198	2.17799	Periscelididae	picture
Periscelididae.13	1.75965	2.13101	2.16717	Periscelididae	picture
Periscelididae.14	2.49244	0.534998	-0.927969	Periscelididae	picture
Periscelididae.15	-0.478365	1.37422	3.26788	Periscelididae	picture
Piophilidae	-1.28831	0.958645	-0.418016	Piophilidae	drawing
Piophilidae.1	-1.57986	-1.39068	0.984864	Piophilidae	drawing
Piophilidae.2	0.897816	1.27194	-5.08384	Piophilidae	drawing
Piophilidae.3	0.186697	1.23059	0.453201	Piophilidae	picture
Piophilidae.4	-2.73558	1.66391	-1.69893	Piophilidae	picture
Piophilidae.5	1.4553	0.464201	1.34098	Piophilidae	drawing
Piophilidae.6	1.31858	1.45786	0.216371	Piophilidae	drawing
Piophilidae.7	-1.67671	1.04566	0.047551	Piophilidae	drawing
Piophilidae.8	-1.33256	2.52669	0.701475	Piophilidae	drawing
Piophilidae.9	0.106122	-0.46253	-0.118408	Piophilidae	drawing
Piophilidae.10	0.305535	1.74516	0.410419	Piophilidae	drawing
Piophilidae.11	-1.2484	0.0507792	-0.0809682	Piophilidae	drawing
Piophilidae.12	1.0303	0.355036	0.797986	Piophilidae	picture
Piophilidae.13	0.107957	1.33289	0.972938	Piophilidae	drawing
Pipunculidae	-6.10795	-3.72727	-3.94883	Pipunculidae	drawing
Pipunculidae.1	-4.40595	-3.30389	-3.6504	Pipunculidae	picture
Pipunculidae.2	-4.65237	-4.82457	-3.47197	Pipunculidae	picture
Pipunculidae.3	-3.95265	-4.29531	-6.37594	Pipunculidae	drawing
Pipunculidae.4	-2.47423	-1.65234	-5.24616	Pipunculidae	drawing
Pipunculidae.5	-2.47543	-3.31638	-6.4309	Pipunculidae	drawing
Pipunculidae.6	-2.69979	-1.98248	-4.13788	Pipunculidae	drawing
Pipunculidae.7	-3.17002	-2.22262	-4.46978	Pipunculidae	drawing
Pipunculidae.8	-3.89531	-4.57111	-6.08388	Pipunculidae	drawing
Pipunculidae.9	-2.73082	-5.16938	-4.25552	Pipunculidae	picture
Pipunculidae.10	-4.38533	-3.44963	-3.94757	Pipunculidae	drawing
Pipunculidae.11	-3.06596	-0.43786	-5.23655	Pipunculidae	picture
Pipunculidae.12	-5.90792	-5.24073	-2.87266	Pipunculidae	picture
Pipunculidae.13	-5.21841	-5.29691	-4.97467	Pipunculidae	picture
Pipunculidae.14	-3.87677	-4.15865	-3.66811	Pipunculidae	picture
Platypezidae	-4.35396	-5.49147	-0.628411	Platypezidae	picture
Platypezidae.1	-6.46483	-4.34185	-1.86984	Platypezidae	drawing
Platypezidae.2	-5.54418	-4.45541	-2.01552	Platypezidae	picture
Platypezidae.3	-5.40441	-4.55029	-2.62652	Platypezidae	drawing
Platypezidae.4	-5.17852	-4.28568	-1.41157	Platypezidae	drawing
Platypezidae.5	-4.84476	-4.87164	-2.46161	Platypezidae	drawing
Platypezidae.6	-4.91911	-4.73308	-1.2802	Platypezidae	drawing
Platypezidae.7	-5.224	-4.73118	-1.98409	Platypezidae	drawing
Platypezidae.8	-4.96274	-4.90256	-1.8565	Platypezidae	picture
Platypezidae.9	-6.35834	-4.84293	-2.19375	Platypezidae	drawing
Platypezidae.10	-5.90494	-4.97804	-1.95422	Platypezidae	drawing
Platypezidae.11	-5.95806	-5.34704	-2.27809	Platypezidae	drawing
Platypezidae.12	-4.86027	-4.82109	-1.53461	Platypezidae	drawing
Platypezidae.13	-5.12809	-4.22129	-0.99558	Platypezidae	drawing
Platypezidae.14	-5.78773	-5.26265	-1.74899	Platypezidae	drawing
Platypezidae.15	-5.19616	-4.66528	-1.52396	Platypezidae	picture
Platypezidae.16	-4.56861	-6.55441	-1.16561	Platypezidae	drawing
Platypezidae.17	-6.69327	-5.01346	-1.33497	Platypezidae	drawing
Platypezidae.18	-5.83928	-4.20119	-0.923159	Platypezidae	drawing
Platypezidae.19	-6.28445	-5.56635	-1.27956	Platypezidae	drawing
Platypezidae.20	-5.49985	-6.45787	-1.00144	Platypezidae	drawing
Platypezidae.21	-4.63329	-3.49121	1.58089	Platypezidae	drawing
Psilidae	0.900903	1.04627	-1.47867	Psilidae	picture
Psilidae.1	1.93862	0.637444	-2.10458	Psilidae	picture
Psilidae.2	0.917786	0.24105	-1.09441	Psilidae	picture
Psilidae.3	1.14912	1.25155	-1.67729	Psilidae	drawing
Psilidae.4	1.47319	-0.442859	-1.38783	Psilidae	picture
Psilidae.5	-0.0668897	1.42903	-1.98021	Psilidae	picture
Psilidae.6	0.830748	0.541291	-1.75425	Psilidae	picture
Psilidae.7	0.609702	0.4396	-3.24875	Psilidae	drawing
Psilidae.8	1.56455	-0.875708	-1.38426	Psilidae	drawing
Psilidae.9	-0.285797	-0.00150098	-1.09404	Psilidae	drawing
Psilidae.10	-1.16685	0.048664	-1.55373	Psilidae	picture
Ropalomeridae	-8.20877	-1.59742	-0.861202	Ropalomeridae	drawing
Ropalomeridae.1	-6.91494	-2.47293	-0.230089	Ropalomeridae	picture
Ropalomeridae.2	-5.96564	-1.65635	-1.04943	Ropalomeridae	picture
Ropalomeridae.3	-5.71797	-2.07888	-1.00766	Ropalomeridae	drawing
Ropalomeridae.4	-5.28258	-2.81978	0.408434	Ropalomeridae	drawing
Sarcophagidae	-2.33341	-3.07752	3.42584	Sarcophagidae	picture
Sarcophagidae.1	-1.93191	-2.55346	0.973317	Sarcophagidae	drawing
Sarcophagidae.2	-2.17071	-3.13732	2.33149	Sarcophagidae	picture
Sarcophagidae.3	-1.85207	-3.62168	0.190195	Sarcophagidae	drawing
Sarcophagidae.4	-2.47752	-3.75995	0.610364	Sarcophagidae	drawing
Sarcophagidae.5	-2.51906	-3.32059	2.96997	Sarcophagidae	picture
Sarcophagidae.6	-2.75553	-3.06226	2.65477	Sarcophagidae	drawing
Sarcophagidae.7	-3.34365	-3.17411	1.11806	Sarcophagidae	drawing
Sarcophagidae.8	-4.12543	-2.69204	1.57761	Sarcophagidae	drawing
Sarcophagidae.9	-3.22627	-2.38007	2.68323	Sarcophagidae	picture
Sarcophagidae.10	-2.71211	-4.57621	2.04979	Sarcophagidae	picture
Sarcophagidae.11	-3.67222	-2.85624	1.19406	Sarcophagidae	picture
Sarcophagidae.12	-3.662	-4.15053	2.15487	Sarcophagidae	drawing
Sarcophagidae.13	-4.06383	-2.31619	1.79921	Sarcophagidae	picture
Sarcophagidae.14	-2.12538	-3.76124	1.26485	Sarcophagidae	drawing
Sarcophagidae.15	-3.31166	-3.01398	2.26612	Sarcophagidae	picture
Sarcophagidae.16	-3.74962	-3.87659	3.22872	Sarcophagidae	picture
Sarcophagidae.17	-3.47544	-2.24845	-0.0252985	Sarcophagidae	drawing
Sarcophagidae.18	-3.90824	-4.80743	3.35555	Sarcophagidae	picture
Sarcophagidae.19	-3.49997	-3.40799	3.3839	Sarcophagidae	picture
Scathophagidae	-1.10118	0.533223	-0.95866	Scathophagidae	drawing
Scathophagidae.1	-1.18843	0.884626	-0.685312	Scathophagidae	picture
Scathophagidae.2	-2.10629	0.834103	-2.92959	Scathophagidae	picture
Scathophagidae.3	-0.733013	-0.691408	-0.0838796	Scathophagidae	picture
Scathophagidae.4	-1.06724	0.37674	1.23353	Scathophagidae	picture
Scathophagidae.5	-0.100196	0.320627	-0.141426	Scathophagidae	drawing
Scathophagidae.6	-2.36481	2.27469	-1.85032	Scathophagidae	picture
Scathophagidae.7	0.422373	-0.0129224	0.521431	Scathophagidae	drawing
Scathophagidae.8	-2.12628	2.9428	-0.0665324	Scathophagidae	drawing
Scathophagidae.9	-1.2716	0.424463	0.835599	Scathophagidae	picture
Scathophagidae.10	-1.54942	0.751111	-0.52194	Scathophagidae	picture
Sciomyzidae	-1.13644	0.475365	-0.195755	Sciomyzidae	picture
Sciomyzidae.1	-0.467225	0.0612986	-0.052376	Sciomyzidae	picture
Sciomyzidae.2	-1.7113	-1.0177	-0.945656	Sciomyzidae	drawing
Sciomyzidae.3	-4.68127	-0.828202	-0.0294775	Sciomyzidae	picture
Sciomyzidae.4	-0.0451689	1.04818	-1.09565	Sciomyzidae	drawing
Sciomyzidae.5	-2.11145	0.416728	0.225151	Sciomyzidae	picture
Sciomyzidae.6	-3.00761	1.28985	-0.308218	Sciomyzidae	picture
Sciomyzidae.7	-2.40568	-0.296819	0.171161	Sciomyzidae	picture
Sciomyzidae.8	0.174984	1.39002	-1.26106	Sciomyzidae	picture
Sciomyzidae.9	-2.76462	0.989459	-0.084859	Sciomyzidae	picture
Sciomyzidae.10	-1.17082	0.299197	-0.238337	Sciomyzidae	drawing
Sciomyzidae.11	-2.09471	0.574058	-0.425929	Sciomyzidae	picture
Sciomyzidae.12	-1.67691	0.449487	-1.0018	Sciomyzidae	picture
Sciomyzidae.13	-2.68992	0.935891	-0.951188	Sciomyzidae	drawing
Sciomyzidae.14	-1.47492	0.751643	-1.53801	Sciomyzidae	picture
Sciomyzidae.15	-1.98417	-0.369892	-0.754708	Sciomyzidae	picture
Sciomyzidae.16	-3.08014	-0.249281	-0.146513	Sciomyzidae	picture
Sciomyzidae.17	-1.24295	-0.119291	-0.861968	Sciomyzidae	picture
Sciomyzidae.18	-2.62019	0.558177	0.786136	Sciomyzidae	drawing
Sciomyzidae.19	-0.267226	1.10545	-2.41231	Sciomyzidae	picture
Sciomyzidae.20	1.1039	1.95482	-2.27458	Sciomyzidae	picture
Sciomyzidae.21	-1.78721	-0.3503	-1.09852	Sciomyzidae	picture
Sciomyzidae.22	-0.695282	-0.215725	0.0624969	Sciomyzidae	picture
Sciomyzidae.23	1.01214	1.33644	-2.45559	Sciomyzidae	drawing
Sciomyzidae.24	-2.15104	-1.5975	-0.454667	Sciomyzidae	picture
Sciomyzidae.25	-1.54533	0.392467	-0.0924045	Sciomyzidae	picture
Sciomyzidae.26	0.359555	1.71577	0.528035	Sciomyzidae	picture
Sciomyzidae.27	-1.32103	1.51083	-2.18341	Sciomyzidae	picture
Sciomyzidae.28	-2.67437	1.76779	-0.626651	Sciomyzidae	picture
Sciomyzidae.29	-3.54508	0.184155	-0.60369	Sciomyzidae	picture
Sepsidae	0.435493	0.453674	0.225355	Sepsidae	picture
Sepsidae.1	1.28197	-0.143786	-0.648466	Sepsidae	drawing
Sepsidae.2	1.01252	0.00691988	-0.143012	Sepsidae	picture
Sepsidae.3	-0.0657006	1.0399	-0.627188	Sepsidae	picture
Sepsidae.4	-2.60824	0.879813	-2.31301	Sepsidae	drawing
Sepsidae.5	1.14644	0.0697519	-0.898966	Sepsidae	picture
Sepsidae.6	0.198154	0.411183	-1.98716	Sepsidae	picture
Sepsidae.7	-1.39285	-0.0393639	-1.38376	Sepsidae	picture
Sepsidae.8	0.0942879	1.16803	-0.18007	Sepsidae	picture
Sepsidae.9	1.25978	-0.298203	-0.88364	Sepsidae	picture
Sepsidae.10	-0.235588	-0.525583	-1.79808	Sepsidae	picture
Sepsidae.11	1.76058	-0.235057	-0.290981	Sepsidae	picture
Sepsidae.12	0.632419	0.651035	-1.65785	Sepsidae	picture
Sepsidae.13	1.65518	0.342467	-0.169468	Sepsidae	picture
Sepsidae.14	0.711178	0.247185	-0.864815	Sepsidae	picture
Sepsidae.15	-0.148344	-0.141126	-1.08551	Sepsidae	drawing
Sepsidae.16	0.635167	-0.658104	-0.826538	Sepsidae	picture
Sepsidae.17	1.37694	-0.599155	-0.367303	Sepsidae	picture
Sepsidae.18	0.694867	0.0869375	-0.455577	Sepsidae	picture
Sepsidae.19	0.965834	0.664061	-0.697897	Sepsidae	picture
Sepsidae.20	0.757868	-0.128258	-0.699833	Sepsidae	drawing
Sepsidae.21	1.25117	0.14094	-1.98524	Sepsidae	drawing
Sepsidae.22	0.207799	0.504346	-0.97386	Sepsidae	picture
Sepsidae.23	0.872539	-0.0635159	-1.25425	Sepsidae	picture
Sepsidae.24	-0.74884	0.242194	-2.14199	Sepsidae	picture
Sepsidae.25	0.652622	0.00383432	-0.586092	Sepsidae	picture
Sepsidae.26	1.38248	-0.119377	-0.564059	Sepsidae	picture
Sepsidae.27	-2.40226	0.693362	-2.88473	Sepsidae	picture
Sepsidae.28	1.05958	0.65635	-0.757598	Sepsidae	picture
Sepsidae.29	-3.66516	0.319874	-2.9245	Sepsidae	picture
Sepsidae.30	0.694032	0.674453	-0.786721	Sepsidae	picture
Sepsidae.31	-1.42964	-0.778484	-2.0137	Sepsidae	picture
Sepsidae.32	1.98382	-0.260528	-0.763288	Sepsidae	picture
Sepsidae.33	0.254989	-0.00226909	0.326742	Sepsidae	picture
Sepsidae.34	1.03647	-0.787957	-1.17454	Sepsidae	picture
Sepsidae.35	1.57078	-0.431541	-0.050936	Sepsidae	picture
Sepsidae.36	0.563487	-0.891464	-1.11297	Sepsidae	picture
Sepsidae.37	0.117099	1.09156	0.13122	Sepsidae	picture
Sphaeroceridae	0.695075	4.53932	-3.01995	Sphaeroceridae	drawing
Sphaeroceridae.1	2.48923	1.88515	-1.77825	Sphaeroceridae	drawing
Sphaeroceridae.2	-0.987693	4.72808	-3.23595	Sphaeroceridae	drawing
Sphaeroceridae.3	0.834373	2.15018	-4.75271	Sphaeroceridae	drawing
Sphaeroceridae.4	-0.993433	4.76241	-3.38657	Sphaeroceridae	drawing
Sphaeroceridae.5	0.657031	3.02193	-1.23241	Sphaeroceridae	drawing
Sphaeroceridae.6	0.501959	4.31881	-3.06133	Sphaeroceridae	drawing
Sphaeroceridae.7	1.92117	-0.0657777	-2.0846	Sphaeroceridae	drawing
Strongylophthalmyiidae	1.38866	0.877069	-4.08801	Strongylophthalmyiidae	picture
Strongylophthalmyiidae.1	1.13879	2.25088	-3.38774	Strongylophthalmyiidae	picture
Strongylophthalmyiidae.2	0.199602	2.27708	-4.47897	Strongylophthalmyiidae	picture
Strongylophthalmyiidae.3	1.60553	0.739785	-4.42974	Strongylophthalmyiidae	picture
Strongylophthalmyiidae.4	0.553972	2.34749	-4.49423	Strongylophthalmyiidae	picture
Strongylophthalmyiidae.5	1.33506	1.9877	-3.25973	Strongylophthalmyiidae	picture
Syringogastridae	0.277145	6.31596	-4.57862	Syringogastridae	drawing
Syringogastridae.1	0.599961	3.06113	-5.6158	Syringogastridae	picture
Syringogastridae.2	-0.198547	4.35679	-4.68641	Syringogastridae	picture
Syringogastridae.3	0.660571	4.97119	-5.40114	Syringogastridae	picture
Syringogastridae.4	1.64215	6.42855	-4.07497	Syringogastridae	picture
Syringogastridae.5	1.5239	5.84167	-4.13741	Syringogastridae	picture
Syringogastridae.6	-0.0925259	4.82525	-5.28368	Syringogastridae	picture
Syringogastridae.7	2.5175	5.98268	-3.23386	Syringogastridae	picture
Syringogastridae.8	2.89307	5.79411	-5.10744	Syringogastridae	picture
Syringogastridae.9	0.985216	4.44966	-5.39775	Syringogastridae	picture
Syringogastridae.10	0.813192	6.60615	-5.224	Syringogastridae	drawing
Tachinidae	-1.53144	-1.92424	2.83447	Tachinidae	drawing
Tachinidae.1	-3.73905	-2.92461	1.46239	Tachinidae	drawing
Tachinidae.2	-2.7754	-3.18292	2.44817	Tachinidae	drawing
Tachinidae.3	-0.960483	-3.95779	1.16774	Tachinidae	drawing
Tachinidae.4	-1.67201	-1.27949	0.814782	Tachinidae	drawing
Tachinidae.5	-2.56158	-4.97401	2.42856	Tachinidae	drawing
Tachinidae.6	-3.20324	-2.65176	3.04697	Tachinidae	drawing
Tachinidae.7	-2.92863	-5.42278	2.9587	Tachinidae	drawing
Tachinidae.8	-2.26748	-5.34729	3.38296	Tachinidae	drawing
Tachinidae.9	-1.97264	-2.37172	0.532664	Tachinidae	drawing
Tachinidae.10	-1.19835	-4.41204	0.822087	Tachinidae	drawing
Tachinidae.11	-0.855676	-2.90817	2.10704	Tachinidae	drawing
Tachinidae.12	-2.78378	-2.75898	1.64237	Tachinidae	drawing
Tachinidae.13	-0.912897	-3.40116	-0.0567771	Tachinidae	drawing
Tachinidae.14	-2.91356	-1.06142	1.6103	Tachinidae	drawing
Tachinidae.15	-2.90878	-2.14474	0.133582	Tachinidae	picture
Tachinidae.16	-1.3445	-4.79278	1.70719	Tachinidae	drawing
Tephritidae	-2.87928	1.48356	0.924407	Tephritidae	picture
Tephritidae.1	-3.97855	6.57771	-0.235617	Tephritidae	drawing
Tephritidae.2	-3.89222	3.84308	1.332	Tephritidae	drawing
Tephritidae.3	-4.45152	5.82895	0.640919	Tephritidae	picture
Tephritidae.4	-4.03614	5.59885	0.866945	Tephritidae	drawing
Tephritidae.5	-2.12222	3.62663	-3.08244	Tephritidae	picture
Tephritidae.6	-4.62082	6.0184	0.596692	Tephritidae	drawing
Tephritidae.7	-4.60841	3.89854	1.17252	Tephritidae	picture
Tephritidae.8	-1.34346	4.33235	5.55061	Tephritidae	picture
Tephritidae.9	-2.81466	4.27986	-0.768585	Tephritidae	picture
Tephritidae.10	-3.18416	5.04288	1.83572	Tephritidae	drawing
Tephritidae.11	-5.47982	5.57022	-1.42128	Tephritidae	picture
Tephritidae.12	-4.33578	5.4769	1.11105	Tephritidae	picture
Tephritidae.13	-8.01375	3.90741	-0.541527	Tephritidae	picture
Tephritidae.14	-4.33888	6.0813	1.77417	Tephritidae	picture
Tephritidae.15	-4.35871	4.09229	-1.06727	Tephritidae	picture
Tephritidae.16	-3.51704	1.13526	-1.31918	Tephritidae	picture
Tephritidae.17	-3.94706	1.08289	1.98882	Tephritidae	drawing
Tephritidae.18	-4.29895	3.38607	-0.521245	Tephritidae	drawing
Tephritidae.19	-2.70898	4.45063	0.151665	Tephritidae	drawing
Tephritidae.20	-4.24019	4.42194	-0.892509	Tephritidae	drawing
Tephritidae.21	-3.96239	5.88773	1.46672	Tephritidae	drawing
Tephritidae.22	-3.90977	5.96736	0.727828	Tephritidae	drawing
Tephritidae.23	-4.08599	5.7396	0.525882	Tephritidae	drawing
Tephritidae.24	-2.48109	3.83075	0.517188	Tephritidae	picture
Tephritidae.25	-4.11835	6.03523	0.492352	Tephritidae	picture
Tephritidae.26	-6.17744	4.27041	0.246075	Tephritidae	drawing
Tephritidae.27	-4.69229	2.78781	1.02949	Tephritidae	picture
Tephritidae.28	-4.47492	4.29794	-0.666093	Tephritidae	picture
Tephritidae.29	-4.69916	4.83859	-0.273874	Tephritidae	picture
Tephritidae.30	-2.57897	3.93143	-0.551434	Tephritidae	picture
Tephritidae.31	-2.98634	2.76105	-1.07155	Tephritidae	picture
Tephritidae.32	-4.31934	5.13017	0.228925	Tephritidae	picture
Tephritidae.33	-2.54301	1.83803	1.22153	Tephritidae	picture
Tephritidae.34	-2.48943	5.85287	1.04629	Tephritidae	picture
Tephritidae.35	-3.56935	5.98487	0.555185	Tephritidae	picture
Tephritidae.36	-4.24079	5.40024	1.14445	Tephritidae	drawing
Tephritidae.37	-2.99131	3.42147	-0.305552	Tephritidae	picture
Tephritidae.38	-6.85195	4.25423	1.78246	Tephritidae	drawing
Tephritidae.39	-5.01722	5.59034	1.32745	Tephritidae	drawing
Tephritidae.40	-3.86153	4.46474	-1.08676	Tephritidae	drawing
Tephritidae.41	-3.79524	6.41069	0.502451	Tephritidae	picture
Tephritidae.42	-3.81364	4.09864	1.33443	Tephritidae	picture
Tephritidae.43	-3.46801	3.1518	0.14536	Tephritidae	picture
Tephritidae.44	-4.53412	5.25057	0.610034	Tephritidae	picture
Tephritidae.45	-4.30104	4.04084	1.94062	Tephritidae	picture
Tephritidae.46	-2.60592	4.64437	2.13955	Tephritidae	picture
Tephritidae.47	-4.73814	4.84801	0.357249	Tephritidae	drawing
Tephritidae.48	-4.73781	7.40873	-0.0428062	Tephritidae	drawing
Tephritidae.49	-3.97744	3.54578	0.684425	Tephritidae	picture
Tephritidae.50	-3.77511	3.79004	-0.0941201	Tephritidae	picture
Tephritidae.51	-4.54468	4.77756	0.55267	Tephritidae	drawing
Tephritidae.52	-4.63447	4.53405	0.362528	Tephritidae	drawing
Tephritidae.53	-4.74213	6.40813	0.797025	Tephritidae	drawing
Tephritidae.54	-3.7583	6.70933	1.16068	Tephritidae	picture
Tephritidae.55	-3.92725	5.1866	1.53059	Tephritidae	drawing
Tephritidae.56	-2.85281	4.65249	0.922947	Tephritidae	picture
Tephritidae.57	-4.59648	5.07048	2.15606	Tephritidae	picture
Tephritidae.58	-4.20739	3.63004	-0.243238	Tephritidae	picture
Tephritidae.59	-4.56673	3.615	0.240629	Tephritidae	picture
Tephritidae.60	-4.11533	4.39388	0.171985	Tephritidae	picture
Tephritidae.61	-4.48628	7.32146	-0.272673	Tephritidae	picture
Tephritidae.62	-3.54531	2.15759	-0.538553	Tephritidae	picture
Tephritidae.63	-4.55536	5.51464	2.50459	Tephritidae	picture
Tephritidae.64	-4.49852	6.24975	1.3724	Tephritidae	drawing
Tephritidae.65	-5.12243	5.92165	-0.727774	Tephritidae	picture
Tephritidae.66	-3.43461	3.67153	0.984297	Tephritidae	picture
Tephritidae.67	-3.49919	6.96966	-0.958037	Tephritidae	drawing
Tephritidae.68	-1.20482	5.18178	-0.420977	Tephritidae	picture
Tephritidae.69	-6.01273	3.22844	0.963508	Tephritidae	picture
Tephritidae.70	-4.18041	5.32739	1.64948	Tephritidae	drawing
Tephritidae.71	-4.40459	3.13246	-0.685139	Tephritidae	picture
Teratomyzidae	5.87575	-0.195097	0.283806	Teratomyzidae	picture
Teratomyzidae.1	6.60135	-0.485277	-0.943254	Teratomyzidae	drawing
Teratomyzidae.2	6.02657	0.433129	0.699851	Teratomyzidae	picture
Teratomyzidae.3	5.22242	0.710026	0.777454	Teratomyzidae	picture
Teratomyzidae.4	4.75499	-0.562635	-0.177002	Teratomyzidae	picture
Teratomyzidae.5	5.8629	-0.23382	0.307779	Teratomyzidae	picture
Teratomyzidae.6	6.07227	0.269969	0.137181	Teratomyzidae	picture
Teratomyzidae.7	5.43702	-1.86385	-0.425059	Teratomyzidae	picture
Teratomyzidae.8	5.42828	-2.21522	-0.652912	Teratomyzidae	picture
Teratomyzidae.9	5.39451	-1.74274	-0.650001	Teratomyzidae	drawing
Teratomyzidae.10	4.45308	-1.87703	-1.14721	Teratomyzidae	drawing
Teratomyzidae.11	5.47338	-0.704011	-0.252768	Teratomyzidae	picture
Teratomyzidae.12	5.97741	-1.04347	0.0573634	Teratomyzidae	drawing
Ulidiidae	-1.36578	4.03549	1.65742	Ulidiidae	drawing
Ulidiidae.1	-0.499689	3.88743	2.10197	Ulidiidae	drawing
Ulidiidae.2	-6.78693	2.63849	2.04681	Ulidiidae	picture
Ulidiidae.3	-5.87652	2.11407	-0.147862	Ulidiidae	drawing
Ulidiidae.4	-4.99178	-0.204913	0.225334	Ulidiidae	drawing
Ulidiidae.5	-5.77062	2.31505	2.51445	Ulidiidae	drawing
Ulidiidae.6	-5.63558	1.3698	-0.222779	Ulidiidae	picture
Ulidiidae.7	-3.62541	1.29521	0.670657	Ulidiidae	drawing
Ulidiidae.8	-4.20634	2.19665	0.567271	Ulidiidae	drawing
Ulidiidae.9	-5.84525	2.34301	3.03172	Ulidiidae	drawing
Ulidiidae.10	-6.86714	-3.00381	-1.37773	Ulidiidae	picture
Ulidiidae.11	-3.98526	1.92017	1.74995	Ulidiidae	drawing
Ulidiidae.12	-6.51598	-1.36141	1.61653	Ulidiidae	picture
Ulidiidae.13	-7.19865	2.11932	2.40545	Ulidiidae	drawing
Ulidiidae.14	0.800216	0.502738	0.571744	Ulidiidae	drawing
Ulidiidae.15	-4.91248	2.34947	0.796862	Ulidiidae	drawing
Ulidiidae.16	-4.93639	0.88777	1.20989	Ulidiidae	drawing
Ulidiidae.17	-4.17838	-0.0652277	0.40239	Ulidiidae	drawing
Ulidiidae.18	-4.31677	2.73373	-0.529884	Ulidiidae	drawing
Ulidiidae.19	-4.65375	0.00699209	0.445006	Ulidiidae	drawing
Ulidiidae.20	-6.03641	1.43947	3.02356	Ulidiidae	drawing
Ulidiidae.21	-1.57137	3.08276	-1.81599	Ulidiidae	drawing
Ulidiidae.22	-0.325104	3.63259	1.42073	Ulidiidae	drawing
Ulidiidae.23	-5.08581	0.554544	0.362234	Ulidiidae	picture
Ulidiidae.24	-4.95594	0.100393	0.262246	Ulidiidae	picture
Ulidiidae.25	-3.84687	0.612533	0.209236	Ulidiidae	picture
Ulidiidae.26	-6.92938	0.625635	-1.28811	Ulidiidae	drawing
Ulidiidae.27	-3.113	-1.2814	3.20837	Ulidiidae	picture
Ulidiidae.28	-5.09394	0.586763	0.338934	Ulidiidae	drawing
Ulidiidae.29	-2.49212	0.331168	2.34288	Ulidiidae	picture
Ulidiidae.30	-6.70836	1.02253	0.680281	Ulidiidae	picture
Ulidiidae.31	-3.17621	2.74459	1.27495	Ulidiidae	picture
Ulidiidae.32	-1.7826	1.9647	0.899613	Ulidiidae	drawing
Ulidiidae.33	-4.14141	-0.803201	0.162577	Ulidiidae	drawing
Ulidiidae.34	-3.70853	1.07533	0.531045	Ulidiidae	drawing
Ulidiidae.35	-5.27445	-0.562109	0.223137	Ulidiidae	picture
Ulidiidae.36	-3.43852	0.161425	-1.36248	Ulidiidae	drawing
Ulidiidae.37	-3.68674	-0.000718187	-1.28696	Ulidiidae	picture
Ulidiidae.38	-1.61569	2.04961	0.816972	Ulidiidae	drawing
Ulidiidae.39	-3.81522	-1.15095	0.298026	Ulidiidae	drawing
Ulidiidae.40	-2.54672	3.62264	0.991292	Ulidiidae	picture
Ulidiidae.41	-3.85404	-0.63005	1.11287	Ulidiidae	drawing
Ulidiidae.42	-5.16716	2.93145	0.706797	Ulidiidae	picture
Ulidiidae.43	-4.18538	-0.118561	-0.363019	Ulidiidae	drawing
Ulidiidae.44	-4.19661	0.426434	0.884885	Ulidiidae	drawing
Ulidiidae.45	-4.2667	0.270227	-0.00747057	Ulidiidae	drawing
Ulidiidae.46	-3.21831	0.614954	-0.438465	Ulidiidae	drawing
