# Supplementary material for: Macroevolution along developmental lines of least resistance in fly wings
Source: Nat Ecol Evol. 2025 Feb 7;9(4):639–51. doi: 10.1038/s41559-025-02639-1 (PMC11976274; doi:10.1038/s41559-025-02639-1)
Supplement: Supplementary file 11 — Amount of developmental and macroevolutionary variance along all 18 dimensions. [file 41559_2025_2639_MOESM11_ESM.xlsx]

## Sheet: Extended Data Fig. 4
developmental variace	macroevolutionary variance
-0.9	0.21
-0.35	0.77
-0.35	0.97
-0.26	1.72
-0.17	2.19
-0.03	1.71
-0.08	2.29
0.05	1.93
0.17	1.84
0.17	2.41
0.61	2.2
0.84	2.93
0.9	3.1
0.88	3.44
1.12	3.17
1.15	3.56
1.39	3.57
1.37	3.42
