# Supplementary material for: Macroevolution along developmental lines of least resistance in fly wings
Source: Nat Ecol Evol. 2025 Feb 7;9(4):639–51. doi: 10.1038/s41559-025-02639-1 (PMC11976274; doi:10.1038/s41559-025-02639-1)
Supplement: Supplementary file 12 — Scaled mean values for fitness variables. [file 41559_2025_2639_MOESM12_ESM.xlsx]

## Sheet: Extended Data Fig. 5
offspring survival	offspring developmental ralte	offspring size	fecundity	survival
0.0545411	0.000344513	-0.0839464	1.22313	-0.998086
0.10955	0.000352959	-0.00471868	-0.292881	-1.06408
-0.0606436	-0.000492886	-0.0852412	-1.65989	-1.00698
0.0640876	0.000377179	0.159169	0.125523	-1.03549
-0.106018	0.000873735	-0.0153347	-0.422497	-0.956168
0.00565433	-0.00184906	-0.0144264	-0.602057	-0.991033
-0.0671719	0.000393557	0.0444982	1.62868	-0.952953
0.00406353	-0.000180722	-0.100975	-0.53954	-1.15716
0.0166893	0.0014279	0.0494736	2.76745	-1.03687
0.074152	-0.00115063	0.0054753	-1.14325	-1.03136
0.0361611	0.000341839	0.041019	5.54533	-0.804381
-0.00437883	0.00157666	-0.0135798	0.0877135	-1.03482
-0.143915	-0.00201935	-0.143135	-3.12905	-1.25167
-0.0188419	-0.000469807	0.0107384	-4.28066	-1.08042
-0.0767044	-0.00170888	-0.0595558	-1.78136	-1.05808
0.0127671	0.00142535	0.102801	2.85948	-0.800267
-0.00809226	0.000936782	0.0989947	1.01278	-0.753917
0.1081	-0.000179142	0.0087441	-1.39889	-1.12454
-0.00372155	-0.000561091	-0.0548633	0.127803	-0.969973
-0.0324618	0.000211738	0.0896282	5.77104	-0.997175
0.0517943	0.000494389	0.0197244	1.76945	-0.986086
0.0554439	0.000878215	-0.129172	-2.13777	-0.701015
-0.0480976	0.000343881	0.0521138	-4.48421	-1.16104
0.102163	-1.07881e-05	0.0918921	0.653184	-1.0104
-0.00554775	0.000360791	0.00553609	3.74436	-1.07036
-0.0818055	-0.000565888	0.111745	-0.326988	-1.14706
-0.0391855	-0.000276597	-0.143844	-5.11687	-1.0384
-0.016198	8.25148e-05	-0.011773	0.286274	-1.03352
-0.0621373	0.000499281	-0.086941	-2.97211	-1.04989
-0.0548573	0.000372961	0.0672064	0.801415	-0.786074
-0.0377325	0.000640527	-0.100776	1.00878	-0.826997
0.11214	-0.000216168	0.0538752	5.64539	-1.05885
0.0042107	-7.18355e-06	0.0320267	0.16539	-1.15624
0.0279341	-0.00118728	0.0956681	-3.19518	-0.94345
0.0307012	-0.00012047	-0.00825999	-1.11791	-0.935055
-0.0345925	0.000538044	0.00979903	1.16252	-1.04484
0.111645	-0.000848896	-0.0894337	-3.23762	-1.19251
-0.0811133	0.000246674	0.0386086	1.45303	-1.05348
-0.0303385	0.00072828	-0.0186606	3.57853	-0.853746
0.0562036	0.000586945	0.000521487	-0.247935	-0.951284
0.00523142	-0.000445422	-0.0639617	-1.15181	-0.826607
0.0145609	-0.00059628	-0.0326632	2.83992	-1.01128
-0.0859615	-0.000215986	0.0393714	-1.76614	-1.36134
-0.018552	-0.0011372	0.150246	-1.38601	-0.986649
0.0452621	0.000152638	-0.129886	-0.477015	-1.0603
0.0135941	0.000927024	0.0550326	-1.38953	-1.03424
0.0384197	0.000348293	-0.0199263	2.26371	-1.04091
0.00936624	-0.000291739	0.0965995	0.27935	-0.963865
0.052105	-0.000872803	-0.0988842	-5.17202	-0.972683
0.00221114	0.00182888	0.100569	2.80184	-0.995901
-0.0409394	-0.00121027	-0.106408	-0.589734	-0.983425
0.0707826	0.000473455	0.189042	3.73507	-1.05858
0.00508073	-0.00190578	-0.143251	-2.91661	-0.993538
-0.0673184	0.0002485	-0.007842	2.63946	-1.01259
0.0520262	0.000533456	-0.055691	-2.94255	-1.08227
-0.00771554	-0.000344416	-0.136437	-0.917872	-0.963457
-0.0317288	-0.000544936	0.0261858	0.204237	-0.947522
-0.0822895	0.00173737	0.156042	1.57677	-1.05927
-0.00679225	-0.00101084	0.0785453	-0.80983	-0.974119
0.00114229	0.000182864	0.00478885	2.84047	-0.927515
0.00879154	-0.00129893	-0.00809399	-6.02971	-0.963115
-0.0732744	-0.00055537	-0.0079542	-0.565992	-1.12933
0.0539332	0.00143241	-0.0547367	11.0355	-0.85188
0.0296809	0.000113542	-0.0802567	-2.34539	-1.00511
-0.00766268	0.00115676	0.00618633	1.17564	-0.910479
0.00322613	0.000208837	-0.0240981	0.999283	-1.18918
0.0430594	-0.000631831	-0.0506951	-0.856398	-0.994012
-0.00593215	-0.00140993	0.0987791	3.08399	-1.00346
-0.0120579	-0.00103857	-0.0267722	-3.85357	-1.05837
0.00306093	0.000907002	0.08023	-1.48366	-1.04702
-0.037175	0.00194406	-0.0159227	-3.1903	-0.993124
