# Supplementary material for: Macroevolution along developmental lines of least resistance in fly wings
Source: Nat Ecol Evol. 2025 Feb 7;9(4):639–51. doi: 10.1038/s41559-025-02639-1 (PMC11976274; doi:10.1038/s41559-025-02639-1)
Supplement: Supplementary file 13 — Evolutionary rates and alignment with D/M. [file 41559_2025_2639_MOESM13_ESM.xlsx]

## Sheet: Extended Data Fig. 6
Developmental variance captured by shape evolution vector	evolutionary rate	matrix
0.173564	0.00061	D
0.129766	0.003357	D
0.106384	0.003224	D
0.167302	0.002039	D
0.218363	0.000313	D
0.173129	0.002127	D
0.177052	0.004946	D
0.166469	0.006129	D
0.121047	0.006599	D
0.106563	0.006358	D
0.183854	0.004016	D
0.101344	0.001168	D
0.158058	0.004282	D
0.151859	0.005562	D
0.106374	0.001895	D
0.161073	0.00251	D
0.127593	0.001417	D
0.0612282	0.007783	D
0.187101	0.003406	D
0.219804	0.002916	D
0.073169	0.004643	D
0.0583704	0.003412	D
0.133077	0.004245	D
0.0736846	0.004688	D
0.121793	0.003115	D
0.127597	0.006218	D
0.121996	0.001696	D
0.0556998	0.006533	D
0.294369	0.00542	D
0.22942	0.005526	D
0.228788	0.003456	D
0.285324	0.003544	D
0.115372	0.001981	D
0.183943	0.00343	D
0.197217	0.003495	D
0.196332	0.001642	D
0.148194	0.003853	D
0.0835356	0.000468	D
0.0681843	0.003606	D
0.060113	0.006104	D
0.169925	0.004349	D
0.136606	0.002973	D
0.193102	0.002128	D
0.0724629	0.004898	D
0.0931848	0.006111	D
0.0476523	0.003208	D
0.270864	0.000633	D
0.222995	0.002899	D
0.0769448	0.003865	D
0.115832	0.005001	D
0.268685	0.002566	D
0.116183	0.004974	D
0.134631	0.004729	D
0.190549	0.002804	D
0.0823106	0.004071	D
0.103448	0.005777	D
0.0977935	0.006124	D
0.0826336	0.003662	D
0.0751493	0.003666	D
0.0986551	0.000941	D
0.116208	0.002545	D
0.174834	0.00409	D
0.119469	0.003597	D
0.248412	0.000479	D
0.135468	0.000602	D
0.320913	0.002211	D
0.0911705	0.002808	D
0.263825	0.002158	D
0.305222	0.006256	D
0.234858	0.001736	D
0.141945	0.00262	D
0.277742	0.002269	D
0.222559	0.001028	D
0.261215	0.000422	D
0.158411	0.001111	D
0.227135	0.001094	D
0.0680126	0.000926	D
0.190165	0.001325	D
0.153399	0.001312	D
0.0936553	0.001122	D
0.0750328	0.001295	D
0.173564	0.000373	D
0.099296	0.001829	D
0.0637582	0.001841	D
0.143977	0.00061	M
0.108152	0.003357	M
0.0742014	0.003224	M
0.159906	0.002039	M
0.120221	0.000313	M
0.116999	0.002127	M
0.0993991	0.004946	M
0.119514	0.006129	M
0.140445	0.006599	M
0.143699	0.006358	M
0.152159	0.004016	M
0.0883115	0.001168	M
0.124265	0.004282	M
0.191096	0.005562	M
0.158905	0.001895	M
0.174981	0.00251	M
0.115541	0.001417	M
0.0699352	0.007783	M
0.192434	0.003406	M
0.142617	0.002916	M
0.0344177	0.004643	M
0.059379	0.003412	M
0.08271	0.004245	M
0.0702728	0.004688	M
0.0783323	0.003115	M
0.061915	0.006218	M
0.115412	0.001696	M
0.0258002	0.006533	M
0.195322	0.00542	M
0.167573	0.005526	M
0.156	0.003456	M
0.140206	0.003544	M
0.149732	0.001981	M
0.157188	0.00343	M
0.191411	0.003495	M
0.156512	0.001642	M
0.174387	0.003853	M
0.0685171	0.000468	M
0.0446901	0.003606	M
0.0500131	0.006104	M
0.223286	0.004349	M
0.201246	0.002973	M
0.2026	0.002128	M
0.0561038	0.004898	M
0.0881549	0.006111	M
0.0579467	0.003208	M
0.15262	0.000633	M
0.213121	0.002899	M
0.0734711	0.003865	M
0.1172	0.005001	M
0.169978	0.002566	M
0.0890377	0.004974	M
0.111055	0.004729	M
0.129724	0.002804	M
0.0998874	0.004071	M
0.196527	0.005777	M
0.193242	0.006124	M
0.0795169	0.003662	M
0.248969	0.003666	M
0.0981334	0.000941	M
0.0805593	0.002545	M
0.139357	0.00409	M
0.136019	0.003597	M
0.171951	0.000479	M
0.0787322	0.000602	M
0.215453	0.002211	M
0.0859992	0.002808	M
0.158447	0.002158	M
0.192923	0.006256	M
0.199036	0.001736	M
0.160717	0.00262	M
0.197869	0.002269	M
0.16412	0.001028	M
0.229171	0.000422	M
0.133315	0.001111	M
0.129586	0.001094	M
0.0894227	0.000926	M
0.193961	0.001325	M
0.210929	0.001312	M
0.141293	0.001122	M
0.0579504	0.001295	M
0.143977	0.000373	M
0.0575649	0.001829	M
0.131446	0.001841	M
