# Supplementary material for: Macroevolution along developmental lines of least resistance in fly wings
Source: Nat Ecol Evol. 2025 Feb 7;9(4):639–51. doi: 10.1038/s41559-025-02639-1 (PMC11976274; doi:10.1038/s41559-025-02639-1)
Supplement: Supplementary file 14 — Divergence in wing shape with increasing phylogenetic distance. [file 41559_2025_2639_MOESM14_ESM.xlsx]

## Sheet: Extended Data Fig. 7A-K
divergence time	Prodcusted distance	divergence PC1	divergence PC2	divergence PC3	divergence PC4	divergence PC5	divergence PC6	divergence PC7	divergence PC8	divergence PC9	divergence PC10	source
30.0602	0.0632428	7.30268	2.96534	46.3465	17.1239	7.589	31.7254	12.1629	0.467162	10.6068	9.38817	species divergence within Drosophilidae (Houle et al. 2017)
30.0602	0.0418255	14.0236	4.85302	27.3733	5.79658	4.61477	21.8693	10.3352	1.51427	6.1174	5.18048	species divergence within Drosophilidae (Houle et al. 2017)
27.0293	0.0380557	28.9638	8.17972	1.87913	1.24518	16.5069	10.6246	6.58306	1.64652	1.94268	0.402076	species divergence within Drosophilidae (Houle et al. 2017)
27.0293	0.0635064	38.7244	4.03411	29.8783	0.49531	13.1234	22.1646	24.1956	4.47911	16.9299	2.97935	species divergence within Drosophilidae (Houle et al. 2017)
30.0602	0.134193	11.428	5.97734	108.01	27.3661	21.9706	45.8841	42.2965	12.0718	23.2999	19.73	species divergence within Drosophilidae (Houle et al. 2017)
27.0293	0.0492679	46.2087	6.30685	1.96078	5.7611	1.79931	7.23405	9.69266	3.21588	0.831878	2.22926	species divergence within Drosophilidae (Houle et al. 2017)
27.0293	0.0696185	37.9524	4.1548	42.2863	0.911951	1.31809	21.3137	9.85943	19.6645	14.2823	19.4613	species divergence within Drosophilidae (Houle et al. 2017)
30.0602	0.0654063	8.36997	2.42043	39.3016	12.0128	2.50518	38.2927	26.9904	1.48798	11.3786	7.98738	species divergence within Drosophilidae (Houle et al. 2017)
30.0602	0.0518537	15.7336	0.359231	34.2962	8.69466	2.01145	25.3573	15.2752	1.62408	12.0993	4.19376	species divergence within Drosophilidae (Houle et al. 2017)
30.0602	0.0379865	7.34379	0.343176	16.2755	11.3983	8.3474	27.4328	9.46492	1.83613	1.26789	2.00447	species divergence within Drosophilidae (Houle et al. 2017)
27.0293	0.0750392	19.4254	38.8958	54.986	14.957	15.4898	13.6254	9.62848	4.77082	3.21731	5.80114	species divergence within Drosophilidae (Houle et al. 2017)
28.0741	0.0318548	9.55123	9.39221	16.272	2.25754	6.6823	21.6136	1.55125	0.602957	3.09845	4.53043	species divergence within Drosophilidae (Houle et al. 2017)
6.21356	0.0229206	18.0724	1.88883	12.1372	2.31509	2.10883	2.19092	2.98401	1.91804	2.11374	3.13506	species divergence within Drosophilidae (Houle et al. 2017)
32.2659	0.147018	2.05568	4.70588	88.7535	54.1184	4.19655	50.5227	81.5918	4.16401	22.4852	29.2705	species divergence within Drosophilidae (Houle et al. 2017)
27.0293	0.113824	101.023	1.99887	7.06874	33.3804	22.9276	12.6532	14.4141	1.13944	3.26257	22.917	species divergence within Drosophilidae (Houle et al. 2017)
32.2659	0.0782333	0.387874	25.8635	57.8506	26.8228	0.515939	22.9313	18.9004	2.12458	6.20544	13.0962	species divergence within Drosophilidae (Houle et al. 2017)
28.0741	0.190484	22.3118	0.601139	149.303	38.3213	29.2751	64.5876	72.3343	16.9923	34.3576	30.9063	species divergence within Drosophilidae (Houle et al. 2017)
33.0205	0.164663	1.25586	11.5324	127.398	31.8952	5.49861	74.5544	43.3458	17.2877	26.5374	38.4212	species divergence within Drosophilidae (Houle et al. 2017)
30.0602	0.0693126	39.6041	29.0368	31.763	0.116557	20.7043	8.53635	21.6437	9.59704	11.8348	8.22155	species divergence within Drosophilidae (Houle et al. 2017)
30.0602	0.0533145	8.78583	7.86007	37.1037	23.2105	1.64518	22.6793	2.60147	2.18172	3.98188	14.547	species divergence within Drosophilidae (Houle et al. 2017)
30.0602	0.0850643	10.6357	5.14421	71.9255	8.2399	15.4119	16.2791	18.0378	12.2303	16.6527	24.0867	species divergence within Drosophilidae (Houle et al. 2017)
30.0602	0.0900577	4.81425	6.56361	70.0269	2.94484	12.0205	29.5393	32.1935	9.70372	19.2555	25.9461	species divergence within Drosophilidae (Houle et al. 2017)
30.0602	0.0959529	8.74629	22.7821	76.201	17.3895	4.0086	32.6286	29.0673	6.5546	13.9422	14.7941	species divergence within Drosophilidae (Houle et al. 2017)
30.0602	0.0676375	6.20603	6.60329	54.094	16.6424	1.44808	17.8284	18.3404	0.494202	17.7714	13.2107	species divergence within Drosophilidae (Houle et al. 2017)
27.0293	0.0521699	47.9368	2.92863	12.5801	0.504014	8.33796	6.65635	6.54849	2.62221	0.255514	7.58966	species divergence within Drosophilidae (Houle et al. 2017)
27.0293	0.0814121	26.3219	50.818	49.2337	22.3453	12.0683	5.65749	19.0797	1.5765	1.08692	6.67382	species divergence within Drosophilidae (Houle et al. 2017)
27.0293	0.04843	24.677	23.758	1.16661	2.61681	9.76248	9.31938	27.7779	5.46214	4.7304	6.02916	species divergence within Drosophilidae (Houle et al. 2017)
16.0006	0.0370435	23.6848	10.048	10.494	9.38184	5.53084	8.15884	16.0915	2.28774	8.89028	2.22748	species divergence within Drosophilidae (Houle et al. 2017)
30.0602	0.0806517	4.57491	14.3787	55.2852	21.896	1.88225	30.7678	34.1709	9.94093	9.89628	14.453	species divergence within Drosophilidae (Houle et al. 2017)
27.0293	0.0704455	17.9417	9.61783	51.1044	3.06505	20.1481	14.7128	30.8346	2.6427	11.6633	9.04252	species divergence within Drosophilidae (Houle et al. 2017)
18.9146	0.0634054	49.7767	20.5681	14.0273	7.65423	25.496	9.51668	11.2175	1.66109	2.08254	0.166302	species divergence within Drosophilidae (Houle et al. 2017)
27.0293	0.0507614	37.3844	2.53547	28.5831	7.03935	7.24434	14.613	3.26894	3.41231	2.70395	6.12259	species divergence within Drosophilidae (Houle et al. 2017)
30.0602	0.0809575	18.5371	20.209	49.4291	8.68978	14.2638	47.7454	19.4244	0.421428	12.4007	11.9391	species divergence within Drosophilidae (Houle et al. 2017)
27.0293	0.138961	121.135	6.32328	17.0795	51.1323	16.9512	21.2498	20.3163	5.99271	4.08067	25.5831	species divergence within Drosophilidae (Houle et al. 2017)
30.0602	0.0416056	27.6164	7.58148	14.7948	13.1668	17.8493	10.9608	2.50051	1.04562	1.02651	6.14354	species divergence within Drosophilidae (Houle et al. 2017)
16.0006	0.10773	58.3389	13.3368	33.8196	36.8991	34.2546	36.3596	52.1018	0.203874	4.79074	9.43842	species divergence within Drosophilidae (Houle et al. 2017)
27.0293	0.0700808	50.4945	26.1402	19.1994	12.9595	11.7752	9.11709	14.051	2.20773	6.4482	19.2428	species divergence within Drosophilidae (Houle et al. 2017)
25.2152	0.0822112	1.46367	26.721	57.5492	11.2643	13.1465	33.3499	30.1391	11.3371	12.1342	12.3046	species divergence within Drosophilidae (Houle et al. 2017)
27.0293	0.0720586	67.3335	11.6642	0.177105	3.72004	10.2895	6.15496	14.8426	4.97217	8.27431	4.83743	species divergence within Drosophilidae (Houle et al. 2017)
21.9377	0.0664965	28.0132	28.6053	30.1473	12.4602	17.3504	25.2676	11.7141	17.684	5.21092	10.7286	species divergence within Drosophilidae (Houle et al. 2017)
30.0602	0.0919963	9.04145	9.6249	61.7087	18.9108	0.181898	56.1122	18.2729	2.50251	17.9776	13.7739	species divergence within Drosophilidae (Houle et al. 2017)
33.0205	0.140998	18.0935	1.03395	95.464	25.188	15.778	51.3947	80.9247	2.29412	18.9507	12.6616	species divergence within Drosophilidae (Houle et al. 2017)
32.2659	0.103917	27.4978	43.4648	75.9144	29.0769	0.0565928	19.4968	23.2831	1.53173	14.0612	10.0493	species divergence within Drosophilidae (Houle et al. 2017)
32.2659	0.108699	31.0673	46.2549	80.4345	30.0216	5.69946	15.0703	23.3737	2.88832	14.3072	12.024	species divergence within Drosophilidae (Houle et al. 2017)
39.5	0.0930852	20.3622	31.5776	71.5929	8.81467	1.2349	29.3179	19.3794	7.75465	22.1866	5.94167	species divergence within Drosophilidae (Houle et al. 2017)
30.0602	0.0771151	14.8772	16.1604	55.8258	11.4656	0.937053	31.6179	22.4555	4.39405	13.7706	18.5555	species divergence within Drosophilidae (Houle et al. 2017)
30.0602	0.0647316	3.559	20.8701	46.7939	7.89244	12.5402	26.2327	17.1836	9.26173	6.35345	13.8114	species divergence within Drosophilidae (Houle et al. 2017)
14.9418	0.049893	35.6479	17.4463	15.0294	3.38564	21.7578	1.58775	8.11227	0.809497	1.83186	1.81254	species divergence within Drosophilidae (Houle et al. 2017)
30.0602	0.119631	1.28836	23.6251	101.978	13.3255	8.77799	36.7703	25.6806	12.7634	17.5334	24.3993	species divergence within Drosophilidae (Houle et al. 2017)
30.0602	0.0852879	4.07297	21.7288	70.3838	15.3831	12.6465	30.9217	7.09038	11.9905	11.5225	7.59015	species divergence within Drosophilidae (Houle et al. 2017)
27.0293	0.0533352	48.5428	8.97265	15.315	1.51426	8.0574	6.64142	2.31866	0.694173	0.403035	7.16233	species divergence within Drosophilidae (Houle et al. 2017)
30.0602	0.0694357	8.25135	9.75792	52.2674	13.4737	7.74764	35.5224	4.44721	5.35577	11.8731	11.3933	species divergence within Drosophilidae (Houle et al. 2017)
27.0293	0.0630807	48.9304	12.6471	27.5747	12.298	9.48956	6.50104	12.9703	1.6928	6.13697	1.64806	species divergence within Drosophilidae (Houle et al. 2017)
27.0293	0.0786966	55.44	2.50588	48.9613	2.15898	20.913	2.96742	0.799057	12.1987	8.54738	8.88521	species divergence within Drosophilidae (Houle et al. 2017)
30.0602	0.0899445	17.1802	3.68337	69.57	6.64329	0.341632	34.1302	25.4224	14.2541	9.66366	26.3297	species divergence within Drosophilidae (Houle et al. 2017)
27.0293	0.0800996	10.2706	41.9356	59.2188	26.4165	7.36097	12.5946	6.78827	1.77599	5.30955	9.23196	species divergence within Drosophilidae (Houle et al. 2017)
27.0293	0.0623449	33.7228	6.57322	29.1028	1.94277	9.62166	26.1119	3.75688	21.5003	16.9447	13.9527	species divergence within Drosophilidae (Houle et al. 2017)
27.0293	0.0509114	29.9515	18.9778	1.40613	6.44366	13.0187	8.04256	28.4527	4.99629	5.57618	6.73749	species divergence within Drosophilidae (Houle et al. 2017)
27.0293	0.0519319	38.9368	1.3522	24.7691	1.11549	12.2584	7.71779	5.87337	13.1472	7.66078	7.50718	species divergence within Drosophilidae (Houle et al. 2017)
25.2152	0.123486	6.17696	23.7804	87.4167	12.3868	28.4573	28.5836	63.3386	15.2017	20.7805	27.4691	species divergence within Drosophilidae (Houle et al. 2017)
25.2152	0.143234	9.20793	0.796319	105.74	21.4331	20.335	47.1629	67.6854	14.423	22.5738	33.7633	species divergence within Drosophilidae (Houle et al. 2017)
21.9377	0.0468862	26.8167	32.1056	12.6331	8.96927	4.39226	2.86464	8.75133	4.47294	1.24793	4.32087	species divergence within Drosophilidae (Houle et al. 2017)
30.0602	0.0430386	19.9353	3.63536	16.6045	0.787171	3.54354	18.3946	24.8852	2.88471	8.27027	7.42103	species divergence within Drosophilidae (Houle et al. 2017)
30.0602	0.098352	8.92412	13.7099	86.8572	18.9154	14.2974	18.4752	16.1651	6.58804	15.4474	17.2739	species divergence within Drosophilidae (Houle et al. 2017)
16.7753	0.0412399	0.268483	31.4333	0.221636	4.95319	5.11864	9.7511	22.8451	1.04878	3.67327	6.32182	species divergence within Drosophilidae (Houle et al. 2017)
27.0293	0.0439384	41.4794	2.83719	7.16652	8.19064	3.86938	3.66162	2.27654	0.884216	2.22893	5.01058	species divergence within Drosophilidae (Houle et al. 2017)
30.0602	0.134342	14.7472	17.1475	106.029	17.6134	3.6778	51.6983	37.1019	17.9904	19.6516	34.3369	species divergence within Drosophilidae (Houle et al. 2017)
16.0006	0.0455979	33.0967	10.0678	2.14061	5.71233	14.2235	3.2978	21.7371	4.84126	5.65033	3.05824	species divergence within Drosophilidae (Houle et al. 2017)
27.0293	0.0373598	32.5914	3.17463	10.025	1.66381	8.83059	2.13693	2.94635	1.18665	2.9017	6.3008	species divergence within Drosophilidae (Houle et al. 2017)
30.0602	0.0991978	5.41769	11.5076	78.6907	8.86092	9.5885	32.5542	36.6919	7.94052	14.7934	26.2049	species divergence within Drosophilidae (Houle et al. 2017)
27.0293	0.0816984	65.1101	12.2773	29.7184	7.82181	16.8237	11.6226	19.1991	18.3097	10.9149	8.92189	species divergence within Drosophilidae (Houle et al. 2017)
30.0602	0.037248	22.168	6.66068	14.9325	1.8966	4.97937	15.6845	15.2568	2.0657	0.588415	0.309871	species divergence within Drosophilidae (Houle et al. 2017)
25.2152	0.105685	5.05835	23.7192	75.1236	14.6116	11.6161	37.4276	50.0427	19.4059	16.2341	13.5369	species divergence within Drosophilidae (Houle et al. 2017)
18.9146	0.0513179	33.8206	17.2932	21.4742	6.6205	9.19121	13.986	16.0487	2.64927	5.6522	7.11603	species divergence within Drosophilidae (Houle et al. 2017)
30.0602	0.0522984	8.45585	21.4547	25.8358	16.6038	4.09549	30.6815	6.1717	4.16796	11.6904	7.37459	species divergence within Drosophilidae (Houle et al. 2017)
30.0602	0.0448893	26.56	8.83908	22.7624	0.253309	3.59144	20.7377	14.1638	0.330202	1.08894	2.81859	species divergence within Drosophilidae (Houle et al. 2017)
16.7753	0.0285209	0.141376	17.0026	2.7335	8.32615	0.97755	12.9777	12.6909	2.5835	4.54325	6.01223	species divergence within Drosophilidae (Houle et al. 2017)
16.0006	0.0321276	20.1791	2.29004	4.37112	0.109155	6.69202	8.1355	16.839	3.70708	7.10532	1.4237	species divergence within Drosophilidae (Houle et al. 2017)
27.0293	0.0677893	59.1362	6.33589	23.1383	7.68649	11.4349	11.3829	7.77754	7.80134	6.6363	2.32311	species divergence within Drosophilidae (Houle et al. 2017)
27.0293	0.0561665	50.8544	13.4528	5.75814	7.3317	12.182	3.60463	1.72688	4.67889	3.15318	11.0671	species divergence within Drosophilidae (Houle et al. 2017)
30.0602	0.0740931	6.03591	4.40417	67.1431	7.50183	0.825291	12.3326	3.42748	14.4928	12.9097	12.4324	species divergence within Drosophilidae (Houle et al. 2017)
30.0602	0.0778799	2.34885	32.3692	53.6101	6.29488	12.7722	36.1863	10.1507	2.42185	14.5491	14.99	species divergence within Drosophilidae (Houle et al. 2017)
32.2659	0.123179	36.3658	48.8314	95.5693	32.4277	5.99901	23.2675	13.4301	9.35301	10.5882	10.6956	species divergence within Drosophilidae (Houle et al. 2017)
27.0293	0.0743768	6.01685	16.2863	52.5932	38.6076	3.07075	21.7881	18.1244	12.0469	1.85912	4.05656	species divergence within Drosophilidae (Houle et al. 2017)
27.0293	0.048232	11.8805	9.99626	17.0078	11.2937	3.65856	15.0786	32.452	0.223717	13.1779	13.3096	species divergence within Drosophilidae (Houle et al. 2017)
30.0602	0.122422	8.2801	25.5891	102.508	25.1231	5.64523	46.1851	6.30393	19.2536	16.8724	18.0169	species divergence within Drosophilidae (Houle et al. 2017)
30.0602	0.0987445	20.3249	25.7092	65.5858	9.73451	26.6292	51.9525	7.5957	3.56715	19.6289	15.6387	species divergence within Drosophilidae (Houle et al. 2017)
27.0293	0.120125	13.758	46.909	87.7311	49.3438	20.4927	21.7929	11.5545	6.3954	14.4124	11.7095	species divergence within Drosophilidae (Houle et al. 2017)
30.0602	0.0725244	2.44738	13.0646	55.2614	12.2069	3.15656	36.0017	7.19008	11.2521	10.3622	13.3778	species divergence within Drosophilidae (Houle et al. 2017)
27.0293	0.0801972	8.07924	39.3845	59.8266	23.4152	19.6688	3.51651	5.14854	8.65506	11.4727	10.1034	species divergence within Drosophilidae (Houle et al. 2017)
27.0293	0.046294	33.8439	2.1994	13.5941	7.38406	1.71094	18.3991	0.561081	15.481	8.61367	1.93388	species divergence within Drosophilidae (Houle et al. 2017)
32.2659	0.10772	22.2098	55.6265	81.2599	26.0336	2.75082	12.3478	19.2456	1.0624	6.63034	6.78065	species divergence within Drosophilidae (Houle et al. 2017)
30.0602	0.0882978	13.1199	2.33922	73.7758	1.23498	14.4421	16.9659	31.1516	12.9086	11.4468	19.4049	species divergence within Drosophilidae (Houle et al. 2017)
30.0602	0.0558845	25.4023	3.68082	23.6965	7.0111	3.36824	26.8504	26.115	0.0675431	9.13128	0.958783	species divergence within Drosophilidae (Houle et al. 2017)
21.9377	0.0517915	33.2695	33.8047	0.870437	7.73482	7.52958	0.642855	0.542308	1.7961	1.93873	1.9802	species divergence within Drosophilidae (Houle et al. 2017)
21.9377	0.0539156	30.3946	32.46	7.01402	6.21533	16.0413	1.8493	13.7457	2.35967	8.07226	0.597673	species divergence within Drosophilidae (Houle et al. 2017)
21.9377	0.0546893	20.148	32.6097	22.2649	8.18276	13.3326	2.33814	15.0398	2.23598	7.35669	3.90902	species divergence within Drosophilidae (Houle et al. 2017)
30.0602	0.0605195	1.83543	17.4191	43.0286	4.08402	12.3596	25.012	17.885	2.23475	9.41645	10.9195	species divergence within Drosophilidae (Houle et al. 2017)
16.7753	0.0432303	17.0848	18.1404	7.781	9.03199	0.502929	19.6803	23.4691	1.56566	5.66379	9.32406	species divergence within Drosophilidae (Houle et al. 2017)
25.2152	0.161344	23.8911	0.935481	119.473	28.0777	13.0681	57.8332	72.0886	14.0791	23.5	36.2489	species divergence within Drosophilidae (Houle et al. 2017)
17.3489	0.0371134	5.03261	11.8348	29.8283	15.3729	4.62105	0.507617	1.57782	1.4603	3.10874	5.57757	species divergence within Drosophilidae (Houle et al. 2017)
27.0293	0.0404973	26.3766	1.57491	16.201	3.12984	2.76097	8.5975	15.9917	1.47398	14.6212	8.30447	species divergence within Drosophilidae (Houle et al. 2017)
30.0602	0.0982214	6.77967	15.058	66.237	9.21352	20.3027	41.8708	39.6896	15.0761	17.6864	26.1841	species divergence within Drosophilidae (Houle et al. 2017)
30.0602	0.0887337	5.09106	17.9605	67.982	22.147	4.82093	37.9386	20.619	6.31063	14.1115	16.5208	species divergence within Drosophilidae (Houle et al. 2017)
24.4156	0.0548151	25.7747	15.0926	28.3984	6.71511	2.97366	7.1589	30.2156	5.81168	6.25933	1.79828	species divergence within Drosophilidae (Houle et al. 2017)
24.4156	0.0832141	72.5041	14.3086	18.4914	11.512	15.9273	7.09344	24.5928	8.21586	5.7118	4.55637	species divergence within Drosophilidae (Houle et al. 2017)
24.4156	0.103835	87.5165	32.6485	12.9657	7.26647	29.8259	10.897	22.6462	10.6397	11.8184	1.25197	species divergence within Drosophilidae (Houle et al. 2017)
24.4156	0.0693436	37.5182	24.6424	21.3749	5.61414	11.222	23.2239	34.2256	10.6744	11.2331	10.3141	species divergence within Drosophilidae (Houle et al. 2017)
0.888417	0.0279716	6.72095	7.81836	18.9732	11.3273	2.97423	9.85602	1.82774	1.98143	4.48939	4.20769	species divergence within Drosophilidae (Houle et al. 2017)
30.0602	0.0617666	21.6611	11.1451	44.4674	18.369	8.91792	21.1008	5.57988	2.11368	8.66411	9.79025	species divergence within Drosophilidae (Houle et al. 2017)
30.0602	0.0466153	31.4217	1.06877	16.4682	17.6192	5.53437	9.56076	12.0326	4.94628	6.32307	12.3675	species divergence within Drosophilidae (Houle et al. 2017)
22.2096	0.0750602	4.12527	3.01199	61.6634	10.2422	14.3816	14.1588	30.1335	11.6046	12.6931	10.3418	species divergence within Drosophilidae (Houle et al. 2017)
30.0602	0.070117	38.906	3.3415	44.3857	22.885	5.78969	24.4913	2.47028	3.68304	9.77491	7.15891	species divergence within Drosophilidae (Houle et al. 2017)
30.0602	0.0450626	30.6497	1.18945	4.06021	16.2119	8.90709	10.4116	2.30351	19.1973	3.67549	10.0731	species divergence within Drosophilidae (Houle et al. 2017)
1.54827	0.027689	15.6727	0.54491	7.0449	5.11105	10.0942	6.56737	14.8275	1.02082	0.771803	1.40079	species divergence within Drosophilidae (Houle et al. 2017)
2.20812	0.0210889	8.43088	2.60611	12.0503	8.42921	5.57755	6.36808	3.11226	1.15692	1.49253	5.19441	species divergence within Drosophilidae (Houle et al. 2017)
9.26015	0.0337672	0.0411065	3.30852	30.0711	5.72555	0.758399	4.29256	2.69802	1.36897	9.3389	7.3837	species divergence within Drosophilidae (Houle et al. 2017)
30.0602	0.122356	26.7281	41.8611	101.333	32.0809	23.0788	18.0999	2.53446	5.23798	13.8241	15.1893	species divergence within Drosophilidae (Houle et al. 2017)
30.0602	0.0454358	16.8539	6.42687	30.0745	14.8663	14.2713	10.1118	13.7142	0.135795	7.50834	4.85774	species divergence within Drosophilidae (Houle et al. 2017)
30.0602	0.0753823	10.7697	1.07651	58.4837	19.439	9.69783	33.9163	15.147	2.3852	8.49304	12.5232	species divergence within Drosophilidae (Houle et al. 2017)
32.2659	0.0955074	9.35837	1.74054	42.407	36.9946	3.39245	18.7974	69.4289	3.69685	11.8784	19.8824	species divergence within Drosophilidae (Houle et al. 2017)
30.0602	0.135714	93.7207	0.966473	53.4153	50.5043	15.3386	44.3786	26.5771	0.67228	7.34422	32.3052	species divergence within Drosophilidae (Houle et al. 2017)
32.2659	0.0342948	7.69056	22.8981	11.5041	9.69894	7.07306	8.79403	6.73745	1.65742	4.40135	3.708	species divergence within Drosophilidae (Houle et al. 2017)
30.0602	0.134532	29.6145	3.56648	102.957	21.1974	21.6861	32.8622	60.1714	16.5251	23.7508	21.5181	species divergence within Drosophilidae (Houle et al. 2017)
33.0205	0.105159	8.55854	8.56704	81.0517	14.7713	2.09039	42.8291	31.1829	16.8206	15.9306	29.0331	species divergence within Drosophilidae (Houle et al. 2017)
27.4069	0.0598507	32.3014	32.0022	14.5835	17.0073	13.1153	23.189	9.4808	9.12987	1.22805	1.16662	species divergence within Drosophilidae (Houle et al. 2017)
22.2096	0.027119	16.0885	4.89473	9.24279	6.08662	5.94382	9.04603	9.56147	1.71456	6.62491	5.15882	species divergence within Drosophilidae (Houle et al. 2017)
27.4069	0.0388818	3.33297	2.17887	25.579	8.88397	7.8229	15.4463	5.87483	11.7631	6.04596	14.6985	species divergence within Drosophilidae (Houle et al. 2017)
27.4069	0.0432432	12.1169	9.52895	23.6804	14.179	4.43152	2.1861	20.0305	9.23656	8.64866	16.5579	species divergence within Drosophilidae (Houle et al. 2017)
22.2096	0.0432547	1.44361	19.8168	29.8545	0.265589	11.5976	0.903208	16.9044	6.08744	3.33538	5.40588	species divergence within Drosophilidae (Houle et al. 2017)
22.2096	0.0276008	13.5087	3.63795	7.74749	0.481428	9.03708	13.897	6.17749	0.0270399	7.16458	3.82249	species divergence within Drosophilidae (Houle et al. 2017)
30.0602	0.0729539	40.6342	0.0367119	33.7665	16.6199	0.748964	38.3817	18.7114	3.08937	10.8623	16.9778	species divergence within Drosophilidae (Houle et al. 2017)
30.0602	0.122248	19.0192	53.7833	95.5802	39.4692	4.47933	26.0679	6.91676	2.04366	11.6937	16.062	species divergence within Drosophilidae (Houle et al. 2017)
30.0602	0.0691565	17.3743	26.7233	45.1799	19.7407	2.17348	22.406	15.615	5.9293	5.87639	15.4173	species divergence within Drosophilidae (Houle et al. 2017)
30.0602	0.0572558	16.3821	13.0133	35.8525	26.5057	2.05816	23.5665	3.9286	1.82058	1.7165	7.16069	species divergence within Drosophilidae (Houle et al. 2017)
22.2096	0.0366891	11.8776	17.3441	8.93864	4.77212	5.70675	0.957539	22.0079	9.47376	0.710503	5.06485	species divergence within Drosophilidae (Houle et al. 2017)
30.0602	0.0372972	10.639	12.5832	4.75784	14.0588	12.5591	17.0125	18.6717	2.17554	1.05653	0.345654	species divergence within Drosophilidae (Houle et al. 2017)
30.0602	0.0787291	42.474	23.5335	32.3192	24.7781	17.907	41.242	0.945432	2.12825	8.52425	9.55447	species divergence within Drosophilidae (Houle et al. 2017)
30.0602	0.0901372	30.0817	5.50081	74.9297	24.1632	0.34466	17.1123	15.4319	2.94515	13.3107	15.5108	species divergence within Drosophilidae (Houle et al. 2017)
22.2096	0.0444468	25.8398	17.2437	3.08256	8.43409	21.8528	16.0201	7.26147	0.888591	1.79387	2.55089	species divergence within Drosophilidae (Houle et al. 2017)
30.0602	0.16389	113.832	9.28863	63.4261	68.2561	9.36222	52.9752	32.4793	5.52555	14.6875	34.9712	species divergence within Drosophilidae (Houle et al. 2017)
10.9823	0.0479319	20.3137	10.5468	31.5517	3.95705	10.2603	20.7646	9.66243	0.578462	9.58027	3.24463	species divergence within Drosophilidae (Houle et al. 2017)
30.0602	0.0919106	51.0362	10.3715	12.5269	54.023	26.6656	4.63424	39.9389	0.263289	5.81605	0.0502528	species divergence within Drosophilidae (Houle et al. 2017)
30.0602	0.107645	43.1918	23.1748	65.5459	30.0833	4.18624	40.8424	26.2139	2.67489	17.055	28.631	species divergence within Drosophilidae (Houle et al. 2017)
30.0602	0.0425132	8.76635	29.6863	11.2027	5.85953	5.5575	1.62456	17.9762	10.8699	1.52741	2.9164	species divergence within Drosophilidae (Houle et al. 2017)
30.0602	0.0846315	60.0308	8.69886	46.5236	20.8439	2.70049	25.5704	2.67966	4.50501	2.33248	14.2256	species divergence within Drosophilidae (Houle et al. 2017)
30.0602	0.114713	20.7105	31.5706	76.4938	29.5841	9.7614	56.9929	23.8771	18.1512	15.8177	20.1167	species divergence within Drosophilidae (Houle et al. 2017)
22.2096	0.0376996	16.3441	6.65955	15.3621	1.78696	7.4071	24.3869	6.10991	2.03535	7.37084	4.38574	species divergence within Drosophilidae (Houle et al. 2017)
33.0205	0.0911616	25.3962	3.99929	49.1175	8.06418	8.189	19.6693	68.7618	1.82696	8.34394	3.27339	species divergence within Drosophilidae (Houle et al. 2017)
32.2659	0.060803	20.1951	40.4994	29.5679	11.9531	7.64559	12.2286	11.1201	1.06456	3.45443	0.661108	species divergence within Drosophilidae (Houle et al. 2017)
32.2659	0.065783	23.7646	43.2896	34.088	12.8978	1.88954	16.655	11.2107	2.42116	3.70043	2.63588	species divergence within Drosophilidae (Houle et al. 2017)
39.5	0.0461984	13.0595	28.6123	25.2463	8.30919	6.3541	2.40741	7.21648	7.28749	11.5798	3.4465	species divergence within Drosophilidae (Houle et al. 2017)
22.2096	0.0338292	22.1799	13.195	9.47926	5.65831	8.52605	0.107506	10.2926	3.92688	3.16382	9.16736	species divergence within Drosophilidae (Houle et al. 2017)
22.2096	0.0337621	10.8617	17.9047	0.447405	9.23142	20.1292	5.49266	5.02065	8.79457	4.25333	4.42322	species divergence within Drosophilidae (Houle et al. 2017)
30.0602	0.0629022	28.3452	20.4116	31.3171	20.5095	14.1688	30.1376	4.05067	0.342335	8.77493	7.57563	species divergence within Drosophilidae (Houle et al. 2017)
22.2096	0.0655446	8.59105	20.6597	55.6317	3.79837	1.18899	5.0449	13.5177	12.2962	6.92663	15.0112	species divergence within Drosophilidae (Houle et al. 2017)
22.2096	0.0404513	3.22971	18.7635	24.0372	1.74073	20.2355	0.803674	5.07256	11.5233	0.915708	1.79802	species divergence within Drosophilidae (Houle et al. 2017)
30.0602	0.0717693	41.2401	6.00731	31.0315	18.6381	0.468403	38.3668	14.4816	0.227011	11.0098	16.5505	species divergence within Drosophilidae (Houle et al. 2017)
22.2096	0.027965	15.554	6.79258	5.92084	3.65014	15.3366	3.79705	7.71573	4.88861	1.26635	2.00508	species divergence within Drosophilidae (Houle et al. 2017)
30.0602	0.0561376	41.6277	9.68172	18.7718	4.82582	1.90056	25.2243	0.807398	1.22564	4.46982	7.74011	species divergence within Drosophilidae (Houle et al. 2017)
30.0602	0.062593	48.1373	5.47123	2.61481	14.9649	13.324	28.7579	12.962	11.7316	2.0594	0.502962	species divergence within Drosophilidae (Houle et al. 2017)
22.2096	0.0452243	24.4829	0.718028	23.2235	10.4806	7.93063	2.40488	13.2595	13.7869	0.943131	16.9415	species divergence within Drosophilidae (Houle et al. 2017)
30.0602	0.126747	2.96792	44.9009	105.565	43.5404	0.228034	19.1307	5.37467	2.24316	15.9163	18.6201	species divergence within Drosophilidae (Houle et al. 2017)
30.0602	0.0452824	26.4201	3.60787	17.2438	19.0666	2.03266	5.61348	8.40606	21.0331	6.33796	4.56454	species divergence within Drosophilidae (Houle et al. 2017)
30.0602	0.0729938	22.6489	21.9431	47.7526	23.5675	5.42973	23.6828	16.2897	5.46345	5.03061	16.1257	species divergence within Drosophilidae (Houle et al. 2017)
30.0602	0.0514698	31.6341	4.31754	21.5774	18.2394	4.66941	24.0076	6.28957	12.68	2.946	1.88099	species divergence within Drosophilidae (Houle et al. 2017)
30.0602	0.0776328	1.12573	26.7457	41.0702	4.73711	20.8683	3.14178	51.1757	14.7346	10.1737	18.0809	species divergence within Drosophilidae (Houle et al. 2017)
30.0602	0.0901491	16.5106	2.16902	59.393	4.30922	12.746	15.4375	55.5225	13.9559	11.967	24.3751	species divergence within Drosophilidae (Houle et al. 2017)
30.0602	0.0880352	19.514	35.071	58.9796	26.0931	3.19674	34.59	20.9143	4.9401	9.35886	13.709	species divergence within Drosophilidae (Houle et al. 2017)
27.4069	0.0503532	27.238	0.670015	29.742	16.3367	4.04546	13.3308	12.7223	2.41755	2.33652	1.96714	species divergence within Drosophilidae (Houle et al. 2017)
27.4069	0.0511008	1.62144	10.7445	40.5106	1.79156	21.8864	13.2502	4.00218	6.12088	4.84066	7.88575	species divergence within Drosophilidae (Houle et al. 2017)
30.0602	0.068051	7.57117	34.3987	46.5682	22.0771	2.47036	21.9743	10.6821	1.51594	6.93351	3.06635	species divergence within Drosophilidae (Houle et al. 2017)
30.0602	0.0725023	34.1768	5.80254	39.18	25.3145	3.71962	35.387	14.4395	1.35138	12.8357	14.3988	species divergence within Drosophilidae (Houle et al. 2017)
22.2096	0.0802781	22.0499	14.1822	59.6824	0.489555	11.2668	19.9729	24.939	17.5233	9.04484	24.9488	species divergence within Drosophilidae (Houle et al. 2017)
30.0602	0.0705346	25.794	7.10242	48.4871	22.8362	6.63451	28.4276	9.57415	5.30842	4.95646	12.4464	species divergence within Drosophilidae (Houle et al. 2017)
30.0602	0.0641673	25.2887	6.13997	36.3216	18.7877	1.24159	33.8623	15.1093	0.719487	7.70509	15.689	species divergence within Drosophilidae (Houle et al. 2017)
27.4069	0.0498194	12.7204	14.4729	32.3442	8.26295	1.9995	0.82889	24.529	7.47335	4.18658	16.8167	species divergence within Drosophilidae (Houle et al. 2017)
30.0602	0.0689609	57.8074	15.2427	16.6281	9.30206	9.23471	20.1028	7.03615	17.8426	0.308154	0.466281	species divergence within Drosophilidae (Houle et al. 2017)
6.31306	0.0459862	14.8653	9.62602	31.414	15.2273	2.60963	16.0409	3.09389	1.59854	10.0184	9.0783	species divergence within Drosophilidae (Houle et al. 2017)
30.0602	0.0585718	2.24433	26.6846	28.7771	2.51228	4.02709	5.70224	37.8798	18.9387	5.62736	4.14877	species divergence within Drosophilidae (Houle et al. 2017)
30.0602	0.0842478	26.5179	20.2585	67.8207	23.7444	1.6022	17.7393	3.8858	2.18211	4.95459	16.5042	species divergence within Drosophilidae (Houle et al. 2017)
6.31306	0.033629	1.15317	24.42	20.5107	0.520063	3.49351	1.04384	5.99124	3.7008	1.08364	2.01358	species divergence within Drosophilidae (Houle et al. 2017)
6.31306	0.0416895	19.2573	11.8044	23.5842	16.8706	3.99756	10.9877	2.00088	0.136961	9.51785	6.56958	species divergence within Drosophilidae (Houle et al. 2017)
30.0602	0.0643848	7.16131	19.9679	49.08	25.45	6.61145	18.7477	0.527965	3.05066	6.06354	3.37594	species divergence within Drosophilidae (Houle et al. 2017)
30.0602	0.0633347	12.8764	5.25539	50.7176	17.233	0.896981	23.5899	4.67603	4.17425	3.50147	7.96447	species divergence within Drosophilidae (Houle et al. 2017)
30.0602	0.0625523	51.8335	3.37055	23.2082	9.43738	3.84592	20.3425	4.3854	7.33417	3.97048	7.06506	species divergence within Drosophilidae (Houle et al. 2017)
30.0602	0.0869634	43.5517	16.4181	52.1047	24.4556	4.59299	35.33	13.8898	4.21172	13.76	20.4553	species divergence within Drosophilidae (Houle et al. 2017)
27.4069	0.0370072	1.26678	1.43883	20.7966	9.62204	6.76371	19.3927	8.73546	14.0257	2.30294	3.04426	species divergence within Drosophilidae (Houle et al. 2017)
22.2096	0.0417945	9.65154	29.4039	7.26361	10.829	20.3612	4.46099	2.01221	1.95469	3.94228	5.60187	species divergence within Drosophilidae (Houle et al. 2017)
32.2659	0.0769043	29.0631	45.866	49.2227	15.3039	1.58999	8.45781	1.26715	8.88585	0.018544	1.30745	species divergence within Drosophilidae (Houle et al. 2017)
30.0602	0.11776	13.3195	19.2516	98.9397	55.7315	4.51825	9.93725	5.96151	12.5141	8.74767	5.33161	species divergence within Drosophilidae (Houle et al. 2017)
30.0602	0.0562695	19.1831	12.9616	29.3387	28.4176	11.2476	16.6467	20.289	0.243445	2.57108	3.92145	species divergence within Drosophilidae (Houle et al. 2017)
22.2096	0.0680302	0.977422	22.6238	56.1618	7.99925	13.2342	14.4597	5.85901	18.7864	6.26559	8.62869	species divergence within Drosophilidae (Houle et al. 2017)
22.2096	0.0600481	27.6276	22.7439	19.2393	7.38936	34.2182	20.2271	4.56724	3.09999	9.02212	6.2505	species divergence within Drosophilidae (Houle et al. 2017)
30.0602	0.172463	21.0607	49.8744	134.078	66.4677	12.9037	53.5182	0.608427	6.86256	25.0192	21.0977	species divergence within Drosophilidae (Houle et al. 2017)
22.2096	0.0268173	9.75007	10.0993	8.91488	4.91695	10.7456	4.27631	4.97286	10.785	0.244608	3.98959	species divergence within Drosophilidae (Houle et al. 2017)
30.0602	0.130493	0.776558	42.3499	106.173	40.5391	12.0798	35.2419	7.0144	9.12222	22.0795	19.4915	species divergence within Drosophilidae (Houle et al. 2017)
30.0602	0.0506992	26.5413	0.765941	32.7524	9.73981	5.87806	13.3262	12.724	15.0138	1.99312	7.45429	species divergence within Drosophilidae (Houle et al. 2017)
32.2659	0.070074	14.9071	52.6612	34.9134	8.90977	4.83818	19.3776	7.08269	0.595233	3.97645	2.60752	species divergence within Drosophilidae (Houle et al. 2017)
27.4069	0.0443287	5.81721	5.30456	27.4292	15.8889	6.85309	14.7594	18.9886	12.4414	0.840013	10.0168	species divergence within Drosophilidae (Houle et al. 2017)
10.9823	0.0417723	18.0996	6.64617	22.65	10.1128	10.9572	4.87491	13.9521	0.399619	1.47551	8.42939	species divergence within Drosophilidae (Houle et al. 2017)
30.0602	0.0788198	25.9668	36.77	45.4761	24.8587	0.0594251	32.3682	12.7052	1.32894	8.66806	7.40797	species divergence within Drosophilidae (Houle et al. 2017)
30.0602	0.0778019	23.0919	35.4253	39.3325	23.3392	8.45232	33.5747	25.9087	1.8925	2.53453	9.98584	species divergence within Drosophilidae (Houle et al. 2017)
30.0602	0.0960012	12.8453	35.575	68.6114	25.3066	5.74361	34.0635	27.2027	2.70314	3.2501	13.2972	species divergence within Drosophilidae (Houle et al. 2017)
22.2096	0.0373585	9.13811	14.4538	3.31796	21.2079	19.9487	6.71335	5.72202	1.76758	1.19034	1.53135	species divergence within Drosophilidae (Houle et al. 2017)
30.0602	0.0608679	24.3875	21.1058	38.5655	26.1559	7.08607	12.045	11.3061	1.0985	4.943	0.0641076	species divergence within Drosophilidae (Houle et al. 2017)
30.0602	0.107668	31.1938	2.02986	73.1265	10.9538	5.47907	26.1078	59.9257	13.612	12.8932	26.8607	species divergence within Drosophilidae (Houle et al. 2017)
30.0602	0.0939833	2.27007	14.8002	76.1748	32.4967	12.21	31.2177	10.5851	1.92746	13.7155	14.9657	species divergence within Drosophilidae (Houle et al. 2017)
30.0602	0.0528101	19.0739	4.54025	30.1455	20.2537	10.35	23.1279	3.82875	1.94114	4.01437	17.6926	species divergence within Drosophilidae (Houle et al. 2017)
27.4069	0.0487965	0.523013	18.0233	19.8905	7.91035	12.7137	10.1454	27.5266	14.609	7.07963	16.796	species divergence within Drosophilidae (Houle et al. 2017)
22.2096	0.0356867	12.3937	14.9951	21.6354	5.02317	12.4099	6.21328	8.45604	5.84346	3.50469	7.13264	species divergence within Drosophilidae (Houle et al. 2017)
30.0602	0.0542911	18.472	18.0579	17.9481	23.839	10.5627	24.5665	18.0526	5.34452	4.34746	7.58989	species divergence within Drosophilidae (Houle et al. 2017)
30.0602	0.0836929	65.2015	17.2739	27.8551	28.6359	8.33833	24.6319	12.4298	7.7487	4.89499	4.8318	species divergence within Drosophilidae (Houle et al. 2017)
30.0602	0.102713	80.2138	35.6138	33.3808	24.3903	22.2369	20.8284	10.4833	10.1725	1.21162	8.1362	species divergence within Drosophilidae (Houle et al. 2017)
30.0602	0.0565182	30.2155	27.6078	24.9716	11.5097	3.633	8.50146	22.0626	10.2072	0.626293	0.925966	species divergence within Drosophilidae (Houle et al. 2017)
30.0602	0.0373688	14.9401	3.3267	25.4942	7.04175	11.8921	11.2448	3.75214	0.132256	4.17472	5.58256	species divergence within Drosophilidae (Houle et al. 2017)
30.0602	0.0366817	24.7008	8.88713	2.50505	6.29189	8.5086	0.295258	13.8604	2.96485	10.8125	8.15983	species divergence within Drosophilidae (Houle et al. 2017)
22.2096	0.0985609	2.59568	10.8304	80.6366	21.5695	17.3558	24.0148	31.9613	13.586	17.1825	14.5495	species divergence within Drosophilidae (Houle et al. 2017)
30.0602	0.0475811	32.1851	11.1599	25.4125	11.5577	2.81546	14.6353	0.642537	1.70161	5.28552	2.95122	species divergence within Drosophilidae (Houle et al. 2017)
30.0602	0.0414087	23.9287	9.00781	14.913	4.88463	5.93286	0.555612	0.475773	21.1787	8.16488	14.2808	species divergence within Drosophilidae (Houle et al. 2017)
1.54827	0.0375996	22.3936	7.27345	11.9283	6.21624	7.11995	16.4234	16.6552	3.00225	5.26119	2.80689	species divergence within Drosophilidae (Houle et al. 2017)
2.20812	0.0143105	1.70993	5.21225	6.92292	2.89808	2.60332	3.48794	4.94	3.13835	5.98192	0.986723	species divergence within Drosophilidae (Houle et al. 2017)
9.26015	0.0188337	6.67985	4.50984	11.0978	5.60174	3.73263	5.56346	0.870277	3.3504	4.84951	3.17601	species divergence within Drosophilidae (Houle et al. 2017)
30.0602	0.100503	33.4491	34.0428	82.3593	20.7536	20.1046	8.24391	0.706718	3.25655	9.33471	10.9816	species divergence within Drosophilidae (Houle et al. 2017)
30.0602	0.0347752	23.5749	14.2452	11.1013	3.53904	11.2971	0.255744	11.8864	2.11722	3.01895	0.650055	species divergence within Drosophilidae (Houle et al. 2017)
30.0602	0.051379	4.04877	6.74185	39.5105	8.11166	6.7236	24.0603	13.3192	0.403774	4.00365	8.31555	species divergence within Drosophilidae (Houle et al. 2017)
32.2659	0.115488	16.0793	9.55889	61.3802	48.3219	0.418221	28.6534	71.2566	5.67828	16.3678	24.09	species divergence within Drosophilidae (Houle et al. 2017)
30.0602	0.11647	86.9998	6.85189	34.442	39.177	18.3129	34.5226	24.7493	2.65371	2.85483	28.0975	species divergence within Drosophilidae (Houle et al. 2017)
32.2659	0.0532488	14.4115	30.7165	30.4773	21.0262	4.09883	1.06199	8.56519	3.63885	0.0880419	7.91569	species divergence within Drosophilidae (Houle et al. 2017)
30.0602	0.158196	36.3355	4.25188	121.93	32.5247	24.6604	42.7182	61.9991	18.5066	28.2402	25.7258	species divergence within Drosophilidae (Houle et al. 2017)
33.0205	0.12981	15.2795	16.3854	100.025	26.0986	0.883843	52.6851	33.0106	18.802	20.42	33.2408	species divergence within Drosophilidae (Houle et al. 2017)
27.4069	0.0459739	25.5805	24.1838	4.38973	5.68002	16.0895	13.333	11.3085	11.1113	5.71744	3.04107	species divergence within Drosophilidae (Houle et al. 2017)
22.2096	0.035726	22.8095	12.7131	9.73044	17.4139	2.96959	0.809986	7.73373	3.69599	2.13552	9.36651	species divergence within Drosophilidae (Houle et al. 2017)
27.4069	0.0549748	3.38798	9.99723	44.5522	2.44332	10.7971	5.59025	7.70257	13.7446	10.5353	18.9062	species divergence within Drosophilidae (Houle et al. 2017)
27.4069	0.0595242	18.8379	1.71059	42.6536	2.85174	7.40575	7.66992	21.8583	11.218	13.1381	20.7656	species divergence within Drosophilidae (Houle et al. 2017)
22.2096	0.0643421	5.27734	27.6352	48.8277	11.5929	8.62337	10.7592	18.7321	8.06887	7.82477	9.61357	species divergence within Drosophilidae (Houle et al. 2017)
22.2096	0.0424214	20.2297	11.4563	26.7207	10.8459	6.06285	4.04099	8.00523	2.00847	11.654	8.03018	species divergence within Drosophilidae (Houle et al. 2017)
30.0602	0.0530524	33.9132	7.78165	14.7932	5.29256	3.72319	28.5257	16.8837	1.10794	6.37291	12.7701	species divergence within Drosophilidae (Houle et al. 2017)
30.0602	0.0969413	12.2983	45.965	76.607	28.1419	7.45356	16.2118	8.7445	0.0622336	7.20431	11.8543	species divergence within Drosophilidae (Houle et al. 2017)
30.0602	0.0458129	10.6534	18.905	26.2067	8.41339	5.14771	12.55	17.4427	3.94788	1.387	11.2096	species divergence within Drosophilidae (Houle et al. 2017)
30.0602	0.0326311	9.66118	5.19495	16.8793	15.1784	0.916072	13.7105	5.75634	3.80201	2.77289	2.953	species divergence within Drosophilidae (Houle et al. 2017)
22.2096	0.0511349	18.5985	9.52569	27.9119	16.0994	2.73252	8.89848	23.8357	11.4552	3.77889	9.27254	species divergence within Drosophilidae (Houle et al. 2017)
30.0602	0.0397372	3.91804	4.76481	23.7311	2.73152	15.5334	7.15651	20.4994	4.15697	5.54592	3.86203	species divergence within Drosophilidae (Houle et al. 2017)
30.0602	0.058057	35.753	15.7151	13.346	13.4508	20.8812	31.386	0.882308	0.146823	4.03486	5.34679	species divergence within Drosophilidae (Houle et al. 2017)
30.0602	0.0662162	23.3608	2.31755	55.9564	12.8359	2.62957	7.2563	13.6041	4.92658	8.82135	11.3031	species divergence within Drosophilidae (Houle et al. 2017)
22.2096	0.0590698	32.5607	25.0621	22.0558	2.8932	18.8786	25.8761	9.08921	1.09284	6.28326	6.75858	species divergence within Drosophilidae (Houle et al. 2017)
30.0602	0.143554	107.111	1.47027	44.4528	56.9289	12.3365	43.1191	30.6515	7.50698	10.1981	30.7636	species divergence within Drosophilidae (Houle et al. 2017)
10.9823	0.0287098	13.5927	2.72847	12.5785	7.37024	13.2345	10.9086	7.83469	2.55989	5.09088	0.963054	species divergence within Drosophilidae (Houle et al. 2017)
30.0602	0.0855196	44.3153	18.1899	6.44635	42.6957	29.6398	14.4903	41.7666	1.71814	1.32666	4.25794	species divergence within Drosophilidae (Houle et al. 2017)
30.0602	0.0872247	36.4709	30.9932	46.5727	18.756	7.16047	30.9864	24.3862	0.693465	12.5656	24.4233	species divergence within Drosophilidae (Houle et al. 2017)
30.0602	0.0523092	15.4873	21.868	30.1759	5.46776	8.53173	11.4806	19.8039	12.8513	6.0168	7.12409	species divergence within Drosophilidae (Houle et al. 2017)
30.0602	0.0666962	53.3098	16.5172	27.5504	9.51662	5.67472	15.7144	4.5074	6.48644	2.15691	10.0179	species divergence within Drosophilidae (Houle et al. 2017)
30.0602	0.0896307	13.9896	23.7522	57.5206	18.2568	12.7356	47.1369	22.0493	16.1697	11.3283	15.909	species divergence within Drosophilidae (Houle et al. 2017)
22.2096	0.0613202	23.0651	14.4779	34.3354	13.1142	4.43287	34.2429	7.93765	4.01678	11.8602	8.59343	species divergence within Drosophilidae (Houle et al. 2017)
33.0205	0.110525	32.1172	3.81907	68.0907	19.3915	11.1632	29.5253	70.5895	3.80839	12.8333	7.48108	species divergence within Drosophilidae (Houle et al. 2017)
32.2659	0.077012	13.4741	48.3178	48.5411	23.2803	4.67136	2.37259	12.9479	3.04599	7.94382	4.86879	species divergence within Drosophilidae (Houle et al. 2017)
32.2659	0.0823902	17.0437	51.108	53.0612	24.2251	1.08469	6.799	13.0385	4.40259	8.18982	6.84356	species divergence within Drosophilidae (Houle et al. 2017)
39.5	0.0632572	6.33858	36.4306	44.2196	3.0181	3.37987	7.4486	9.04422	9.26892	16.0692	0.761185	species divergence within Drosophilidae (Houle et al. 2017)
22.2096	0.0521719	28.9008	21.0134	28.4525	5.66898	5.55182	9.74851	12.1203	5.90831	7.65321	13.3751	species divergence within Drosophilidae (Houle et al. 2017)
22.2096	0.0443231	17.5826	25.7231	19.4206	2.09586	17.155	4.36336	6.84839	10.776	0.236057	8.6309	species divergence within Drosophilidae (Houle et al. 2017)
30.0602	0.0407091	21.6243	12.5933	12.3439	9.18222	17.143	20.2816	2.22293	2.32376	4.28554	3.36795	species divergence within Drosophilidae (Houle et al. 2017)
22.2096	0.0891592	15.312	28.4781	74.6049	7.52891	4.16322	14.9009	15.3454	14.2777	11.416	19.2188	species divergence within Drosophilidae (Houle et al. 2017)
22.2096	0.0591411	9.95067	26.5818	43.0105	9.58655	17.2613	9.05235	3.24482	13.5048	5.4051	2.40966	species divergence within Drosophilidae (Houle et al. 2017)
30.0602	0.0530161	34.5192	13.8257	12.0583	7.31083	3.44263	28.5108	12.6539	2.20844	6.52043	12.3428	species divergence within Drosophilidae (Houle et al. 2017)
22.2096	0.0442132	22.275	14.6109	24.8941	7.67715	12.3624	13.6531	5.88799	6.87003	5.75574	6.21277	species divergence within Drosophilidae (Houle et al. 2017)
30.0602	0.0452191	34.9067	17.5001	0.201384	6.50147	4.87479	15.3683	2.63514	3.20706	0.0195723	3.53242	species divergence within Drosophilidae (Houle et al. 2017)
30.0602	0.0566355	41.4164	2.34713	21.588	3.6376	16.2982	18.9019	11.1343	13.713	2.42999	3.70473	species divergence within Drosophilidae (Houle et al. 2017)
22.2096	0.0638055	31.2039	8.53639	42.1967	0.846716	4.9564	12.2609	15.0872	15.7683	3.54626	21.1492	species divergence within Drosophilidae (Houle et al. 2017)
30.0602	0.102028	3.75303	37.0826	86.5921	32.2131	2.7462	9.27469	3.54693	0.261728	11.4269	14.4124	species divergence within Drosophilidae (Houle et al. 2017)
30.0602	0.0384515	19.6992	11.4262	1.72947	7.73935	5.00689	4.24254	6.57832	23.0145	10.8274	8.77223	species divergence within Drosophilidae (Houle et al. 2017)
30.0602	0.0495546	15.9279	14.1248	28.7794	12.2402	8.40396	13.8268	18.1175	3.48202	0.541222	11.918	species divergence within Drosophilidae (Houle et al. 2017)
30.0602	0.0347648	24.9131	3.50082	2.60416	6.91207	7.64364	14.1515	4.46182	14.6614	1.54339	2.32669	species divergence within Drosophilidae (Houle et al. 2017)
30.0602	0.0918934	7.84668	18.9274	60.0434	6.59018	23.8426	6.71424	53.0034	16.716	14.6631	22.2886	species divergence within Drosophilidae (Houle et al. 2017)
30.0602	0.11149	23.2316	5.64934	78.3663	15.6365	15.7202	25.2936	57.3502	15.9373	16.4564	28.5828	species divergence within Drosophilidae (Houle et al. 2017)
30.0602	0.0623267	12.7931	27.2526	40.0064	14.7658	0.222512	24.734	19.0865	2.95867	4.86947	9.50135	species divergence within Drosophilidae (Houle et al. 2017)
27.4069	0.0430132	33.959	8.48837	10.7688	5.00941	1.07123	3.47474	14.55	4.39898	2.15287	2.24055	species divergence within Drosophilidae (Houle et al. 2017)
27.4069	0.0697628	5.09951	18.5629	59.4839	13.1188	18.9122	3.39416	5.82992	8.1023	9.33005	12.0934	species divergence within Drosophilidae (Houle et al. 2017)
30.0602	0.0469776	14.2921	26.5803	27.5949	10.7498	0.50387	12.1182	12.5099	0.465484	2.44412	1.14133	species divergence within Drosophilidae (Houle et al. 2017)
30.0602	0.0489843	27.4558	2.01582	20.2068	13.9872	0.745387	25.531	12.6117	0.630051	8.34632	10.1911	species divergence within Drosophilidae (Houle et al. 2017)
22.2096	0.103736	28.7708	22.0005	78.6557	11.8168	8.29257	29.8289	26.7667	19.5047	13.5342	29.1565	species divergence within Drosophilidae (Houle et al. 2017)
30.0602	0.0492682	19.0731	14.9208	29.5139	11.5089	9.60875	18.5715	11.4019	3.32699	0.467071	8.23873	species divergence within Drosophilidae (Houle et al. 2017)
30.0602	0.0410668	18.5678	1.67839	17.3483	7.46039	4.21582	24.0063	13.2816	2.70092	3.2157	11.4813	species divergence within Drosophilidae (Houle et al. 2017)
27.4069	0.0676396	19.4413	6.65454	51.3174	3.06434	4.97373	10.6849	26.3567	9.45478	8.67597	21.0244	species divergence within Drosophilidae (Houle et al. 2017)
30.0602	0.0583331	51.0864	7.42433	2.34509	2.02523	12.2089	10.2467	8.86389	19.824	4.79754	3.74141	species divergence within Drosophilidae (Houle et al. 2017)
6.31306	0.0212992	8.14437	1.80766	12.4408	3.89998	0.364598	6.18489	4.92163	3.57996	5.52898	4.87061	species divergence within Drosophilidae (Houle et al. 2017)
30.0602	0.0723239	8.96529	18.8662	47.7503	8.815	7.00132	15.5583	39.7075	20.9201	10.1167	8.35646	species divergence within Drosophilidae (Houle et al. 2017)
30.0602	0.0593846	19.7969	12.4402	48.8475	12.4171	4.57644	7.88332	5.71354	4.16354	0.465202	12.2965	species divergence within Drosophilidae (Houle et al. 2017)
6.31306	0.0248469	5.56778	16.6016	1.53751	10.8072	0.519279	8.81218	4.1635	5.68223	5.57303	2.19411	species divergence within Drosophilidae (Houle et al. 2017)
6.31306	0.0190847	12.5364	3.98606	4.61092	5.54327	1.02333	1.13167	3.82862	1.84447	5.02846	2.36189	species divergence within Drosophilidae (Houle et al. 2017)
30.0602	0.0409802	13.8823	12.1496	30.1068	14.1227	3.63722	8.89164	2.35571	1.06923	1.57415	0.831746	species divergence within Drosophilidae (Houle et al. 2017)
30.0602	0.0392694	6.15542	2.56297	31.7444	5.90573	2.07725	13.7338	6.50377	2.19282	0.987921	3.75679	species divergence within Drosophilidae (Houle et al. 2017)
30.0602	0.0492613	45.1125	11.1889	4.23498	1.88991	6.82015	10.4865	2.55766	9.3156	0.518907	2.85737	species divergence within Drosophilidae (Houle et al. 2017)
30.0602	0.063102	36.8308	8.59974	33.1314	13.1283	7.56722	25.474	12.0621	6.19315	9.27057	16.2476	species divergence within Drosophilidae (Houle et al. 2017)
27.4069	0.0494145	7.98773	9.25719	39.7698	1.70525	3.78948	9.53673	6.90772	16.0071	6.79233	7.25194	species divergence within Drosophilidae (Houle et al. 2017)
22.2096	0.0558252	16.3725	37.2222	26.2368	0.498305	17.3869	14.317	0.184472	3.93612	8.43167	9.80955	species divergence within Drosophilidae (Houle et al. 2017)
32.2659	0.0955718	22.3422	53.6844	68.196	26.6312	1.38424	1.39821	3.0949	10.8673	4.47085	5.51513	species divergence within Drosophilidae (Houle et al. 2017)
30.0602	0.0954837	20.0405	11.4333	79.9665	44.4042	1.54402	0.0812298	7.78925	10.5327	4.25828	1.12393	species divergence within Drosophilidae (Houle et al. 2017)
30.0602	0.0442712	25.9041	5.14325	10.3655	17.0903	8.27333	6.7907	22.1168	1.73798	7.06047	8.12914	species divergence within Drosophilidae (Houle et al. 2017)
22.2096	0.0916604	5.74353	30.4421	75.135	19.3265	10.26	24.3158	4.03127	20.7678	10.755	12.8364	species divergence within Drosophilidae (Houle et al. 2017)
22.2096	0.0773148	34.3485	30.5623	38.2125	3.93793	31.2439	30.0831	2.73949	5.08142	13.5115	10.4582	species divergence within Drosophilidae (Houle et al. 2017)
30.0602	0.148236	27.7816	42.056	115.104	55.1404	15.878	43.6622	1.21931	4.88113	20.5298	16.89	species divergence within Drosophilidae (Houle et al. 2017)
22.2096	0.0447736	16.471	17.9176	27.8881	6.41034	7.77133	14.1323	3.14512	12.7664	4.24478	8.19728	species divergence within Drosophilidae (Houle et al. 2017)
30.0602	0.105765	5.94439	34.5315	87.1998	29.2118	15.0541	25.3859	5.18666	7.14079	17.5901	15.2839	species divergence within Drosophilidae (Houle et al. 2017)
30.0602	0.0330198	19.8203	7.05242	13.7792	1.58748	2.90383	3.47021	10.8963	16.9952	2.49627	3.2466	species divergence within Drosophilidae (Houle et al. 2017)
32.2659	0.0858822	8.18614	60.4795	53.8866	20.2371	1.86395	9.52158	8.91043	2.57666	0.512941	1.60016	species divergence within Drosophilidae (Houle et al. 2017)
27.4069	0.0572038	0.903741	2.5138	46.4025	4.5616	9.82732	4.90342	20.8164	14.4229	5.3294	14.2245	species divergence within Drosophilidae (Houle et al. 2017)
10.9823	0.0277263	11.3787	1.17219	3.67681	1.21452	7.98301	4.98111	15.7798	1.58181	3.01388	4.2217	species divergence within Drosophilidae (Houle et al. 2017)
30.0602	0.0541537	19.2458	28.9517	26.5029	13.5314	2.91481	22.5122	10.8775	3.31037	4.17867	3.20029	species divergence within Drosophilidae (Houle et al. 2017)
30.0602	0.055842	16.3709	27.607	20.3593	12.0119	11.4265	23.7186	24.0809	3.87393	1.95486	5.77816	species divergence within Drosophilidae (Houle et al. 2017)
30.0602	0.0717027	6.12434	27.7566	49.6382	13.9793	8.71784	24.2075	25.375	0.721709	1.23929	9.08951	species divergence within Drosophilidae (Houle et al. 2017)
22.2096	0.0399586	15.8591	22.2721	15.6553	9.8806	16.9744	3.14267	7.54977	3.74901	3.29905	5.73903	species divergence within Drosophilidae (Houle et al. 2017)
30.0602	0.0456029	31.1085	13.2874	19.5923	14.8286	4.11184	2.189	13.1339	3.07992	0.453606	4.14358	species divergence within Drosophilidae (Houle et al. 2017)
30.0602	0.130243	37.9148	5.7885	92.0998	22.2811	8.45331	35.9639	61.7534	15.5934	17.3826	31.0684	species divergence within Drosophilidae (Houle et al. 2017)
30.0602	0.0690867	8.99102	6.9818	57.2016	21.1694	9.23582	21.3617	8.75738	0.0539693	9.22614	10.7581	species divergence within Drosophilidae (Houle et al. 2017)
30.0602	0.0307237	12.3529	3.27811	11.1723	8.92642	7.37574	13.2718	5.65649	0.0402843	8.50376	13.485	species divergence within Drosophilidae (Houle et al. 2017)
27.4069	0.0640949	7.24397	10.205	38.8637	3.41694	15.6879	20.0014	29.3544	16.5904	11.569	21.0036	species divergence within Drosophilidae (Houle et al. 2017)
22.2096	0.0594375	19.1147	22.8135	40.6087	16.3505	9.4357	16.0693	10.2838	7.82489	7.99408	11.3403	species divergence within Drosophilidae (Houle et al. 2017)
30.0602	0.0366955	11.7511	10.2396	1.02509	12.5117	7.58843	14.7104	19.8804	7.32595	0.141932	3.3822	species divergence within Drosophilidae (Houle et al. 2017)
30.0602	0.0670821	58.4805	9.45558	8.88187	17.3086	11.3126	14.7759	14.2576	9.73013	0.405602	0.624118	species divergence within Drosophilidae (Houle et al. 2017)
30.0602	0.086981	73.4929	27.7954	14.4076	13.063	25.2111	10.9724	12.311	12.1539	5.70101	3.92851	species divergence within Drosophilidae (Houle et al. 2017)
30.0602	0.0429889	23.4945	19.7894	5.99835	0.182437	6.60724	1.35456	23.8904	12.1886	5.11568	5.13365	species divergence within Drosophilidae (Houle et al. 2017)
0.61103	0.0427616	9.76066	12.2138	27.9992	0.749866	3.38355	11.54	17.6125	2.83259	14.9872	2.57727	species divergence within Drosophilidae (Houle et al. 2017)
30.0602	0.12791	17.5358	14.1571	106.131	28.6113	5.4637	35.2595	35.7134	13.7183	21.3572	20.132	species divergence within Drosophilidae (Houle et al. 2017)
21.0933	0.0286814	17.2449	14.4866	0.0816421	4.51592	14.7076	3.39053	3.1096	1.56936	1.1108	2.63134	species divergence within Drosophilidae (Houle et al. 2017)
21.0933	0.0589046	8.98861	12.3345	40.4072	2.15713	17.825	10.6891	3.27637	21.311	12.3396	19.8634	species divergence within Drosophilidae (Houle et al. 2017)
30.0602	0.0697457	37.3337	10.6002	37.4225	13.258	19.0121	27.6681	20.4074	3.13451	9.43591	8.38945	species divergence within Drosophilidae (Houle et al. 2017)
30.0602	0.0472604	13.2302	8.53895	32.4171	9.93983	14.4955	14.7327	8.69214	3.2706	10.1566	4.59584	species divergence within Drosophilidae (Houle et al. 2017)
30.0602	0.0382761	21.62	7.83654	14.3963	12.6435	8.15952	16.8082	2.88186	3.48265	0.674789	2.40655	species divergence within Drosophilidae (Houle et al. 2017)
25.5143	0.0876481	48.3892	30.7161	56.8651	13.7118	31.9967	3.00084	3.04542	3.1243	5.16	5.39907	species divergence within Drosophilidae (Houle et al. 2017)
28.0741	0.0532509	38.515	17.5719	14.3929	3.50271	23.1892	10.989	8.1343	2.24948	1.15576	4.9325	species divergence within Drosophilidae (Houle et al. 2017)
27.0293	0.0342644	10.8914	10.0685	14.0163	1.06991	18.6157	12.8155	9.56707	0.271518	0.171065	2.73299	species divergence within Drosophilidae (Houle et al. 2017)
32.2659	0.14375	31.0194	12.8856	86.8744	55.3636	12.3104	39.8982	75.0088	5.81053	20.5425	29.6726	species divergence within Drosophilidae (Houle et al. 2017)
25.5143	0.0901601	72.0597	10.1786	8.94788	32.1353	6.42073	23.2778	20.9972	2.78596	1.31989	22.515	species divergence within Drosophilidae (Houle et al. 2017)
32.2659	0.0832372	29.3516	34.0432	55.9714	28.068	15.991	12.3067	12.3173	3.7711	4.26276	13.4982	species divergence within Drosophilidae (Houle et al. 2017)
28.0741	0.187348	51.2756	7.57858	147.424	39.5665	12.7682	53.963	65.7512	18.6388	32.4149	31.3084	species divergence within Drosophilidae (Houle et al. 2017)
33.0205	0.161118	30.2196	19.7121	125.519	33.1404	11.0083	63.9299	36.7628	18.9343	24.5947	38.8233	species divergence within Drosophilidae (Houle et al. 2017)
30.0602	0.0450897	10.6404	20.8571	29.8839	1.36173	4.19734	2.08823	15.0607	11.2436	9.89216	8.62363	species divergence within Drosophilidae (Houle et al. 2017)
30.0602	0.0649254	37.7496	16.0398	35.2246	24.4557	14.8617	12.0547	3.98159	3.82825	2.0392	14.9491	species divergence within Drosophilidae (Houle et al. 2017)
30.0602	0.0824617	18.3281	13.3239	70.0463	9.48508	1.09501	5.65451	11.4547	13.8768	14.7101	24.4887	species divergence within Drosophilidae (Houle et al. 2017)
30.0602	0.0894899	33.778	1.61611	68.1478	4.19002	4.4864	18.9147	25.6104	11.3502	17.3128	26.3482	species divergence within Drosophilidae (Houle et al. 2017)
30.0602	0.0964689	20.2175	30.9619	74.3219	18.6346	20.5155	22.004	22.4843	8.20113	11.9995	15.1961	species divergence within Drosophilidae (Houle et al. 2017)
30.0602	0.07586	35.1698	14.783	52.2149	17.8876	17.955	7.20377	11.7574	2.14072	15.8287	13.6127	species divergence within Drosophilidae (Houle et al. 2017)
22.8833	0.0360191	18.9731	11.1083	10.7009	1.74919	8.16895	17.2809	13.1316	0.975688	2.19819	7.18758	species divergence within Drosophilidae (Houle et al. 2017)
25.5143	0.0711215	2.64186	42.6383	51.1128	21.1001	4.43859	4.96709	12.4966	0.0700226	3.0296	6.27174	species divergence within Drosophilidae (Houle et al. 2017)
8.02508	0.0290093	4.28674	15.5783	0.712525	1.37163	6.74444	1.30521	21.1949	3.81562	2.78772	5.62709	species divergence within Drosophilidae (Houle et al. 2017)
27.0293	0.0231325	5.27895	1.86824	8.61488	8.13667	10.9761	2.46575	9.50848	3.93427	6.9476	2.62956	species divergence within Drosophilidae (Houle et al. 2017)
30.0602	0.0825728	33.5387	6.19899	53.406	23.1412	14.6247	20.1432	27.5878	11.5874	7.9536	14.8551	species divergence within Drosophilidae (Houle et al. 2017)
21.0933	0.0600348	11.0221	1.43811	49.2252	4.31023	3.64122	4.08824	24.2516	4.28922	9.72064	9.44459	species divergence within Drosophilidae (Houle et al. 2017)
27.0293	0.0364071	20.8129	12.3884	12.1482	6.40905	8.9891	20.1413	4.63445	0.014567	0.139855	0.235774	species divergence within Drosophilidae (Houle et al. 2017)
21.0933	0.0378407	8.42066	5.64425	30.4623	5.79417	9.26258	3.98845	9.852	5.05884	4.64663	5.72052	species divergence within Drosophilidae (Houle et al. 2017)
30.0602	0.0909699	47.5008	28.3888	47.5499	9.93495	30.7708	37.1208	12.8414	1.22509	10.458	12.3411	species divergence within Drosophilidae (Houle et al. 2017)
25.5143	0.116587	92.1709	1.85643	18.9587	49.8871	0.444304	31.8744	26.8994	7.63924	6.02335	25.181	species divergence within Drosophilidae (Houle et al. 2017)
30.0602	0.0241904	1.34739	0.598235	12.9157	14.412	1.34235	0.336199	4.08255	2.69215	0.916167	6.54561	species divergence within Drosophilidae (Houle et al. 2017)
27.0293	0.0828654	29.3751	21.5166	31.9405	35.654	17.7477	25.735	45.5187	1.8504	2.84806	9.8405	species divergence within Drosophilidae (Houle et al. 2017)
25.5143	0.0608684	21.5308	34.3199	21.0786	11.7143	4.73168	19.7417	20.634	0.561209	8.39088	18.8407	species divergence within Drosophilidae (Houle et al. 2017)
27.0293	0.0783288	30.4274	18.5413	55.6701	12.5095	3.36041	22.7253	23.5561	12.9836	10.1915	12.7066	species divergence within Drosophilidae (Houle et al. 2017)
21.0933	0.0487982	38.3697	19.8439	2.05624	2.47487	6.21743	4.46962	8.25954	6.6187	6.33163	4.43535	species divergence within Drosophilidae (Houle et al. 2017)
27.0293	0.0610757	0.950568	20.4255	32.0265	11.215	0.843486	35.8921	18.2972	16.0375	7.1536	10.3265	species divergence within Drosophilidae (Houle et al. 2017)
30.0602	0.0946006	38.0052	17.8046	59.8295	20.156	16.325	45.4877	11.6898	4.14904	16.0349	14.176	species divergence within Drosophilidae (Houle et al. 2017)
33.0205	0.138977	47.0573	7.14577	93.5849	26.4332	0.728917	40.7701	74.3416	3.94064	17.008	13.0636	species divergence within Drosophilidae (Houle et al. 2017)
32.2659	0.101822	1.466	51.6445	74.0353	30.3221	16.5635	8.87217	16.7	3.17825	12.1185	10.4514	species divergence within Drosophilidae (Houle et al. 2017)
32.2659	0.105982	2.10353	54.4347	78.5554	31.2668	10.8075	4.44576	16.7906	4.53484	12.3645	12.4261	species divergence within Drosophilidae (Houle et al. 2017)
39.5	0.0896576	8.60155	39.7573	69.7137	10.0599	15.272	18.6934	12.7964	9.40117	20.2439	6.34375	species divergence within Drosophilidae (Houle et al. 2017)
30.0602	0.0854414	43.841	24.3401	53.9466	12.7107	17.444	20.9933	15.8725	6.04057	11.8279	18.9576	species divergence within Drosophilidae (Houle et al. 2017)
30.0602	0.075349	32.5228	29.0498	44.9148	9.13762	29.0472	15.6081	10.6005	10.9083	4.41077	14.2135	species divergence within Drosophilidae (Houle et al. 2017)
27.0293	0.0228113	6.68412	9.26657	13.1502	2.14046	5.25087	9.03684	1.52921	2.45602	0.110824	2.21461	species divergence within Drosophilidae (Houle et al. 2017)
30.0602	0.120783	30.2521	31.8048	100.099	14.5707	7.72893	26.1457	19.0975	14.4099	15.5907	24.8014	species divergence within Drosophilidae (Houle et al. 2017)
30.0602	0.0915786	24.8908	29.9085	68.5046	16.6283	29.1534	20.2971	0.507319	13.637	9.57982	7.99222	species divergence within Drosophilidae (Houle et al. 2017)
22.8833	0.0380411	19.579	17.1524	13.4359	0.26908	8.44951	17.266	8.90172	2.3407	2.34572	6.76026	species divergence within Drosophilidae (Houle et al. 2017)
30.0602	0.0775481	37.2151	17.9376	50.3882	14.7189	24.2546	24.8978	2.13585	7.00229	9.93045	11.7953	species divergence within Drosophilidae (Houle et al. 2017)
21.0933	0.0465238	19.9666	20.8268	25.6955	13.5432	7.01736	4.12354	6.38728	3.33932	4.19429	2.05014	species divergence within Drosophilidae (Houle et al. 2017)
22.8833	0.0585259	26.4762	5.67383	47.0822	3.40416	4.40609	7.65716	7.38212	13.8452	6.6047	9.28728	species divergence within Drosophilidae (Houle et al. 2017)
30.0602	0.0967124	46.144	11.8631	67.6909	7.88847	16.8485	23.5056	18.8394	15.9006	7.72098	26.7318	species divergence within Drosophilidae (Houle et al. 2017)
25.5143	0.0773104	18.6932	33.7559	61.098	25.1714	9.14595	1.97007	0.205208	0.129472	7.25223	8.82988	species divergence within Drosophilidae (Houle et al. 2017)
21.0933	0.0498357	4.75903	14.7529	27.2236	0.697598	6.88526	15.4873	2.82618	23.1468	15.0021	14.3548	species divergence within Drosophilidae (Houle et al. 2017)
8.02508	0.0276514	0.987782	10.7981	3.28526	5.19848	3.48818	2.58203	21.8696	3.34977	3.6335	6.33541	species divergence within Drosophilidae (Houle et al. 2017)
21.0933	0.0335072	9.97299	6.82752	22.89	0.129687	4.24851	2.90679	0.709684	14.7937	5.7181	7.90925	species divergence within Drosophilidae (Houle et al. 2017)
27.0293	0.115599	22.7868	15.6007	85.5376	13.6319	11.9504	17.959	56.7555	16.8482	18.8378	27.8712	species divergence within Drosophilidae (Houle et al. 2017)
27.0293	0.140376	38.1717	8.97604	103.86	22.6783	3.82807	36.5383	61.1024	16.0696	20.6311	34.1654	species divergence within Drosophilidae (Houle et al. 2017)
27.0293	0.0390099	2.14708	23.9259	14.5122	7.72409	12.1147	13.4892	15.3344	2.82641	0.69475	3.91879	species divergence within Drosophilidae (Houle et al. 2017)
30.0602	0.0593555	48.8991	11.8151	14.7254	2.03235	12.9634	7.77002	18.3021	4.53123	6.32759	7.82311	species divergence within Drosophilidae (Houle et al. 2017)
30.0602	0.102203	20.0396	21.8896	84.978	20.1606	30.8044	7.85059	9.58206	8.23456	13.5048	17.676	species divergence within Drosophilidae (Houle et al. 2017)
27.0293	0.0444227	29.2322	23.2536	2.10077	3.70801	11.3883	0.873486	16.262	0.597741	1.73059	6.72389	species divergence within Drosophilidae (Houle et al. 2017)
22.8833	0.0279197	12.5157	5.34252	5.28738	6.94547	12.6375	14.2862	8.8596	0.762307	4.17161	4.60851	species divergence within Drosophilidae (Houle et al. 2017)
30.0602	0.136812	43.711	25.3272	104.15	18.8586	20.1847	41.0737	30.5188	19.637	17.7089	34.739	species divergence within Drosophilidae (Houle et al. 2017)
27.0293	0.0279606	4.13296	18.2475	4.01974	4.46715	2.2834	7.32678	15.154	3.19474	3.70765	2.65617	species divergence within Drosophilidae (Houle et al. 2017)
22.8833	0.0222214	3.62764	5.00509	8.14582	0.418636	7.67632	12.7615	9.52941	2.83317	0.959022	5.89873	species divergence within Drosophilidae (Houle et al. 2017)
30.0602	0.0978019	34.3815	3.32783	76.8115	10.1061	6.91841	21.9297	30.1089	9.58704	12.8507	26.6069	species divergence within Drosophilidae (Houle et al. 2017)
21.0933	0.0551376	36.1463	4.09763	27.8393	9.06698	0.316789	0.998014	12.616	19.9562	8.97226	9.32397	species divergence within Drosophilidae (Houle et al. 2017)
30.0602	0.0238358	6.79576	1.51904	13.0534	3.14178	11.5275	5.05987	8.67377	3.71222	1.35427	0.711947	species divergence within Drosophilidae (Houle et al. 2017)
27.0293	0.0986581	23.9054	15.5395	73.2445	15.8568	4.89083	26.803	43.4596	21.0524	14.2915	13.939	species divergence within Drosophilidae (Houle et al. 2017)
27.0293	0.0304074	4.8568	9.11347	23.3534	5.37533	7.31571	3.36143	9.46568	4.29579	3.70952	6.71395	species divergence within Drosophilidae (Houle et al. 2017)
30.0602	0.048307	20.5079	13.2749	23.9566	17.849	12.4114	20.0569	0.411363	5.81448	9.74774	7.77667	species divergence within Drosophilidae (Houle et al. 2017)
30.0602	0.0306736	2.40378	0.659362	20.8832	1.49849	12.9155	10.1131	7.58076	1.97672	0.85374	3.22067	species divergence within Drosophilidae (Houle et al. 2017)
27.0293	0.0364409	28.8224	8.82288	4.61263	7.08097	15.5294	2.35312	6.10785	0.936976	2.60057	6.41431	species divergence within Drosophilidae (Houle et al. 2017)
27.0293	0.0225524	8.78471	5.88968	6.25025	1.13602	9.8149	2.48909	10.2559	2.06056	5.16264	1.82577	species divergence within Drosophilidae (Houle et al. 2017)
21.0933	0.0435005	30.1724	14.5156	21.2592	8.93166	5.072	0.758292	1.19448	9.44786	4.69362	2.72519	species divergence within Drosophilidae (Houle et al. 2017)
22.8833	0.0332182	21.8906	5.27304	7.63727	6.08652	4.32493	14.2292	8.30994	6.32541	5.09586	10.665	species divergence within Drosophilidae (Houle et al. 2017)
30.0602	0.0794706	22.9279	12.5839	65.264	8.747	15.6816	1.70802	3.15558	16.1394	10.967	12.8345	species divergence within Drosophilidae (Houle et al. 2017)
30.0602	0.0858772	31.3126	40.5489	51.731	7.54006	29.2791	25.5618	3.56767	4.06837	12.6064	15.3921	species divergence within Drosophilidae (Houle et al. 2017)
32.2659	0.11965	7.40205	57.0111	93.6901	33.6729	10.5079	12.643	6.84704	10.9995	8.64556	11.0977	species divergence within Drosophilidae (Houle et al. 2017)
25.5143	0.0779997	34.9806	8.10655	54.4723	37.3624	13.4362	11.1635	11.5414	10.4004	0.0835651	4.45863	species divergence within Drosophilidae (Houle et al. 2017)
25.5143	0.059022	40.8442	1.81655	15.1287	10.0485	20.1655	4.45406	25.8689	1.87024	11.2352	13.7117	species divergence within Drosophilidae (Houle et al. 2017)
30.0602	0.123626	20.6837	33.7688	100.629	26.3683	22.1522	35.5605	0.279125	20.9001	14.9297	18.4189	species divergence within Drosophilidae (Houle et al. 2017)
30.0602	0.110482	49.2887	33.889	63.7067	10.9797	43.1361	41.3279	1.01265	5.21368	17.6862	16.0407	species divergence within Drosophilidae (Houle et al. 2017)
25.5143	0.122957	42.7217	38.7293	89.6103	48.0986	3.9858	32.4175	4.97145	4.74888	16.3551	11.3074	species divergence within Drosophilidae (Houle et al. 2017)
30.0602	0.0774472	31.4112	21.2443	53.3823	13.4521	19.6635	25.3771	0.607023	12.8987	8.4195	13.7798	species divergence within Drosophilidae (Houle et al. 2017)
25.5143	0.0788892	20.8845	31.2048	61.7057	22.1701	3.16191	14.1411	1.43452	7.00854	13.4154	9.7013	species divergence within Drosophilidae (Houle et al. 2017)
21.0933	0.0333304	4.88018	10.3791	11.715	8.62924	14.796	7.77455	7.14414	17.1275	6.67099	2.33596	species divergence within Drosophilidae (Houle et al. 2017)
32.2659	0.109136	6.75399	63.8062	79.3808	27.2788	13.7561	1.72318	12.6626	2.70892	4.68766	7.18272	species divergence within Drosophilidae (Houle et al. 2017)
30.0602	0.0838641	15.8439	5.8405	71.8966	2.48016	2.06483	6.34133	24.5685	14.5551	9.50412	19.807	species divergence within Drosophilidae (Houle et al. 2017)
30.0602	0.0428597	3.56148	4.49889	21.8174	8.25628	19.8752	16.2259	19.532	1.71407	7.1886	1.36086	species divergence within Drosophilidae (Houle et al. 2017)
27.0293	0.0348524	4.30572	25.625	1.0087	6.48964	8.97734	11.2674	7.12537	3.44262	0.00395245	2.38227	species divergence within Drosophilidae (Houle et al. 2017)
27.0293	0.0384668	1.43081	24.2803	5.13489	4.97016	0.465599	12.4739	20.3288	4.00619	6.12958	0.195596	species divergence within Drosophilidae (Houle et al. 2017)
27.0293	0.047662	8.81579	24.4299	24.144	6.93758	3.1743	12.9627	21.6228	0.589453	5.41401	3.50695	species divergence within Drosophilidae (Houle et al. 2017)
30.0602	0.0691209	30.7992	25.5988	41.1494	2.83884	28.8666	14.3874	11.3019	3.88127	7.47377	11.3216	species divergence within Drosophilidae (Houle et al. 2017)
27.0293	0.0552362	46.0486	9.96069	5.90186	7.78681	16.004	9.05575	16.886	3.21218	3.72111	9.72614	species divergence within Drosophilidae (Houle et al. 2017)
27.0293	0.161082	52.8549	9.1152	117.594	29.3229	3.43884	47.2086	65.5056	15.7256	21.5573	36.651	species divergence within Drosophilidae (Houle et al. 2017)
27.0293	0.0495139	23.9312	3.6551	31.7074	14.1277	21.128	10.117	5.00524	0.186226	5.05142	5.1755	species divergence within Drosophilidae (Houle et al. 2017)
4.55629	0.0323754	2.5872	6.60481	14.3218	1.88466	19.2679	2.02708	9.40863	0.172541	12.6785	7.9024	species divergence within Drosophilidae (Houle et al. 2017)
30.0602	0.0901744	22.1841	6.87829	64.3579	10.4587	3.7958	31.2462	33.1065	16.7226	15.7437	26.5862	species divergence within Drosophilidae (Houle et al. 2017)
30.0602	0.093196	34.0548	26.1402	66.1028	23.3922	21.3278	27.3141	14.0359	7.95715	12.1688	16.9229	species divergence within Drosophilidae (Houle et al. 2017)
27.0293	0.0434757	3.18904	6.91285	26.5192	5.46993	19.4806	3.46568	23.6325	7.4582	4.31665	2.20036	species divergence within Drosophilidae (Houle et al. 2017)
27.0293	0.053668	43.5404	6.12888	16.6123	10.2668	0.579589	3.53115	18.0097	9.86238	3.76912	4.95844	species divergence within Drosophilidae (Houle et al. 2017)
27.0293	0.070324	58.5527	24.4687	11.0866	6.0213	13.319	0.272374	16.0632	12.2862	9.87573	1.65405	species divergence within Drosophilidae (Houle et al. 2017)
27.0293	0.0460077	8.55441	16.4627	19.4958	6.85932	5.28491	12.5993	27.6425	12.3209	9.2904	10.7162	species divergence within Drosophilidae (Houle et al. 2017)
30.0602	0.0972967	27.2965	1.94323	78.1315	27.8614	8.84724	23.7195	18.1009	16.5509	6.37003	22.7093	species divergence within Drosophilidae (Houle et al. 2017)
21.0933	0.0419595	7.48427	2.27273	27.9176	5.26579	11.3241	14.9305	14.5029	1.26323	16.098	5.20861	species divergence within Drosophilidae (Houle et al. 2017)
21.0933	0.0427348	0.772058	0.120684	12.408	1.40726	14.4415	0.85087	14.3361	24.1436	2.64758	22.4406	species divergence within Drosophilidae (Houle et al. 2017)
30.0602	0.0569381	47.0944	1.61368	9.42327	12.5081	15.6285	16.1281	2.79489	5.9671	5.55127	10.9667	species divergence within Drosophilidae (Houle et al. 2017)
30.0602	0.0335491	22.9909	3.67488	4.41786	9.18997	11.1119	3.19268	8.92036	6.10319	4.83054	7.17311	species divergence within Drosophilidae (Houle et al. 2017)
30.0602	0.0455878	31.3806	4.37729	13.6029	11.8936	4.77597	5.2682	14.7306	6.31524	15.662	4.98382	species divergence within Drosophilidae (Houle et al. 2017)
25.5143	0.118363	58.1499	42.9299	84.8644	14.4617	28.6132	8.53917	14.5671	0.291708	20.1472	2.8218	species divergence within Drosophilidae (Houle et al. 2017)
28.0741	0.0626921	48.2757	5.3581	13.6063	2.75285	19.8057	0.551002	25.7468	5.08207	13.8314	7.50977	species divergence within Drosophilidae (Houle et al. 2017)
27.0293	0.0634725	20.652	2.14528	42.0155	1.81977	15.2322	24.3555	27.1796	2.56107	14.8161	0.155715	species divergence within Drosophilidae (Houle et al. 2017)
32.2659	0.116964	40.7801	0.671766	58.8752	54.6138	8.92682	28.3581	57.3963	8.64312	5.55537	32.2499	species divergence within Drosophilidae (Houle et al. 2017)
25.5143	0.100759	62.299	2.03524	36.9471	32.8851	9.80427	34.8178	38.6097	5.61856	13.6673	19.9377	species divergence within Drosophilidae (Houle et al. 2017)
32.2659	0.0652866	39.1123	21.8293	27.9722	27.3181	12.6074	0.76673	5.29516	6.60369	10.7244	16.0755	species divergence within Drosophilidae (Houle et al. 2017)
28.0741	0.159034	61.0362	4.63525	119.425	38.8166	16.1518	42.423	48.1387	21.4714	17.4277	33.8856	species divergence within Drosophilidae (Houle et al. 2017)
33.0205	0.13218	39.9803	7.49827	97.5199	32.3905	7.62476	52.3898	19.1503	21.7669	9.60752	41.4006	species divergence within Drosophilidae (Houle et al. 2017)
30.0602	0.0441827	0.87969	33.0709	1.88468	0.611868	7.58088	13.6282	2.55181	14.0761	5.09502	11.2009	species divergence within Drosophilidae (Houle et al. 2017)
30.0602	0.063375	47.5103	3.82596	7.22538	23.7058	11.4782	0.514727	21.5941	6.66084	12.948	17.5263	species divergence within Drosophilidae (Houle et al. 2017)
30.0602	0.0617292	28.0888	1.1101	42.0471	8.73521	2.28853	5.88551	6.15778	16.7094	0.277115	27.066	species divergence within Drosophilidae (Houle et al. 2017)
30.0602	0.0695567	43.5387	10.5977	40.1485	3.44015	1.10285	7.37466	7.9979	14.1828	2.32559	28.9254	species divergence within Drosophilidae (Houle et al. 2017)
30.0602	0.0684818	29.9781	18.748	46.3226	17.8848	17.132	10.464	4.87177	11.0337	2.98769	17.7734	species divergence within Drosophilidae (Houle et al. 2017)
30.0602	0.0598821	44.9305	2.56918	24.2157	17.1377	14.5714	4.33625	5.85513	4.97332	0.841514	16.19	species divergence within Drosophilidae (Houle et al. 2017)
22.8833	0.0510835	9.21242	1.10548	17.2983	0.999325	4.78541	28.821	30.7441	1.8569	17.1854	4.61031	species divergence within Drosophilidae (Houle et al. 2017)
25.5143	0.102273	12.4025	54.8521	79.112	21.85	1.05504	16.5071	5.11586	2.90261	18.0168	3.69447	species divergence within Drosophilidae (Houle et al. 2017)
8.02508	0.0472754	14.0474	27.7921	28.7117	2.1215	3.36089	12.8452	3.58236	0.983029	12.1995	3.04982	species divergence within Drosophilidae (Houle et al. 2017)
27.0293	0.0374762	15.0396	14.0821	19.3843	8.88653	7.59253	14.0058	8.10402	6.76686	8.03958	5.20683	species divergence within Drosophilidae (Houle et al. 2017)
30.0602	0.0663682	43.2993	18.4128	25.4068	22.3913	11.2411	8.60322	9.9753	14.42	7.03357	17.4324	species divergence within Drosophilidae (Houle et al. 2017)
21.0933	0.0384011	20.7828	13.6519	21.226	3.56036	7.02477	7.45177	6.63909	7.12182	5.26654	12.0219	species divergence within Drosophilidae (Houle et al. 2017)
27.0293	0.0516834	11.0523	24.6022	15.851	7.15892	12.3726	31.6813	12.978	2.81802	14.8473	2.81304	species divergence within Drosophilidae (Houle et al. 2017)
21.0933	0.0692325	1.34001	6.56958	58.4615	6.54404	5.87903	7.55156	27.4645	7.89143	19.6338	3.14325	species divergence within Drosophilidae (Houle et al. 2017)
30.0602	0.0752975	57.2615	16.1749	19.5507	9.18509	27.3872	25.5808	4.77115	4.05768	4.5292	14.9184	species divergence within Drosophilidae (Houle et al. 2017)
25.5143	0.128721	82.4102	10.3574	46.9579	50.637	3.82785	43.4144	44.5119	10.4718	21.0105	22.6037	species divergence within Drosophilidae (Houle et al. 2017)
30.0602	0.042447	11.1081	11.6156	15.0835	13.6621	4.72589	11.2038	21.6951	5.52474	15.9033	9.12288	species divergence within Drosophilidae (Houle et al. 2017)
27.0293	0.0610329	19.6145	9.30273	3.9413	36.4038	21.1312	14.195	27.9062	4.68299	12.1391	12.4178	species divergence within Drosophilidae (Houle et al. 2017)
25.5143	0.0823994	11.7701	22.1061	49.0778	12.4642	1.34813	31.2817	38.2465	2.27138	23.3781	16.2635	species divergence within Drosophilidae (Houle et al. 2017)
27.0293	0.0642586	40.1881	30.7551	27.6709	11.7596	0.0231316	11.1853	5.94358	15.8162	4.79566	15.2839	species divergence within Drosophilidae (Houle et al. 2017)
21.0933	0.0495803	28.609	7.63009	30.0555	3.22473	2.83388	16.0096	9.35296	9.45129	8.65555	1.85808	species divergence within Drosophilidae (Houle et al. 2017)
27.0293	0.0975683	10.7112	32.6394	60.0257	11.9649	4.22703	47.4322	35.9097	13.2049	22.1408	7.74921	species divergence within Drosophilidae (Houle et al. 2017)
30.0602	0.0735481	47.7659	5.59078	31.8303	19.4061	12.9415	33.9476	5.9227	6.98163	1.04777	16.7533	species divergence within Drosophilidae (Houle et al. 2017)
33.0205	0.111527	56.818	5.06806	65.5856	25.6834	2.65463	29.2301	56.7291	6.77323	2.02087	15.6409	species divergence within Drosophilidae (Houle et al. 2017)
32.2659	0.0729817	11.2267	39.4307	46.0361	29.5722	13.18	2.66785	0.912472	6.01084	2.86864	13.0286	species divergence within Drosophilidae (Houle et al. 2017)
32.2659	0.0768666	7.65713	42.2208	50.5562	30.517	7.42391	7.09426	0.821879	7.36743	2.62264	15.0034	species divergence within Drosophilidae (Houle et al. 2017)
39.5	0.0594959	18.3622	27.5435	41.7145	9.30998	11.8885	7.15335	4.81614	12.2338	5.25671	8.92102	species divergence within Drosophilidae (Houle et al. 2017)
30.0602	0.0690327	53.6016	12.1262	25.9474	11.9609	14.0604	9.45325	1.74003	8.87316	3.15925	21.5349	species divergence within Drosophilidae (Houle et al. 2017)
30.0602	0.0612547	42.2834	16.836	16.9156	8.38775	25.6636	4.0681	7.01197	13.7408	10.5764	16.7907	species divergence within Drosophilidae (Houle et al. 2017)
27.0293	0.0442926	3.07654	21.4804	14.849	2.89033	8.63442	20.5768	16.0833	5.28861	15.098	4.79188	species divergence within Drosophilidae (Houle et al. 2017)
30.0602	0.093366	40.0128	19.591	72.0999	13.8208	4.34538	14.6057	1.48504	17.2425	0.603558	27.3787	species divergence within Drosophilidae (Houle et al. 2017)
30.0602	0.0701889	34.6515	17.6947	40.5054	15.8784	25.7699	8.75709	17.1052	16.4696	5.40736	10.5695	species divergence within Drosophilidae (Houle et al. 2017)
22.8833	0.0476749	9.81836	4.93854	14.5633	1.01895	5.06597	28.806	26.5142	5.17329	17.3329	4.18299	species divergence within Drosophilidae (Houle et al. 2017)
30.0602	0.065388	46.9758	5.72381	22.389	13.969	20.871	13.3578	19.7484	9.83488	5.05673	14.3726	species divergence within Drosophilidae (Houle et al. 2017)
21.0933	0.033221	10.2059	8.61295	2.30367	12.7934	3.63381	15.6636	11.2252	6.17191	10.7929	4.62741	species divergence within Drosophilidae (Houle et al. 2017)
22.8833	0.0475163	16.7156	6.54	19.083	2.65429	7.78964	19.1972	24.9946	16.6778	8.38248	11.8646	species divergence within Drosophilidae (Houle et al. 2017)
30.0602	0.0797281	55.9047	0.350742	39.6917	7.1386	13.465	11.9656	1.22689	18.7332	7.2662	29.3091	species divergence within Drosophilidae (Houle et al. 2017)
25.5143	0.111448	28.4538	45.9697	89.0972	25.9212	5.7624	9.56995	17.4073	2.70312	22.2394	6.25261	species divergence within Drosophilidae (Houle et al. 2017)
21.0933	0.0394533	5.00164	2.5391	0.775584	1.44746	3.50171	3.94728	20.4387	25.9794	0.0148896	16.9321	species divergence within Drosophilidae (Houle et al. 2017)
8.02508	0.0459416	8.77288	23.0119	31.2845	5.94835	0.104638	14.122	4.25713	0.517175	11.3537	3.75814	species divergence within Drosophilidae (Houle et al. 2017)
21.0933	0.0339609	0.21233	5.38631	5.10921	0.620179	0.864966	14.4468	18.3222	17.6263	9.26907	10.4865	species divergence within Drosophilidae (Houle et al. 2017)
27.0293	0.0918035	32.5475	27.8145	57.5384	12.8821	15.334	6.41898	39.143	19.6808	3.85066	30.4484	species divergence within Drosophilidae (Houle et al. 2017)
27.0293	0.112983	47.9324	3.23779	75.8612	21.9284	7.21161	24.9983	43.4899	18.9021	5.64395	36.7427	species divergence within Drosophilidae (Houle et al. 2017)
27.0293	0.0743579	11.9077	36.1397	42.5114	8.47396	8.73111	25.0292	32.9469	0.00617809	15.6819	1.34152	species divergence within Drosophilidae (Houle et al. 2017)
30.0602	0.0631136	58.6598	0.398755	13.2738	1.28248	9.57983	3.77	0.689642	7.36382	8.65959	10.4004	species divergence within Drosophilidae (Houle et al. 2017)
30.0602	0.0780445	29.8003	9.67578	56.9788	19.4107	27.4208	3.68942	8.03043	11.0672	1.48241	20.2533	species divergence within Drosophilidae (Houle et al. 2017)
27.0293	0.0652549	38.9929	35.4675	30.1	4.45788	8.00473	12.4135	1.35048	3.43033	13.2566	9.30116	species divergence within Drosophilidae (Houle et al. 2017)
22.8833	0.0499786	2.75501	6.87131	22.7118	7.69533	9.25399	25.8262	26.4721	3.5949	19.1588	2.03124	species divergence within Drosophilidae (Houle et al. 2017)
30.0602	0.110993	53.4716	13.1134	76.1506	18.1087	16.8012	29.5337	12.9063	22.4696	2.72177	37.3163	species divergence within Drosophilidae (Houle et al. 2017)
27.0293	0.0413946	5.6277	6.03365	32.019	5.21702	1.10014	18.8668	2.45847	0.362148	11.2795	0.0788982	species divergence within Drosophilidae (Houle et al. 2017)
22.8833	0.0460486	6.13303	7.20874	19.8534	1.1685	4.29278	24.3015	27.1419	5.66576	14.0282	3.32146	species divergence within Drosophilidae (Houle et al. 2017)
30.0602	0.0767702	44.1421	15.5417	48.8123	9.35623	3.53487	10.3897	12.4964	12.4196	2.13649	29.1842	species divergence within Drosophilidae (Houle et al. 2017)
21.0933	0.044256	26.3856	16.3115	0.159961	8.31712	3.70033	10.542	4.99647	22.7888	6.01492	11.9012	species divergence within Drosophilidae (Houle et al. 2017)
30.0602	0.0343951	16.5564	10.6948	14.9458	2.39191	8.144	6.48015	8.93872	6.54481	16.3414	3.28922	species divergence within Drosophilidae (Houle et al. 2017)
27.0293	0.0766357	33.6661	27.7534	45.2453	15.1069	1.50728	15.263	25.8471	23.885	0.695713	16.5163	species divergence within Drosophilidae (Houle et al. 2017)
27.0293	0.059716	4.90387	21.3273	51.3526	6.12519	3.93217	8.17858	8.14681	7.12838	11.2777	4.13668	species divergence within Drosophilidae (Houle et al. 2017)
30.0602	0.0513565	30.2686	25.4888	4.04256	17.0991	9.02788	8.51692	18.0239	8.64707	5.23943	10.3539	species divergence within Drosophilidae (Houle et al. 2017)
30.0602	0.0307235	12.1644	12.8732	7.11598	0.748619	9.53193	1.42693	10.0317	4.80931	15.8409	5.79794	species divergence within Drosophilidae (Houle et al. 2017)
27.0293	0.0609993	38.5831	21.0367	32.6118	7.83084	12.1458	9.1869	11.5047	1.89561	12.3866	8.99158	species divergence within Drosophilidae (Houle et al. 2017)
27.0293	0.0464712	18.5454	6.32416	34.2495	0.386156	6.43135	14.0291	7.35659	0.772028	9.82454	4.40304	species divergence within Drosophilidae (Houle et al. 2017)
21.0933	0.0359016	20.4118	2.30178	6.74003	8.1818	1.68845	10.7817	16.418	12.2804	10.2936	5.30246	species divergence within Drosophilidae (Houle et al. 2017)
22.8833	0.0603145	12.13	17.4869	35.6365	6.83639	0.941385	25.7692	25.9224	9.158	20.083	8.08777	species divergence within Drosophilidae (Houle et al. 2017)
30.0602	0.0637989	32.6885	0.370061	37.2648	7.99714	12.2981	9.83199	20.7681	18.972	4.02013	15.4118	species divergence within Drosophilidae (Houle et al. 2017)
30.0602	0.0676706	41.0733	28.3351	23.7318	6.79019	25.8955	14.0218	14.0448	6.90096	2.38079	17.9694	species divergence within Drosophilidae (Houle et al. 2017)
32.2659	0.0906557	2.35861	44.7973	65.6909	32.923	7.12436	1.10295	10.7655	13.8321	6.34161	13.675	species divergence within Drosophilidae (Houle et al. 2017)
25.5143	0.105238	44.7413	20.3204	82.4715	38.1123	10.0526	0.376488	6.07111	7.56783	15.0707	7.0359	species divergence within Drosophilidae (Houle et al. 2017)
25.5143	0.0611741	50.6049	14.0304	12.8705	10.7984	16.7819	7.08596	8.25642	4.70283	3.75199	16.289	species divergence within Drosophilidae (Houle et al. 2017)
30.0602	0.0980119	30.4443	21.555	72.6299	25.6184	18.7686	24.0205	17.8916	23.7327	0.0574819	20.9962	species divergence within Drosophilidae (Houle et al. 2017)
30.0602	0.0924466	59.0493	21.6751	35.7075	10.2298	39.7526	29.7879	16.5999	8.04627	2.69905	18.618	species divergence within Drosophilidae (Houle et al. 2017)
25.5143	0.157856	52.4824	50.9431	117.609	48.8485	7.36935	43.9575	12.641	1.91629	31.3423	8.73016	species divergence within Drosophilidae (Houle et al. 2017)
30.0602	0.0625725	41.1718	9.03049	25.3831	12.7022	16.2799	13.8371	17.0055	15.7312	6.56768	16.3571	species divergence within Drosophilidae (Houle et al. 2017)
25.5143	0.115112	30.6452	43.4186	89.7049	22.9199	6.54545	25.6811	19.047	4.17595	28.4026	7.12403	species divergence within Drosophilidae (Houle et al. 2017)
21.0933	0.0412317	4.88048	1.83471	16.2842	7.87937	11.4124	3.76546	24.7566	19.9601	8.31619	4.91323	species divergence within Drosophilidae (Houle et al. 2017)
32.2659	0.0826268	16.5147	51.5924	51.3816	26.5289	10.3726	9.81684	4.94993	5.54151	10.2995	9.76	species divergence within Drosophilidae (Houle et al. 2017)
30.0602	0.0602137	25.6045	6.37333	43.8974	1.73029	1.31872	5.19868	6.95601	17.3877	5.48306	22.3843	species divergence within Drosophilidae (Houle et al. 2017)
30.0602	0.0309353	13.3221	7.71494	6.18186	7.50641	16.4916	4.68585	1.91947	4.54666	7.79858	3.93813	species divergence within Drosophilidae (Houle et al. 2017)
27.0293	0.0650337	5.45495	37.8388	29.0079	7.23951	5.5938	22.8075	24.7379	6.27522	14.9911	4.95954	species divergence within Drosophilidae (Houle et al. 2017)
27.0293	0.0670918	8.32985	36.4941	22.8643	5.72002	2.91795	24.0139	37.9413	6.83878	8.8576	2.38167	species divergence within Drosophilidae (Houle et al. 2017)
27.0293	0.0851428	18.5765	36.6438	52.1432	7.68745	0.209242	24.5027	39.2353	2.24314	9.57317	0.929676	species divergence within Drosophilidae (Houle et al. 2017)
30.0602	0.0555114	40.5599	13.385	13.1502	3.58871	25.483	2.84741	6.31059	6.71386	7.51341	13.8989	species divergence within Drosophilidae (Houle et al. 2017)
27.0293	0.0684574	55.8093	22.1745	22.0974	8.53668	12.6204	2.48426	0.726471	6.04477	11.2661	12.3034	species divergence within Drosophilidae (Houle et al. 2017)
27.0293	0.134471	62.6155	3.09863	89.5947	28.573	0.0552965	35.6686	47.8931	18.5582	6.57012	39.2282	species divergence within Drosophilidae (Houle et al. 2017)
27.0293	0.0829313	33.6918	15.8689	59.7066	14.8775	17.7444	21.657	22.6177	3.01882	20.0386	2.59823	species divergence within Drosophilidae (Houle et al. 2017)
4.55629	0.0313137	12.3479	5.60902	13.6774	2.63453	15.8843	13.5671	8.20387	3.00513	2.3087	5.32513	species divergence within Drosophilidae (Houle et al. 2017)
30.0602	0.0683044	31.9448	19.0921	36.3587	9.70883	7.17934	19.7062	15.494	19.5552	0.756555	29.1635	species divergence within Drosophilidae (Houle et al. 2017)
30.0602	0.0717097	43.8155	13.9264	38.1036	22.6423	17.9443	15.774	3.57658	10.7897	2.81838	19.5002	species divergence within Drosophilidae (Houle et al. 2017)
27.0293	0.0382047	12.9497	19.1267	1.47997	6.2198	16.097	15.0057	6.02	10.2908	10.6705	4.77763	species divergence within Drosophilidae (Houle et al. 2017)
27.0293	0.0484962	33.7797	18.3427	11.3869	11.0167	2.80396	15.0712	0.397228	12.695	11.2181	7.53571	species divergence within Drosophilidae (Houle et al. 2017)
27.0293	0.0705587	48.7921	36.6826	16.9127	6.77116	16.7025	11.2676	1.54933	15.1188	5.11145	4.23132	species divergence within Drosophilidae (Houle et al. 2017)
27.0293	0.0401042	1.20625	28.6765	8.5034	6.10945	1.90137	1.05931	10.03	15.1535	5.69678	13.2935	species divergence within Drosophilidae (Houle et al. 2017)
30.0602	0.132428	34.7808	0.329509	106.049	33.1272	20.1713	38.6501	32.6038	15.2876	22.468	17.5007	species divergence within Drosophilidae (Houle et al. 2017)
30.0602	0.0906464	26.5244	1.82254	65.7236	26.4542	23.2887	24.5704	32.437	7.59271	9.01761	0.268676	species divergence within Drosophilidae (Houle et al. 2017)
22.2096	0.0818683	19.7979	3.5569	68.7083	15.3533	24.4758	7.5914	15.306	10.5838	11.9213	11.7426	species divergence within Drosophilidae (Houle et al. 2017)
22.2096	0.0884355	4.30561	5.61811	73.7137	18.6715	19.9592	20.5268	27.0213	10.4477	11.2006	15.5362	species divergence within Drosophilidae (Houle et al. 2017)
22.2096	0.105859	4.08417	6.32051	91.7344	15.9678	13.6232	18.4513	32.8315	10.2356	22.032	17.7255	species divergence within Drosophilidae (Houle et al. 2017)
30.0602	0.189599	30.8534	44.8731	162.996	42.3231	37.4604	32.2587	32.668	16.8426	26.5172	25.5311	species divergence within Drosophilidae (Houle et al. 2017)
30.0602	0.116606	20.9792	3.41487	91.7379	25.1086	28.6529	24.2705	43.8477	11.4688	20.2014	15.1995	species divergence within Drosophilidae (Houle et al. 2017)
30.0602	0.145956	6.64445	4.08851	120.147	29.6812	24.0794	48.075	45.2805	13.9898	21.1861	22.865	species divergence within Drosophilidae (Houle et al. 2017)
32.2659	0.0589339	13.4836	1.27146	19.2564	26.7523	17.7741	4.63862	39.2954	7.90776	0.814656	9.54057	species divergence within Drosophilidae (Houle et al. 2017)
30.0602	0.184681	89.5955	3.97847	115.079	60.7466	0.957032	58.5374	56.7106	10.9323	20.0373	42.647	species divergence within Drosophilidae (Houle et al. 2017)
32.2659	0.0712303	11.8158	19.8861	50.1593	0.543302	21.4547	22.9528	23.3961	9.94718	17.0944	6.63379	species divergence within Drosophilidae (Houle et al. 2017)
30.0602	0.0683577	33.7398	6.57848	41.2935	10.9552	7.30452	18.7034	30.0378	4.92054	11.0577	11.1763	species divergence within Drosophilidae (Houle et al. 2017)
33.0205	0.046746	12.6838	5.55505	19.3884	4.52907	16.472	28.6703	1.04936	5.21598	3.23749	18.6913	species divergence within Drosophilidae (Houle et al. 2017)
27.4069	0.10472	28.1762	35.0142	76.2469	27.2496	1.26636	37.3478	20.6527	2.47473	11.465	11.5084	species divergence within Drosophilidae (Houle et al. 2017)
17.1962	0.0921605	20.2138	1.88273	70.9062	4.15563	20.3254	23.2048	39.695	9.89004	19.318	5.18296	species divergence within Drosophilidae (Houle et al. 2017)
27.4069	0.0578865	0.792303	0.833126	36.0844	19.1262	6.55871	29.605	24.2587	0.158536	6.64714	4.3567	species divergence within Drosophilidae (Houle et al. 2017)
27.4069	0.0559009	16.2422	12.5409	37.983	24.4213	9.95009	16.3449	10.103	2.36805	4.04443	6.21614	species divergence within Drosophilidae (Houle et al. 2017)
17.1962	0.0511635	2.68166	16.8048	31.8089	9.97666	25.9792	13.2556	13.2291	5.51716	9.35772	4.93591	species divergence within Drosophilidae (Houle et al. 2017)
17.1962	0.0739071	17.634	0.625951	53.9159	10.7237	23.4187	28.0558	23.956	11.5776	5.52851	6.5193	species divergence within Drosophilidae (Houle et al. 2017)
30.0602	0.133953	36.5089	3.04871	95.4298	26.8621	13.6326	52.5405	48.845	14.694	23.5554	27.3196	species divergence within Drosophilidae (Houle et al. 2017)
30.0602	0.183976	14.894	56.7953	157.244	49.7114	9.90229	40.2266	23.2168	13.6483	24.3868	26.4038	species divergence within Drosophilidae (Houle et al. 2017)
30.0602	0.128983	13.2491	29.7353	106.843	29.9829	12.2081	36.5647	14.5185	17.5339	18.5695	25.7591	species divergence within Drosophilidae (Houle et al. 2017)
30.0602	0.120144	12.2569	16.0253	97.5159	36.748	16.4398	37.7253	26.2049	9.78402	14.4096	17.5025	species divergence within Drosophilidae (Houle et al. 2017)
17.1962	0.0665171	16.0029	20.356	52.7247	5.47013	20.0884	15.1163	8.12561	2.13084	13.4036	5.27693	species divergence within Drosophilidae (Houle et al. 2017)
30.0602	0.0745527	6.51372	15.5952	56.9055	24.3011	1.82247	31.1713	11.4618	9.42906	11.6366	10.6874	species divergence within Drosophilidae (Houle et al. 2017)
30.0602	0.1314	38.3487	26.5455	93.9826	35.0203	3.52541	55.4008	31.079	13.7329	21.2173	19.8963	species divergence within Drosophilidae (Houle et al. 2017)
30.0602	0.158133	25.9565	8.51281	136.593	34.4055	14.7263	31.2711	45.5654	8.65945	26.0038	25.8526	species divergence within Drosophilidae (Houle et al. 2017)
17.1962	0.0841661	29.965	14.2317	58.5808	18.6763	36.2345	1.8613	22.872	12.4932	10.8992	7.7909	species divergence within Drosophilidae (Houle et al. 2017)
30.0602	0.211211	109.707	12.3006	125.089	78.4984	5.01939	67.1339	62.6128	6.07905	27.3806	45.313	species divergence within Drosophilidae (Houle et al. 2017)
22.2096	0.113826	16.1884	13.5588	93.2151	14.1993	4.12135	34.9233	39.796	11.0261	22.2734	13.5864	species divergence within Drosophilidae (Houle et al. 2017)
30.0602	0.11472	46.911	7.35951	74.1902	64.2652	12.284	9.52453	9.80534	11.8679	18.5091	10.2915	species divergence within Drosophilidae (Houle et al. 2017)
30.0602	0.170406	39.0666	20.1628	127.209	40.3256	10.1954	55.0012	56.3474	14.2795	29.7481	38.9728	species divergence within Drosophilidae (Houle et al. 2017)
30.0602	0.0701435	12.8916	32.6983	50.4607	16.1018	8.82411	12.5342	12.1573	0.734698	11.1657	7.42539	species divergence within Drosophilidae (Houle et al. 2017)
30.0602	0.137691	55.9055	5.68686	108.187	31.0862	11.6811	39.7292	27.4539	7.09959	15.0256	24.5674	species divergence within Drosophilidae (Houle et al. 2017)
30.0602	0.180664	16.5852	34.5826	138.157	39.8263	4.62021	71.1517	54.0106	29.7558	28.5108	30.4585	species divergence within Drosophilidae (Houle et al. 2017)
17.1962	0.0626437	20.4694	3.64756	46.3012	8.45529	21.7887	10.2281	24.0236	9.56925	5.32226	5.95604	species divergence within Drosophilidae (Houle et al. 2017)
33.0205	0.052631	29.5215	7.01129	12.5459	2.17807	6.19261	5.51054	38.6282	9.77764	4.34916	7.0684	species divergence within Drosophilidae (Houle et al. 2017)
32.2659	0.0684762	16.0698	37.4874	32.0954	1.71082	22.0272	26.3874	19.0134	10.54	9.23867	9.68068	species divergence within Drosophilidae (Houle et al. 2017)
32.2659	0.0676213	19.6393	40.2776	27.5753	2.65554	16.2712	30.8138	18.9228	9.18344	8.99266	7.70591	species divergence within Drosophilidae (Houle et al. 2017)
39.5	0.063044	8.93426	25.6003	36.417	18.5514	20.7357	16.5662	22.917	4.31711	1.11332	13.7883	species divergence within Drosophilidae (Houle et al. 2017)
17.1962	0.0708723	26.3051	10.183	52.1841	15.9006	22.9077	14.2663	19.8409	7.67772	9.52928	1.17442	species divergence within Drosophilidae (Houle et al. 2017)
17.1962	0.0841897	14.9869	14.8928	61.216	19.4737	34.5109	19.6514	25.1129	2.81004	16.9464	5.91857	species divergence within Drosophilidae (Houle et al. 2017)
30.0602	0.121874	24.2199	23.4236	92.9805	30.7518	0.212826	44.2964	34.1842	11.2623	21.468	17.9174	species divergence within Drosophilidae (Houle et al. 2017)
6.52205	0.0360611	12.7163	17.6477	6.03165	14.0406	13.1926	9.11386	16.6159	0.691625	5.76647	4.66936	species divergence within Drosophilidae (Houle et al. 2017)
17.1962	0.0693844	7.35499	15.7515	37.6261	11.983	34.6171	14.9624	35.2061	0.0812734	11.7774	12.1398	species divergence within Drosophilidae (Houle et al. 2017)
30.0602	0.13072	37.1148	2.99531	92.6948	28.8804	13.9132	52.5255	44.6151	11.3776	23.7029	26.8923	species divergence within Drosophilidae (Houle et al. 2017)
17.1962	0.0802904	19.6793	3.78058	55.7425	13.8924	29.7183	10.3617	37.8493	6.716	11.4268	8.33671	species divergence within Drosophilidae (Houle et al. 2017)
30.0602	0.107374	37.5024	6.66973	80.4352	15.0681	12.4811	39.3831	29.3261	10.379	17.1629	18.0819	species divergence within Drosophilidae (Houle et al. 2017)
30.0602	0.101258	44.012	8.48322	59.0486	25.2071	1.0576	42.9167	43.0955	0.126957	14.7525	10.8447	species divergence within Drosophilidae (Houle et al. 2017)
17.1962	0.0621676	28.6082	2.29397	38.4399	20.7228	22.3122	11.7539	16.874	2.18229	13.6362	6.59975	species divergence within Drosophilidae (Houle et al. 2017)
30.0602	0.192817	1.15735	47.9129	167.229	53.7827	14.6096	33.2895	35.5082	13.8478	28.6094	28.9619	species divergence within Drosophilidae (Houle et al. 2017)
30.0602	0.0984615	22.2948	0.595878	78.9071	29.3089	12.349	19.7722	38.5396	9.42849	6.35514	5.77724	species divergence within Drosophilidae (Houle et al. 2017)
30.0602	0.131897	18.5236	24.9551	109.416	33.8098	8.95188	37.8416	13.8438	17.0681	17.7237	26.4674	species divergence within Drosophilidae (Houle et al. 2017)
30.0602	0.108442	27.5088	7.32954	83.2408	28.4816	9.71221	38.1663	36.4231	1.07541	15.6391	12.2228	species divergence within Drosophilidae (Houle et al. 2017)
30.0602	0.0500456	5.251	29.7577	20.5932	14.9794	6.48671	17.3005	21.0421	3.12995	2.51937	7.73912	species divergence within Drosophilidae (Houle et al. 2017)
30.0602	0.038124	20.6359	5.18102	2.27034	5.93302	1.63563	1.27877	25.389	2.35126	0.726072	14.0334	species divergence within Drosophilidae (Houle et al. 2017)
30.0602	0.155187	15.3887	38.0829	120.643	36.3354	17.5784	48.7488	51.0478	16.5447	22.052	24.0508	species divergence within Drosophilidae (Houle et al. 2017)
27.4069	0.110293	31.3633	2.34198	91.4054	26.5789	18.4271	27.4895	17.4113	9.18706	15.0296	12.3089	species divergence within Drosophilidae (Houle et al. 2017)
27.4069	0.0585846	2.50383	7.73255	21.1527	8.45069	36.2681	27.4089	26.1313	5.48373	7.85244	2.45603	species divergence within Drosophilidae (Houle et al. 2017)
30.0602	0.130275	11.6964	37.4107	108.232	32.3193	16.852	36.133	19.4514	13.1205	19.6266	13.4081	species divergence within Drosophilidae (Houle et al. 2017)
30.0602	0.136138	30.0515	8.81453	100.843	35.5568	18.1012	49.5457	44.573	12.956	25.5288	24.7405	species divergence within Drosophilidae (Houle et al. 2017)
17.1962	0.0438487	26.1751	11.1702	1.98092	9.75269	25.6484	5.81416	5.19455	5.91868	3.64826	14.607	species divergence within Drosophilidae (Houle et al. 2017)
30.0602	0.131459	21.6688	4.09043	110.15	33.0784	7.7471	42.5863	20.5594	16.913	17.6496	22.7882	species divergence within Drosophilidae (Houle et al. 2017)
30.0602	0.129241	21.1634	9.15196	97.9849	29.0299	13.14	48.0211	45.2428	10.8851	20.3982	26.0308	species divergence within Drosophilidae (Houle et al. 2017)
27.4069	0.0495409	16.8456	17.4849	29.3192	18.5052	12.3821	13.3299	5.60454	4.13125	8.50651	6.47491	species divergence within Drosophilidae (Houle et al. 2017)
30.0602	0.107946	53.6821	18.2547	78.2915	19.5443	5.14691	34.2615	23.0974	6.23795	12.3849	10.8081	species divergence within Drosophilidae (Houle et al. 2017)
22.2096	0.112029	10.74	12.638	93.0774	25.4695	16.9912	30.1997	27.0396	10.0061	22.7115	19.4201	species divergence within Drosophilidae (Houle et al. 2017)
30.0602	0.0529633	6.36961	29.6966	32.8863	12.7545	10.3545	8.45652	7.74624	7.33409	7.06574	6.19302	species divergence within Drosophilidae (Houle et al. 2017)
30.0602	0.148431	22.3926	23.2705	129.484	33.9866	12.7794	31.8981	26.2477	9.4225	17.6477	26.846	species divergence within Drosophilidae (Houle et al. 2017)
22.2096	0.0993324	2.9721	27.432	82.1741	10.7623	17.8751	15.2026	36.1248	7.90381	11.6095	12.3554	species divergence within Drosophilidae (Houle et al. 2017)
22.2096	0.10566	15.132	14.8164	85.2475	27.1128	18.3792	25.1465	28.1326	11.7416	22.2109	16.9114	species divergence within Drosophilidae (Houle et al. 2017)
30.0602	0.132218	11.2866	22.9799	110.743	35.6923	20.9931	32.9064	29.6056	14.6553	18.7566	13.7177	species divergence within Drosophilidae (Houle et al. 2017)
30.0602	0.130098	8.7511	8.26738	112.381	27.4753	15.2786	37.7486	25.4575	15.7788	16.1946	18.3063	species divergence within Drosophilidae (Houle et al. 2017)
30.0602	0.113631	47.7082	0.358555	84.8716	19.6796	10.5357	34.5012	34.5189	4.27043	16.6636	17.4068	species divergence within Drosophilidae (Houle et al. 2017)
30.0602	0.14852	39.4264	19.4301	113.768	34.6978	9.78863	49.4888	44.0233	7.39288	26.4531	30.7971	species divergence within Drosophilidae (Houle et al. 2017)
27.4069	0.0732001	5.39205	1.57316	40.8668	19.8643	21.1453	33.5515	38.869	2.42108	10.3902	7.29753	species divergence within Drosophilidae (Houle et al. 2017)
17.1962	0.0832882	13.7768	26.3919	54.3997	21.0712	34.7428	9.69777	32.1457	9.64992	8.75082	4.73992	species divergence within Drosophilidae (Houle et al. 2017)
32.2659	0.0670287	24.9379	42.854	12.4406	5.06162	15.9716	22.6166	28.8664	2.71875	12.7116	9.03434	species divergence within Drosophilidae (Houle et al. 2017)
30.0602	0.182806	17.4448	22.2636	160.603	65.9737	18.8999	24.096	24.172	24.1187	21.4408	15.6734	species divergence within Drosophilidae (Houle et al. 2017)
30.0602	0.11241	23.3084	15.9736	91.002	38.6598	25.6292	30.8055	9.84448	11.848	10.122	6.42033	species divergence within Drosophilidae (Houle et al. 2017)
17.1962	0.051024	3.14785	19.6118	5.50159	2.243	27.6158	0.300973	35.9925	7.18182	6.42751	1.7131	species divergence within Drosophilidae (Houle et al. 2017)
17.1962	0.0848256	31.7529	19.7319	42.4241	17.6316	48.5998	6.06836	34.7008	8.50461	3.67098	4.09129	species divergence within Drosophilidae (Houle et al. 2017)
30.0602	0.235485	25.1859	52.8864	195.741	76.7099	1.47789	67.677	30.7419	18.4672	37.7123	31.4395	species divergence within Drosophilidae (Houle et al. 2017)
17.1962	0.0744336	13.8753	7.08727	52.7485	15.1592	25.1272	9.88246	35.1064	0.819635	12.9377	6.3522	species divergence within Drosophilidae (Houle et al. 2017)
30.0602	0.196449	3.34871	45.3619	167.836	50.7814	2.30179	49.4006	37.1479	20.7268	34.7726	29.8333	species divergence within Drosophilidae (Houle et al. 2017)
30.0602	0.115485	22.416	3.77794	94.4158	19.9821	20.2597	27.485	42.8575	3.40921	14.6862	17.7961	species divergence within Drosophilidae (Houle et al. 2017)
32.2659	0.0768243	10.7818	49.6492	26.75	1.33248	19.2198	33.5364	23.0508	11.0094	16.6695	12.9493	species divergence within Drosophilidae (Houle et al. 2017)
27.4069	0.0558374	1.69194	8.31656	34.2341	26.1311	7.52852	28.9182	11.1449	0.836824	11.8531	0.32501	species divergence within Drosophilidae (Houle et al. 2017)
22.2096	0.100458	13.9743	9.65816	84.3134	20.355	25.3389	19.0337	16.1814	12.0042	14.1686	18.7712	species divergence within Drosophilidae (Houle et al. 2017)
30.0602	0.141346	21.8415	39.782	107.139	35.1009	14.441	46.527	42.8388	10.2757	21.3612	17.7498	species divergence within Drosophilidae (Houle et al. 2017)
30.0602	0.139659	18.9666	38.4373	100.996	33.5814	5.9293	47.7334	56.0422	9.7121	15.2276	20.3276	species divergence within Drosophilidae (Houle et al. 2017)
30.0602	0.163343	8.72002	38.587	130.275	35.5489	8.638	48.2223	57.3362	14.3077	15.9432	23.639	species divergence within Drosophilidae (Houle et al. 2017)
17.1962	0.0906314	13.2634	11.4418	64.9813	31.4501	34.3303	20.8721	24.4115	9.83702	13.8834	8.81044	species divergence within Drosophilidae (Houle et al. 2017)
30.0602	0.122203	28.5128	24.1177	100.229	36.3981	21.4677	26.2038	18.8274	10.5061	17.6361	10.4059	species divergence within Drosophilidae (Houle et al. 2017)
30.0602	0.0529626	35.3191	5.04186	11.4632	0.711576	8.90254	11.9491	29.7922	2.00736	0.200098	16.5189	species divergence within Drosophilidae (Houle et al. 2017)
30.0602	0.164166	6.39534	17.8122	137.838	42.739	26.5917	45.3765	40.7186	13.5321	26.4086	25.3075	species divergence within Drosophilidae (Houle et al. 2017)
30.0602	0.115676	14.9486	7.55225	91.8089	30.496	24.7316	37.2866	26.3048	13.5457	8.67872	28.0344	species divergence within Drosophilidae (Houle et al. 2017)
27.4069	0.0526218	4.64829	21.0353	41.7729	18.1526	1.6679	4.01335	2.60689	3.00436	5.61347	6.45417	species divergence within Drosophilidae (Houle et al. 2017)
17.1962	0.0591409	16.519	11.9831	40.0279	5.21908	26.7915	7.94549	21.6775	5.76114	9.18841	3.20915	species divergence within Drosophilidae (Houle et al. 2017)
30.0602	0.10653	14.3468	21.0699	79.6115	34.0812	24.9443	38.7252	12.0809	6.26008	17.0406	17.9317	species divergence within Drosophilidae (Houle et al. 2017)
30.0602	0.126119	61.0762	20.2859	89.5185	38.8781	6.04329	38.7907	17.7037	3.8559	17.5881	15.1736	species divergence within Drosophilidae (Houle et al. 2017)
30.0602	0.139883	76.0885	38.6258	95.0442	34.6326	7.85529	34.9872	19.6502	1.4321	11.4815	18.478	species divergence within Drosophilidae (Houle et al. 2017)
30.0602	0.10322	26.0902	30.6198	86.6349	21.752	10.7486	22.6602	8.07088	1.39739	12.0668	9.41582	species divergence within Drosophilidae (Houle et al. 2017)
11.2924	0.0546265	8.25633	2.15205	40.3255	6.67305	3.1174	14.0797	0.166764	22.8804	13.4504	17.232	species divergence within Drosophilidae (Houle et al. 2017)
30.0602	0.0783372	54.5787	3.88641	37.3408	17.7739	4.30449	31.0587	17.2978	4.70386	10.5467	5.75811	species divergence within Drosophilidae (Houle et al. 2017)
30.0602	0.0531155	30.4751	5.94762	32.3354	14.4558	0.212134	18.1232	5.58254	4.83996	11.2674	1.9645	species divergence within Drosophilidae (Houle et al. 2017)
30.0602	0.0518293	38.8649	6.65002	14.3147	17.1594	6.54809	20.1987	0.227739	5.05201	0.436013	0.224788	species divergence within Drosophilidae (Houle et al. 2017)
25.5143	0.0997845	65.6341	45.2026	56.9468	9.1959	17.2891	6.39137	0.0641812	1.55494	4.04919	8.0304	species divergence within Drosophilidae (Houle et al. 2017)
28.0741	0.0618971	55.7599	3.08536	14.3112	8.01863	8.48162	14.3795	11.2439	3.81884	2.26657	2.30117	species divergence within Drosophilidae (Houle et al. 2017)
27.0293	0.0371434	28.1363	4.41802	14.098	3.44601	3.90814	9.42497	12.6767	1.29784	1.28187	5.36432	species divergence within Drosophilidae (Houle et al. 2017)
32.2659	0.1476	48.2644	1.60097	86.7928	59.8795	2.39724	43.2887	71.8991	7.37989	21.6534	27.0413	species divergence within Drosophilidae (Houle et al. 2017)
25.5143	0.0796845	54.8147	4.30798	9.02952	27.6194	21.1283	19.8873	24.1068	4.35532	2.43069	25.1463	species divergence within Drosophilidae (Houle et al. 2017)
32.2659	0.0856544	46.5966	19.5566	55.8898	32.5839	1.28337	15.6973	9.20773	5.34046	5.37356	10.8669	species divergence within Drosophilidae (Houle et al. 2017)
28.0741	0.194691	68.5205	6.90799	147.343	44.0824	27.4758	57.3535	62.6416	20.2082	33.5257	28.677	species divergence within Drosophilidae (Houle et al. 2017)
33.0205	0.16463	47.4646	5.22554	125.437	37.6563	3.6993	67.3204	33.6532	20.5036	25.7055	36.192	species divergence within Drosophilidae (Houle et al. 2017)
30.0602	0.0564235	6.60458	35.3437	29.8022	5.87765	18.9049	1.3023	11.9511	12.8129	11.003	5.99229	species divergence within Drosophilidae (Houle et al. 2017)
30.0602	0.0745285	54.9945	1.55322	35.143	28.9716	0.154133	15.4453	7.09119	5.3976	3.15	12.3177	species divergence within Drosophilidae (Houle et al. 2017)
30.0602	0.0876982	35.5731	1.16264	69.9647	14.001	13.6126	9.04504	8.34511	15.4462	15.8209	21.8574	species divergence within Drosophilidae (Houle et al. 2017)
30.0602	0.0981581	51.023	12.8705	68.0661	8.70594	10.2212	22.3052	22.5008	12.9196	18.4236	23.7168	species divergence within Drosophilidae (Houle et al. 2017)
30.0602	0.096035	37.4624	16.4753	74.2402	23.1506	5.80792	25.3945	19.3747	9.77048	13.1103	12.5648	species divergence within Drosophilidae (Houle et al. 2017)
30.0602	0.0817139	52.4147	0.296441	52.1332	22.4035	3.24739	10.5943	8.64777	3.71008	16.9395	10.9814	species divergence within Drosophilidae (Houle et al. 2017)
22.8833	0.0297694	1.72814	3.37822	10.6193	6.26511	6.53865	13.8904	16.2412	0.593669	1.08739	9.81892	species divergence within Drosophilidae (Houle et al. 2017)
25.5143	0.0819469	19.8868	57.1248	51.1945	16.5842	10.269	1.57656	9.38704	1.63938	1.9188	8.90308	species divergence within Drosophilidae (Houle et al. 2017)
21.0933	0.043559	21.5317	30.0648	0.794167	3.14429	7.96316	2.08532	18.0853	2.24626	3.89852	8.25842	species divergence within Drosophilidae (Houle et al. 2017)
27.0293	0.0321293	22.5239	16.3548	8.53324	3.62075	3.73153	0.924783	6.39888	5.50362	8.0584	0.00177755	species divergence within Drosophilidae (Houle et al. 2017)
30.0602	0.0914776	50.7836	20.6856	53.3244	27.6571	0.0829335	23.5338	24.4782	13.1568	9.06441	12.2238	species divergence within Drosophilidae (Houle et al. 2017)
18.6719	0.0684147	28.267	15.9247	49.1436	8.82615	18.3488	7.47877	21.142	5.85858	10.8314	6.81325	species divergence within Drosophilidae (Houle et al. 2017)
27.0293	0.0424744	3.56798	26.875	12.0665	1.89313	23.6967	16.7507	1.52485	1.55479	1.25066	2.39556	species divergence within Drosophilidae (Houle et al. 2017)
15.7156	0.0387311	8.82428	8.84232	30.5439	1.27825	5.44503	7.37898	12.9616	6.62819	3.53583	8.35185	species divergence within Drosophilidae (Houle et al. 2017)
30.0602	0.0950198	64.7458	13.9022	47.4683	14.4509	16.0632	40.5114	9.73175	2.79445	11.5688	9.7098	species divergence within Drosophilidae (Houle et al. 2017)
25.5143	0.105273	74.926	12.6301	19.0403	45.3712	15.1519	28.4838	30.009	9.20859	4.91255	27.8123	species divergence within Drosophilidae (Houle et al. 2017)
30.0602	0.0390171	18.5923	13.8883	12.834	18.9279	16.05	3.72673	7.19216	4.2615	0.194635	3.91428	species divergence within Drosophilidae (Houle et al. 2017)
27.0293	0.0781972	12.1302	7.03	31.8589	31.138	32.4553	29.1255	42.4091	3.41975	3.95886	7.20916	species divergence within Drosophilidae (Houle et al. 2017)
25.5143	0.0516168	4.28582	19.8333	21.1602	7.19837	9.97593	16.3511	23.7436	1.00815	7.28008	21.4721	species divergence within Drosophilidae (Houle et al. 2017)
27.0293	0.0916451	47.6724	33.0278	55.5884	17.0254	11.3472	26.1159	20.4465	14.5529	11.3023	10.0753	species divergence within Drosophilidae (Houle et al. 2017)
13.1346	0.0300114	21.1248	5.35735	2.13788	2.04105	8.49018	1.07909	5.14994	8.18805	7.44243	7.06669	species divergence within Drosophilidae (Houle et al. 2017)
27.0293	0.0711949	18.1955	34.9121	32.1081	6.69913	15.5511	32.5016	21.4068	14.4681	6.0428	12.9578	species divergence within Drosophilidae (Houle et al. 2017)
30.0602	0.101198	55.2502	3.31805	59.7479	24.6719	1.61741	48.8782	8.58019	5.71839	17.1457	11.5447	species divergence within Drosophilidae (Houle et al. 2017)
33.0205	0.145927	64.3022	7.3408	93.5032	30.9491	13.9787	44.1606	71.232	5.51	18.1188	10.4323	species divergence within Drosophilidae (Houle et al. 2017)
32.2659	0.0957986	18.7109	37.1579	73.9537	34.838	1.85591	12.2627	13.5904	4.74761	13.2293	7.82002	species divergence within Drosophilidae (Houle et al. 2017)
32.2659	0.100016	15.1414	39.9481	78.4738	35.7827	3.90015	7.83629	13.681	6.1042	13.4753	9.79478	species divergence within Drosophilidae (Houle et al. 2017)
39.5	0.0876566	25.8465	25.2707	69.6321	14.5758	0.564411	22.0839	9.68676	10.9705	21.3547	3.71241	species divergence within Drosophilidae (Houle et al. 2017)
30.0602	0.0911526	61.0859	9.8535	53.865	17.2267	2.73637	24.3838	12.7629	7.60992	12.9387	16.3263	species divergence within Drosophilidae (Houle et al. 2017)
30.0602	0.0764971	49.7677	14.5632	44.8331	13.6535	14.3396	18.9986	7.49093	12.4776	5.52158	11.5821	species divergence within Drosophilidae (Houle et al. 2017)
27.0293	0.0380073	10.5608	23.7531	13.0686	2.37546	19.9585	5.6463	1.5804	4.02538	0.999977	0.416724	species divergence within Drosophilidae (Houle et al. 2017)
30.0602	0.123197	47.4971	17.3182	100.017	19.0866	6.97867	29.5362	15.9879	15.9793	16.7015	22.1701	species divergence within Drosophilidae (Houle et al. 2017)
30.0602	0.0915632	42.1357	15.4219	68.423	21.1442	14.4458	23.6876	2.60228	15.2064	10.6906	5.36089	species divergence within Drosophilidae (Houle et al. 2017)
22.8833	0.0273949	2.33409	2.66581	13.3543	4.24684	6.25809	13.8755	12.0113	3.91005	1.23491	9.39159	species divergence within Drosophilidae (Houle et al. 2017)
30.0602	0.0838248	54.4601	3.45107	50.3066	19.2348	9.54695	28.2884	5.24546	8.57165	11.0413	9.16399	species divergence within Drosophilidae (Houle et al. 2017)
12.5923	0.0358412	2.72167	6.34022	25.6139	18.0591	7.69025	0.73301	3.27768	4.90868	5.30509	0.581201	species divergence within Drosophilidae (Houle et al. 2017)
22.8833	0.0575725	9.2313	8.81273	47.0006	7.92008	19.1137	4.26663	10.4917	15.4146	7.7155	6.65595	species divergence within Drosophilidae (Houle et al. 2017)
30.0602	0.103498	63.3889	2.62348	67.6092	12.4044	2.14095	26.8962	15.7298	17.4699	8.83178	24.1005	species divergence within Drosophilidae (Houle et al. 2017)
25.5143	0.0892385	35.9381	48.2424	61.1796	20.6555	5.56165	5.3606	2.9044	1.43988	6.14143	11.4612	species divergence within Drosophilidae (Houle et al. 2017)
11.2924	0.0497278	12.4859	0.266368	27.142	3.81832	7.82235	18.8778	5.93578	24.7161	16.1129	11.7235	species divergence within Drosophilidae (Houle et al. 2017)
21.0933	0.0396311	16.2572	25.2846	3.3669	0.682561	11.2194	0.808503	18.76	1.78041	4.7443	8.96675	species divergence within Drosophilidae (Houle et al. 2017)
11.2924	0.0337912	7.27194	7.65905	22.8084	4.64561	10.4591	0.483741	3.81929	16.3631	6.82891	5.27791	species divergence within Drosophilidae (Houle et al. 2017)
27.0293	0.124287	40.0317	30.0872	85.4559	18.1479	26.658	21.3495	53.6459	18.4176	19.9486	25.2398	species divergence within Drosophilidae (Houle et al. 2017)
27.0293	0.146601	55.4166	5.51053	103.779	27.1942	18.5357	39.9288	57.9928	17.6389	21.7419	31.5341	species divergence within Drosophilidae (Houle et al. 2017)
27.0293	0.0520961	19.392	38.4125	14.5938	3.20817	2.59295	10.0987	18.444	1.25706	0.416052	6.55013	species divergence within Drosophilidae (Houle et al. 2017)
30.0602	0.0714831	66.1441	2.67149	14.6438	6.54827	1.74423	11.1605	15.1925	6.10059	7.43839	5.19177	species divergence within Drosophilidae (Houle et al. 2017)
30.0602	0.101507	37.2846	7.40304	84.8964	24.6765	16.0968	11.2411	6.47246	9.80392	14.6156	15.0447	species divergence within Drosophilidae (Houle et al. 2017)
27.0293	0.0621224	46.4772	37.7402	2.18241	0.807911	3.31933	2.51704	13.1524	2.1671	2.8414	4.09255	species divergence within Drosophilidae (Houle et al. 2017)
22.8833	0.0227835	4.72926	9.14404	5.20574	2.42955	2.07007	10.8957	11.9692	2.33166	3.0608	7.23984	species divergence within Drosophilidae (Houle et al. 2017)
30.0602	0.140163	60.9559	10.8407	104.068	23.3745	5.47711	44.4642	27.4092	21.2063	18.8197	32.1077	species divergence within Drosophilidae (Houle et al. 2017)
27.0293	0.0253918	13.112	3.76092	4.10138	0.048767	12.4242	3.93625	12.0444	1.62538	4.81845	5.28751	species divergence within Drosophilidae (Houle et al. 2017)
22.8833	0.0277782	13.6173	9.48147	8.06417	4.09729	7.03128	9.37098	12.639	4.40253	2.06982	8.53007	species divergence within Drosophilidae (Houle et al. 2017)
30.0602	0.106319	51.6264	17.8144	76.7299	14.622	7.78919	25.3202	26.9993	11.1564	13.9615	23.9756	species divergence within Drosophilidae (Houle et al. 2017)
12.5923	0.0512615	18.9013	18.5842	27.7576	13.5829	15.0244	4.38854	9.50643	21.5256	10.0831	6.69263	species divergence within Drosophilidae (Houle et al. 2017)
30.0602	0.0334146	24.0407	12.9675	12.9717	7.6577	3.18006	8.4504	5.56417	5.28158	0.243463	1.91939	species divergence within Drosophilidae (Houle et al. 2017)
27.0293	0.108074	41.1504	30.0261	73.1628	20.3727	9.81678	30.1935	40.35	22.6217	15.4023	11.3077	species divergence within Drosophilidae (Houle et al. 2017)
27.0293	0.0395586	12.3881	23.6	23.435	0.859406	7.39189	6.75197	6.35608	5.86515	4.82032	9.34529	species divergence within Drosophilidae (Houle et al. 2017)
30.0602	0.0635055	37.7529	27.7615	23.875	22.3649	2.29618	23.4475	3.52097	7.38384	10.8585	5.14533	species divergence within Drosophilidae (Houle et al. 2017)
30.0602	0.0364039	19.6487	15.1459	20.8016	6.01441	1.79213	13.5036	4.47116	3.54608	0.257062	0.589332	species divergence within Drosophilidae (Houle et al. 2017)
27.0293	0.0525316	46.0673	23.3094	4.69427	2.56505	0.821763	5.74365	2.99824	0.632381	3.71137	3.78297	species divergence within Drosophilidae (Houle et al. 2017)
27.0293	0.0323852	26.0297	8.59689	6.33189	5.65194	4.89271	0.901442	7.14631	0.491205	6.27344	0.805565	species divergence within Drosophilidae (Houle et al. 2017)
12.5923	0.0329903	12.9275	0.0290458	21.1775	13.4476	9.63561	4.14882	1.91512	11.0172	5.80443	0.0938526	species divergence within Drosophilidae (Houle et al. 2017)
22.8833	0.0333476	4.64568	19.7596	7.71891	1.5706	10.3827	10.8387	11.4195	7.89477	3.98505	13.2964	species divergence within Drosophilidae (Houle et al. 2017)
30.0602	0.0833268	40.1728	1.90267	65.1823	13.2629	0.974022	5.09855	6.26518	17.7087	12.0778	10.2032	species divergence within Drosophilidae (Houle et al. 2017)
30.0602	0.0850564	48.5576	26.0624	51.6494	12.056	14.5715	28.9523	0.458065	5.63773	13.7172	12.7608	species divergence within Drosophilidae (Houle et al. 2017)
32.2659	0.113959	9.84289	42.5245	93.6085	38.1888	4.1997	16.0335	3.73743	12.5689	9.75636	8.46636	species divergence within Drosophilidae (Houle et al. 2017)
25.5143	0.0871923	52.2256	22.5931	54.5539	32.8465	1.27143	14.5541	8.43178	8.83106	1.02724	1.8273	species divergence within Drosophilidae (Houle et al. 2017)
25.5143	0.0690987	58.0892	16.3031	15.0471	5.53262	5.45787	7.84459	22.7593	3.4396	12.346	11.0804	species divergence within Drosophilidae (Houle et al. 2017)
30.0602	0.12425	37.9286	19.2823	100.548	30.8842	7.44455	38.951	3.38873	22.4695	16.0405	15.7876	species divergence within Drosophilidae (Houle et al. 2017)
30.0602	0.111833	66.5336	19.4024	63.6251	15.4956	28.4285	44.7184	2.09696	6.78303	18.797	13.4094	species divergence within Drosophilidae (Houle et al. 2017)
25.5143	0.134525	59.9667	53.2159	89.6919	43.5827	18.6934	29.0269	1.86185	3.17952	15.2443	13.9388	species divergence within Drosophilidae (Houle et al. 2017)
30.0602	0.0825304	48.6561	6.75776	53.3006	17.968	4.95587	28.7676	2.50258	14.468	9.5303	11.1485	species divergence within Drosophilidae (Houle et al. 2017)
25.5143	0.0920213	38.1295	45.6914	61.7873	17.6541	17.8695	10.7506	4.54412	5.43918	12.3046	12.3326	species divergence within Drosophilidae (Houle et al. 2017)
11.2924	0.033942	12.3648	4.10745	11.6333	13.1452	0.0883721	11.1651	10.2537	18.6969	7.78179	0.295379	species divergence within Drosophilidae (Houle et al. 2017)
32.2659	0.102947	23.9989	49.3197	79.2991	31.7947	0.951506	5.11371	9.55297	4.27828	5.79846	4.55139	species divergence within Drosophilidae (Houle et al. 2017)
30.0602	0.0886185	33.0888	8.64607	71.815	6.99608	12.6428	9.73186	21.4589	16.1245	10.6149	17.1757	species divergence within Drosophilidae (Houle et al. 2017)
30.0602	0.0450605	20.8064	9.98767	21.7357	12.7722	5.16756	19.6164	16.4224	3.28342	8.2994	1.27048	species divergence within Drosophilidae (Houle et al. 2017)
27.0293	0.048604	12.9392	40.1115	1.09034	1.97372	5.73026	7.87691	10.235	5.01198	1.10685	0.249063	species divergence within Drosophilidae (Houle et al. 2017)
27.0293	0.055352	15.8141	38.7668	5.05324	0.454236	14.242	9.08336	23.4384	5.57555	7.24038	2.82693	species divergence within Drosophilidae (Houle et al. 2017)
27.0293	0.0645457	26.0607	38.9165	24.2256	2.42166	11.5333	9.5722	24.7324	0.979904	6.52481	6.13828	species divergence within Drosophilidae (Houle et al. 2017)
30.0602	0.0697791	48.0441	11.1123	41.0678	1.67708	14.159	17.778	8.1923	5.45063	8.58457	8.69026	species divergence within Drosophilidae (Houle et al. 2017)
27.0293	0.0710404	63.2935	24.4473	5.82022	3.27089	1.29638	12.4463	13.7764	4.78154	4.83191	7.0948	species divergence within Drosophilidae (Houle et al. 2017)
27.0293	0.167574	70.0998	5.37137	117.512	33.8388	11.2688	50.5991	62.3959	17.295	22.6681	34.0196	species divergence within Drosophilidae (Houle et al. 2017)
27.0293	0.0579531	41.1761	18.1417	31.7891	9.61175	6.42036	6.72644	8.11484	1.75558	3.94062	7.80683	species divergence within Drosophilidae (Houle et al. 2017)
21.0933	0.0323001	19.8321	7.88176	14.2402	2.63126	4.56029	1.36345	6.29902	1.7419	13.7893	10.5337	species divergence within Drosophilidae (Houle et al. 2017)
30.0602	0.0995406	39.429	21.3649	64.2762	14.9746	18.5034	34.6367	29.9969	18.292	16.8545	23.9549	species divergence within Drosophilidae (Houle et al. 2017)
30.0602	0.0969435	51.2998	11.6536	66.0212	27.9081	6.62024	30.7046	10.9263	9.52651	13.2796	14.2916	species divergence within Drosophilidae (Houle et al. 2017)
27.0293	0.0465671	20.434	21.3994	26.4376	0.954009	4.77297	0.0751504	20.5229	9.02756	5.42745	0.430977	species divergence within Drosophilidae (Houle et al. 2017)
27.0293	0.0450084	26.2954	20.6154	16.5306	5.75092	14.128	0.140617	14.9001	11.4317	4.87992	2.3271	species divergence within Drosophilidae (Houle et al. 2017)
27.0293	0.0687027	41.3078	38.9553	11.0049	1.50537	28.0266	3.6629	12.9536	13.8555	10.9865	0.977291	species divergence within Drosophilidae (Houle et al. 2017)
27.0293	0.0536367	8.69053	30.9493	19.4142	11.3752	9.42269	15.9898	24.5329	13.8903	10.4012	8.08488	species divergence within Drosophilidae (Houle et al. 2017)
30.0602	0.0578248	46.3223	1.73436	2.9847	11.1009	1.18709	16.979	17.131	18.1765	2.90369	11.4739	species divergence within Drosophilidae (Houle et al. 2017)
30.0602	0.036143	22.2188	3.79556	7.99011	7.78271	3.32954	4.04355	5.41577	18.0404	2.18297	15.2675	species divergence within Drosophilidae (Houle et al. 2017)
30.0602	0.0532245	30.6086	4.49797	26.0109	10.4864	9.66549	6.11907	0.394504	17.8283	13.0144	17.4568	species divergence within Drosophilidae (Houle et al. 2017)
25.5143	0.128454	57.3778	43.0506	97.2723	15.8689	14.1717	7.6883	0.230946	24.4353	17.4996	25.2624	species divergence within Drosophilidae (Houle et al. 2017)
28.0741	0.0624707	47.5036	5.23741	26.0143	1.34559	5.36422	0.299868	11.4107	19.0615	11.1838	14.9309	species divergence within Drosophilidae (Houle et al. 2017)
27.0293	0.0726059	19.88	2.26597	54.4235	3.22704	0.790738	23.5046	12.8434	21.5825	12.1685	22.5963	species divergence within Drosophilidae (Houle et al. 2017)
32.2659	0.114417	40.0081	0.551082	46.4672	53.2065	5.51464	29.209	71.7324	15.5005	8.20295	9.80925	species divergence within Drosophilidae (Houle et al. 2017)
25.5143	0.112642	63.071	2.15593	49.3551	34.2924	24.2457	33.967	24.2735	18.525	11.0197	42.3783	species divergence within Drosophilidae (Houle et al. 2017)
32.2659	0.0589199	38.3402	21.7087	15.5643	25.9109	1.83403	1.6176	9.04097	17.5399	8.07684	6.36511	species divergence within Drosophilidae (Houle et al. 2017)
28.0741	0.153553	60.2642	4.75593	107.017	37.4094	30.5932	43.2738	62.4749	2.67217	20.0753	11.445	species divergence within Drosophilidae (Houle et al. 2017)
33.0205	0.119592	39.2082	7.37759	85.112	30.9832	6.8167	53.2407	33.4864	2.37673	12.2551	18.96	species divergence within Drosophilidae (Houle et al. 2017)
30.0602	0.0500606	1.65175	33.1916	10.5233	0.795393	22.0223	12.7774	11.7843	10.0674	2.44744	11.2397	species divergence within Drosophilidae (Houle et al. 2017)
30.0602	0.0570453	46.7382	3.70528	5.18259	22.2985	2.96327	1.3656	7.25796	17.4827	10.3004	4.91429	species divergence within Drosophilidae (Houle et al. 2017)
30.0602	0.0470113	27.3167	0.989416	29.6392	7.32795	16.73	5.03464	8.17835	7.43417	2.37046	4.62537	species divergence within Drosophilidae (Houle et al. 2017)
30.0602	0.0610466	42.7666	10.7184	27.7406	2.03289	13.3386	8.22553	22.334	9.96076	4.97317	6.48482	species divergence within Drosophilidae (Houle et al. 2017)
30.0602	0.0580911	29.2061	18.6274	33.9147	16.4775	2.69052	11.3148	19.2079	13.1099	0.340115	4.66723	species divergence within Drosophilidae (Houle et al. 2017)
30.0602	0.0543501	44.1584	2.44849	11.8077	15.7305	0.129989	3.48538	8.481	19.1703	3.48909	6.25062	species divergence within Drosophilidae (Houle et al. 2017)
22.8833	0.0612637	9.98447	1.22617	29.7063	0.407936	9.65605	27.9701	16.4079	22.2867	14.5378	27.0509	species divergence within Drosophilidae (Houle et al. 2017)
25.5143	0.117198	11.6305	54.9728	91.52	23.2573	13.3864	15.6562	9.22027	21.241	15.3692	26.1351	species divergence within Drosophilidae (Houle et al. 2017)
21.0933	0.0689673	13.2753	27.9128	41.1197	3.52876	11.0806	11.9944	17.9185	25.1266	9.55188	25.4904	species divergence within Drosophilidae (Houle et al. 2017)
27.0293	0.0499076	14.2676	14.2028	31.7923	10.2938	6.84893	13.1549	6.23211	17.3767	5.392	17.2338	species divergence within Drosophilidae (Houle et al. 2017)
30.0602	0.0617745	42.5273	18.5335	12.9988	20.984	3.20033	9.45409	24.3114	9.72355	4.38599	5.00826	species divergence within Drosophilidae (Houle et al. 2017)
18.6719	0.0472039	20.0107	13.7726	8.81805	2.1531	21.4662	6.6009	20.9752	17.0218	2.61896	10.4188	species divergence within Drosophilidae (Houle et al. 2017)
27.0293	0.0663448	11.8243	24.7229	28.259	8.56618	26.8141	30.8304	1.35808	21.3256	12.1997	19.6276	species divergence within Drosophilidae (Houle et al. 2017)
15.7156	0.0816772	0.567947	6.69027	70.8695	7.9513	8.56243	6.70069	13.1284	16.2522	16.9862	25.5839	species divergence within Drosophilidae (Houle et al. 2017)
30.0602	0.0711151	56.4894	16.0542	7.14277	7.77783	12.9458	26.4317	9.56498	20.0859	1.88163	7.52222	species divergence within Drosophilidae (Houle et al. 2017)
25.5143	0.137737	83.1823	10.4781	59.3658	52.0442	18.2693	42.5635	30.1757	13.6718	18.3629	45.0444	species divergence within Drosophilidae (Houle et al. 2017)
30.0602	0.0497839	10.336	11.7363	27.4915	12.2549	19.1674	10.3529	7.35892	18.6188	13.2558	13.3177	species divergence within Drosophilidae (Houle et al. 2017)
27.0293	0.0789498	20.3865	9.18205	8.46667	37.8111	35.5727	15.0459	42.2424	19.4606	9.49154	10.0229	species divergence within Drosophilidae (Houle et al. 2017)
25.5143	0.0955617	12.5422	21.9854	61.4857	13.8714	13.0933	30.4308	23.9104	21.8722	20.7305	38.7041	species divergence within Drosophilidae (Houle et al. 2017)
27.0293	0.0630312	39.416	30.8758	15.2629	10.3524	14.4646	12.0362	20.2797	8.32741	2.14809	7.15671	species divergence within Drosophilidae (Houle et al. 2017)
13.1346	0.0636687	29.3811	7.5094	42.4634	4.632	11.6076	15.1588	4.98317	14.6923	6.00797	24.2987	species divergence within Drosophilidae (Houle et al. 2017)
27.0293	0.111829	9.93917	32.76	72.4336	13.3722	18.6685	46.5813	21.5736	37.3485	19.4932	30.1898	species divergence within Drosophilidae (Houle et al. 2017)
30.0602	0.0688999	46.9938	5.4701	19.4223	17.9989	1.49999	34.7985	8.41343	17.162	3.69535	5.68737	species divergence within Drosophilidae (Houle et al. 2017)
33.0205	0.114488	56.0459	5.18874	53.1777	24.2761	17.0961	30.0809	71.0653	17.3704	4.66845	6.79972	species divergence within Drosophilidae (Houle et al. 2017)
32.2659	0.0654294	10.4546	39.31	33.6281	28.165	1.2615	1.81698	13.4237	18.1327	0.221061	9.412	species divergence within Drosophilidae (Houle et al. 2017)
32.2659	0.0695332	6.88508	42.1001	38.1482	29.1097	7.01755	6.24339	13.5143	16.7762	0.0249417	7.43724	species divergence within Drosophilidae (Houle et al. 2017)
39.5	0.0524986	17.5902	27.4228	29.3065	7.90272	2.55299	8.00422	9.51999	11.9098	7.90429	13.5196	species divergence within Drosophilidae (Houle et al. 2017)
30.0602	0.0612636	52.8296	12.0056	13.5395	10.5536	0.381035	10.3041	12.5961	15.2704	0.511673	0.905748	species divergence within Drosophilidae (Houle et al. 2017)
30.0602	0.0505905	41.5114	16.7153	4.50761	6.98049	11.2222	4.91897	7.32417	10.4027	7.92882	5.64989	species divergence within Drosophilidae (Houle et al. 2017)
27.0293	0.0560261	2.30448	21.6011	27.2569	4.29759	23.0759	19.726	1.74716	18.855	12.4504	17.6487	species divergence within Drosophilidae (Houle et al. 2017)
30.0602	0.0804703	39.2407	19.4703	59.6919	12.4135	10.0961	15.4565	15.8212	6.90108	3.25114	4.93804	species divergence within Drosophilidae (Houle et al. 2017)
30.0602	0.055234	33.8794	17.574	28.0974	14.4712	11.3284	9.60796	2.76905	7.67398	2.75978	11.8711	species divergence within Drosophilidae (Houle et al. 2017)
22.8833	0.0574234	10.5904	4.81786	26.9713	2.42621	9.37549	27.9551	12.1781	18.9703	14.6853	26.6236	species divergence within Drosophilidae (Houle et al. 2017)
30.0602	0.0549465	46.2037	5.60313	9.98104	12.5618	6.42955	14.2087	5.41222	14.3087	2.40915	8.06803	species divergence within Drosophilidae (Houle et al. 2017)
12.5923	0.040392	10.978	8.49227	14.7116	11.3861	10.8076	14.8127	3.11091	17.9717	8.14531	17.8132	species divergence within Drosophilidae (Houle et al. 2017)
22.8833	0.0417193	17.4876	6.66068	6.67502	1.24703	22.2311	18.3463	10.6585	7.46575	5.7349	10.5761	species divergence within Drosophilidae (Houle et al. 2017)
30.0602	0.0664568	55.1326	0.471425	27.2837	5.73134	0.976456	12.8165	15.563	5.41042	4.61862	6.86843	species divergence within Drosophilidae (Houle et al. 2017)
25.5143	0.125454	27.6818	46.0904	101.505	27.3285	8.67906	8.71908	3.07116	21.4405	19.5918	28.6932	species divergence within Drosophilidae (Houle et al. 2017)
1.84394	0.0220064	4.22958	2.41842	13.1836	2.85472	10.9397	4.79815	6.10254	1.83578	2.66247	5.50857	species divergence within Drosophilidae (Houle et al. 2017)
21.0933	0.0694829	8.00082	23.1326	43.6924	7.35561	14.3368	13.2712	18.5933	24.6608	8.7061	26.1988	species divergence within Drosophilidae (Houle et al. 2017)
7.37577	0.0315614	0.984388	5.507	17.5172	2.02744	13.5765	13.5959	3.98605	6.5173	6.62149	11.9541	species divergence within Drosophilidae (Houle et al. 2017)
27.0293	0.0890924	31.7754	27.9352	45.1304	11.4748	29.7754	7.26985	53.4792	4.46276	6.49824	8.00779	species divergence within Drosophilidae (Houle et al. 2017)
27.0293	0.107318	47.1603	3.35848	63.4532	20.5211	21.6531	25.8492	57.826	5.24145	8.29153	14.302	species divergence within Drosophilidae (Houle et al. 2017)
27.0293	0.0835417	11.1357	36.2604	54.9194	9.88122	5.71035	24.1784	18.6108	24.1374	13.0343	23.7822	species divergence within Drosophilidae (Houle et al. 2017)
30.0602	0.0696899	57.8877	0.519438	25.6818	0.12478	4.86163	2.91913	15.0258	16.7798	6.01201	12.0403	species divergence within Drosophilidae (Houle et al. 2017)
30.0602	0.0611265	29.0282	9.55509	44.5708	18.0035	12.9794	2.83855	6.3057	13.0764	1.16517	2.18736	species divergence within Drosophilidae (Houle et al. 2017)
27.0293	0.075318	38.2209	35.5881	42.508	5.86514	6.43673	11.5626	12.9856	20.7133	10.609	13.1395	species divergence within Drosophilidae (Houle et al. 2017)
22.8833	0.0598763	3.52707	6.99199	35.1198	9.1026	5.18747	24.9753	12.136	20.5487	16.5112	24.4719	species divergence within Drosophilidae (Houle et al. 2017)
30.0602	0.0964245	52.6996	12.9927	63.7427	16.7015	2.35971	30.3846	27.2425	1.67403	5.36935	14.8757	species divergence within Drosophilidae (Houle et al. 2017)
27.0293	0.0638732	4.85564	5.91297	44.4269	6.62428	15.5416	18.0159	11.8777	24.5057	8.63195	22.5195	species divergence within Drosophilidae (Houle et al. 2017)
22.8833	0.0561756	5.36097	7.32942	32.2614	2.57576	10.1487	23.4507	12.8058	18.4778	11.3806	25.7621	species divergence within Drosophilidae (Houle et al. 2017)
30.0602	0.0690385	43.3701	15.6623	36.4044	7.94897	10.9066	11.2405	26.8325	11.724	0.511093	6.74359	species divergence within Drosophilidae (Houle et al. 2017)
12.5923	0.0431096	27.1577	16.4321	12.5679	6.90986	18.1418	9.69113	9.33966	1.35476	3.36734	10.5394	species divergence within Drosophilidae (Houle et al. 2017)
30.0602	0.0461826	15.7844	10.8155	27.3538	0.984651	6.29746	5.62928	5.39741	17.5988	13.6939	19.1514	species divergence within Drosophilidae (Houle et al. 2017)
27.0293	0.0727242	32.894	27.874	32.8373	13.6996	12.9342	16.1139	40.1833	0.258615	1.95187	5.92434	species divergence within Drosophilidae (Houle et al. 2017)
27.0293	0.0772841	4.13181	21.448	63.7605	7.53245	10.5093	7.32771	6.18932	17.0152	8.63008	26.5773	species divergence within Drosophilidae (Houle et al. 2017)
30.0602	0.0513308	29.4965	25.6095	16.4505	15.6919	5.41358	9.36779	3.68773	15.4965	2.59185	12.0867	species divergence within Drosophilidae (Houle et al. 2017)
30.0602	0.039747	11.3924	12.9939	19.5239	0.658642	4.90953	0.576059	4.3044	19.3343	13.1933	16.6427	species divergence within Drosophilidae (Houle et al. 2017)
27.0293	0.069935	37.811	21.1574	45.0198	9.2381	2.29564	8.33603	2.83148	22.248	9.73903	13.4491	species divergence within Drosophilidae (Houle et al. 2017)
27.0293	0.0621062	17.7733	6.44484	46.6574	1.02111	8.01011	13.1782	6.97954	23.3716	7.17696	18.0376	species divergence within Drosophilidae (Houle et al. 2017)
12.5923	0.0407131	21.1838	2.1811	19.148	6.77454	12.753	9.93085	2.08189	11.8631	7.64597	17.1382	species divergence within Drosophilidae (Houle et al. 2017)
22.8833	0.0730971	12.902	17.6075	48.0445	8.24365	13.5001	24.9184	11.5863	14.9856	17.4355	30.5284	species divergence within Drosophilidae (Houle et al. 2017)
30.0602	0.0458944	31.9165	0.249377	24.8568	6.58988	2.14338	8.98112	6.43195	5.17162	1.37255	7.02886	species divergence within Drosophilidae (Houle et al. 2017)
30.0602	0.0569854	40.3012	28.2144	11.3238	5.38293	11.4541	14.8726	0.291301	17.2426	0.266791	4.47125	species divergence within Drosophilidae (Houle et al. 2017)
32.2659	0.0795916	1.58655	44.6766	53.283	31.5158	7.3171	1.95382	3.57067	10.3115	3.69404	8.76567	species divergence within Drosophilidae (Houle et al. 2017)
25.5143	0.119903	43.9692	20.4411	94.8795	39.5195	4.38883	0.474382	8.26502	31.7114	12.4232	15.4047	species divergence within Drosophilidae (Houle et al. 2017)
25.5143	0.0670177	49.8328	14.1511	25.2785	12.2057	2.34047	6.23509	22.5926	19.4408	1.10441	6.15166	species divergence within Drosophilidae (Houle et al. 2017)
30.0602	0.0795374	29.6723	21.4343	60.222	24.2112	4.32714	24.8714	3.55549	0.410893	2.5901	1.44442	species divergence within Drosophilidae (Houle et al. 2017)
30.0602	0.0802027	58.2773	21.5544	23.2995	8.82256	25.3111	30.6388	2.26372	16.0973	5.34663	3.82262	species divergence within Drosophilidae (Houle et al. 2017)
25.5143	0.171885	51.7104	51.0638	130.017	50.2557	21.8108	43.1066	1.69509	26.0599	28.6947	31.1708	species divergence within Drosophilidae (Houle et al. 2017)
30.0602	0.0490136	40.3998	8.90981	12.9751	11.295	1.83847	14.6879	2.66934	8.41234	3.9201	6.08352	species divergence within Drosophilidae (Houle et al. 2017)
25.5143	0.131288	29.8731	43.5393	102.113	24.3272	20.9869	24.8302	4.71089	28.3195	25.755	29.5647	species divergence within Drosophilidae (Houle et al. 2017)
9.99242	0.0376291	4.10842	1.95539	28.6922	6.47211	3.02903	2.91459	10.4205	4.1835	5.66861	17.5274	species divergence within Drosophilidae (Houle et al. 2017)
32.2659	0.0767969	15.7426	51.4717	38.9736	25.1217	4.06891	8.96597	9.3862	18.6021	7.65194	12.6806	species divergence within Drosophilidae (Houle et al. 2017)
30.0602	0.0509413	24.8325	6.49402	31.4895	0.323029	15.7602	4.34781	21.2921	6.75589	2.83548	0.0563345	species divergence within Drosophilidae (Houle et al. 2017)
30.0602	0.0424421	12.5501	7.83562	18.5898	6.09915	2.05016	5.53672	16.2556	19.5969	5.151	18.5025	species divergence within Drosophilidae (Houle et al. 2017)
27.0293	0.0711444	4.68289	37.9595	41.4159	8.64677	8.84766	21.9566	10.4017	17.8684	12.3436	17.4811	species divergence within Drosophilidae (Houle et al. 2017)
27.0293	0.072473	7.5578	36.6148	35.2723	7.12728	17.3594	23.163	23.6051	17.3048	6.21002	20.059	species divergence within Drosophilidae (Houle et al. 2017)
27.0293	0.0940878	17.8044	36.7644	64.5512	9.09471	14.6507	23.6519	24.8992	21.9004	6.92559	23.3703	species divergence within Drosophilidae (Houle et al. 2017)
30.0602	0.0494164	39.7878	13.2643	0.742247	4.99597	11.0416	3.69828	8.02554	17.4297	4.86583	8.54177	species divergence within Drosophilidae (Houle et al. 2017)
27.0293	0.0743191	55.0372	22.2952	34.5053	9.94394	1.82102	1.63339	13.6097	18.0988	8.61849	10.1372	species divergence within Drosophilidae (Houle et al. 2017)
27.0293	0.127731	61.8435	3.21932	77.1868	27.1657	14.3862	36.5195	62.2292	5.58535	9.2177	16.7876	species divergence within Drosophilidae (Houle et al. 2017)
27.0293	0.0932448	32.9198	15.9896	72.1146	16.2848	3.30296	20.8061	8.28161	21.1248	17.391	25.0389	species divergence within Drosophilidae (Houle et al. 2017)
21.0933	0.0483073	11.5758	5.7297	26.0853	4.04179	1.44288	12.7162	6.13226	21.1385	0.338882	27.7658	species divergence within Drosophilidae (Houle et al. 2017)
30.0602	0.0626688	31.1727	19.2128	23.9507	8.30157	21.6208	20.557	29.8301	4.58835	3.40413	6.72284	species divergence within Drosophilidae (Houle et al. 2017)
30.0602	0.0615799	43.0434	13.8057	25.6956	21.2351	3.50284	16.6249	10.7596	13.3538	0.1708	2.94047	species divergence within Drosophilidae (Houle et al. 2017)
27.0293	0.0460526	12.1777	19.2474	13.8879	7.62706	1.65557	14.1548	20.3561	13.8528	8.02295	17.663	species divergence within Drosophilidae (Houle et al. 2017)
27.0293	0.0585696	34.5518	18.4634	23.7949	12.424	17.2454	14.2203	14.7334	11.4486	8.57048	14.9049	species divergence within Drosophilidae (Houle et al. 2017)
27.0293	0.0803907	49.5641	36.8032	29.3206	8.17842	31.144	10.4168	12.7868	9.02481	2.46387	18.2093	species divergence within Drosophilidae (Houle et al. 2017)
27.0293	0.0482108	0.434193	28.7972	20.9114	4.70219	12.5401	1.91018	24.3661	8.9901	3.0492	9.14715	species divergence within Drosophilidae (Houle et al. 2017)
2.20812	0.031216	24.1035	2.0612	5.00541	3.31816	4.51662	12.9354	11.7152	0.136095	0.720723	3.79362	species divergence within Drosophilidae (Houle et al. 2017)
9.26015	0.0399746	15.7138	2.76361	23.0262	0.614502	10.8526	10.8599	17.5255	0.348147	10.1107	5.9829	species divergence within Drosophilidae (Houle et al. 2017)
30.0602	0.113804	11.0555	41.3162	94.2876	26.9698	12.9846	24.6673	17.362	6.2588	14.5959	13.7885	species divergence within Drosophilidae (Houle et al. 2017)
30.0602	0.0443387	1.18126	6.97178	23.0296	9.75528	4.17713	16.6791	28.5417	0.885027	8.28015	3.45695	species divergence within Drosophilidae (Houle et al. 2017)
30.0602	0.0799247	26.4424	0.531604	51.4388	14.3279	0.396349	40.4836	29.9745	3.40602	9.26485	11.1224	species divergence within Drosophilidae (Houle et al. 2017)
32.2659	0.0905468	6.31429	2.28545	49.4519	42.1056	6.70172	12.23	54.6014	2.67603	11.1066	21.2832	species divergence within Drosophilidae (Houle et al. 2017)
30.0602	0.149561	109.393	0.421563	46.3704	45.3933	25.4328	50.946	41.4046	0.348541	8.11602	30.9044	species divergence within Drosophilidae (Houle et al. 2017)
32.2659	0.039976	7.9821	23.443	18.549	14.81	3.02111	15.3614	8.09005	0.636597	5.17315	5.10879	species divergence within Drosophilidae (Houle et al. 2017)
30.0602	0.133428	13.9418	3.02157	110.002	26.3085	31.7803	26.2948	45.3438	15.5043	22.979	22.9189	species divergence within Drosophilidae (Houle et al. 2017)
33.0205	0.106058	7.11411	9.11195	88.0966	19.8824	8.00379	36.2617	16.3554	15.7998	15.1588	30.4339	species divergence within Drosophilidae (Houle et al. 2017)
27.4069	0.0713146	47.9741	31.4573	7.53859	11.8963	23.2094	29.7564	5.3467	8.10905	0.456248	0.234175	species divergence within Drosophilidae (Houle et al. 2017)
22.2096	0.0337564	0.415855	5.43964	2.19789	11.1977	4.15035	15.6134	24.389	0.69374	7.39671	6.55962	species divergence within Drosophilidae (Houle et al. 2017)
27.4069	0.052888	19.0056	2.72378	32.6239	3.77292	17.9171	22.0136	8.95267	10.7423	5.27415	16.0993	species divergence within Drosophilidae (Houle et al. 2017)
27.4069	0.044444	3.55572	8.98404	30.7253	9.06797	14.5257	8.75347	5.20301	8.21573	7.87686	17.9587	species divergence within Drosophilidae (Houle et al. 2017)
22.2096	0.0477173	17.1163	20.3617	36.8994	5.37664	1.50343	5.66416	2.07688	5.06662	2.56357	6.80667	species divergence within Drosophilidae (Houle et al. 2017)
22.2096	0.0311998	2.16394	4.18286	14.7924	4.62962	1.0571	20.4644	8.65002	0.993781	6.39278	5.22329	species divergence within Drosophilidae (Houle et al. 2017)
30.0602	0.0879174	56.3068	0.508198	26.7216	11.5088	10.8431	44.9491	33.5389	4.11019	11.6341	15.577	species divergence within Drosophilidae (Houle et al. 2017)
30.0602	0.120968	34.6919	53.2384	88.5353	34.3581	14.5735	32.6352	7.91075	3.06448	12.4655	14.6612	species divergence within Drosophilidae (Houle et al. 2017)
30.0602	0.0697108	33.047	26.1784	38.135	14.6296	12.2677	28.9734	0.787472	6.95013	6.64819	14.0165	species divergence within Drosophilidae (Houle et al. 2017)
30.0602	0.0609409	32.0548	12.4684	28.8076	21.3947	8.03602	30.1339	10.8989	0.799759	2.48831	5.75989	species divergence within Drosophilidae (Houle et al. 2017)
22.2096	0.0347925	3.79507	16.7991	15.9835	9.88317	4.38742	7.52491	7.18041	8.45294	1.48231	6.46565	species divergence within Drosophilidae (Houle et al. 2017)
30.0602	0.0474907	26.3117	12.0383	11.8027	8.94776	22.6533	23.5799	3.8442	1.15472	0.284726	1.05514	species divergence within Drosophilidae (Houle et al. 2017)
30.0602	0.091673	58.1467	22.9886	25.2743	19.667	28.0012	47.8094	15.7729	3.14907	9.29606	8.15368	species divergence within Drosophilidae (Houle et al. 2017)
30.0602	0.0952749	45.7544	4.9559	67.8848	19.0522	9.74952	23.6797	30.2594	1.92433	14.0825	14.11	species divergence within Drosophilidae (Houle et al. 2017)
22.2096	0.0302651	10.1671	17.7886	10.1275	3.32304	11.7587	9.45269	7.56603	1.90941	1.02206	3.95168	species divergence within Drosophilidae (Houle et al. 2017)
30.0602	0.176313	129.505	8.74372	56.3811	63.1451	19.4564	59.5425	47.3068	4.50473	15.4593	33.5704	species divergence within Drosophilidae (Houle et al. 2017)
10.9823	0.0627718	35.9863	10.0019	24.5068	1.154	20.3544	27.3319	24.4899	0.44236	10.3521	1.84384	species divergence within Drosophilidae (Houle et al. 2017)
30.0602	0.0960531	66.7089	10.9164	5.48197	48.9119	36.7598	1.93313	25.1113	1.28411	6.58785	1.45105	species divergence within Drosophilidae (Houle et al. 2017)
30.0602	0.11708	58.8645	23.7197	58.501	24.9723	14.2804	47.4098	41.0414	3.69572	17.8268	27.2302	species divergence within Drosophilidae (Houle et al. 2017)
30.0602	0.0432236	6.9063	29.1414	18.2476	0.74848	15.6517	4.94281	3.14869	9.84908	0.755604	4.31719	species divergence within Drosophilidae (Houle et al. 2017)
30.0602	0.0959244	75.7034	9.24377	39.4787	15.7329	12.7947	32.1378	12.1478	3.48419	3.10428	12.8248	species divergence within Drosophilidae (Houle et al. 2017)
30.0602	0.121327	36.3832	31.0257	69.4489	24.473	19.8556	63.5603	38.7046	19.172	16.5895	18.7159	species divergence within Drosophilidae (Houle et al. 2017)
22.2096	0.0353018	0.671474	7.20446	22.407	6.89801	2.68707	17.8195	8.71759	1.01453	6.59904	5.78654	species divergence within Drosophilidae (Houle et al. 2017)
33.0205	0.0830553	9.72357	3.45438	56.1624	13.1752	18.2832	13.1019	53.9343	0.806137	7.57213	4.67419	species divergence within Drosophilidae (Houle et al. 2017)
32.2659	0.0716617	35.8677	41.0443	36.6128	17.0641	2.44858	18.796	3.70736	0.0437423	2.68263	2.0619	species divergence within Drosophilidae (Houle et al. 2017)
32.2659	0.0791469	39.4373	43.8345	41.1329	18.0088	8.20463	23.2224	3.61677	1.40034	2.92863	4.03667	species divergence within Drosophilidae (Houle et al. 2017)
39.5	0.0556151	28.7322	29.1572	32.2912	3.19814	3.74008	8.97478	7.61103	6.26667	10.808	2.04571	species divergence within Drosophilidae (Houle et al. 2017)
22.2096	0.0269477	6.50721	13.7399	16.5242	0.547258	1.56812	6.67488	4.53492	2.90606	2.39202	10.5682	species divergence within Drosophilidae (Houle et al. 2017)
22.2096	0.0316108	4.81098	18.4497	7.49231	4.12037	10.0351	12.06	9.80685	7.77374	5.02514	5.82401	species divergence within Drosophilidae (Houle et al. 2017)
30.0602	0.074824	44.0179	19.8667	24.2722	15.3985	24.263	36.705	18.8782	0.678486	9.54673	6.17484	species divergence within Drosophilidae (Houle et al. 2017)
22.2096	0.0716212	7.08161	21.2046	62.6766	1.31268	11.2832	1.52247	1.30985	11.2754	6.15483	16.4119	species divergence within Drosophilidae (Houle et al. 2017)
22.2096	0.048432	12.4429	19.3084	31.0821	3.37032	10.1413	7.37104	19.9001	10.5025	0.143905	0.397229	species divergence within Drosophilidae (Houle et al. 2017)
30.0602	0.0862067	56.9128	6.55222	23.9866	13.5271	10.5626	44.9341	29.3091	0.793811	11.7816	15.1497	species divergence within Drosophilidae (Houle et al. 2017)
22.2096	0.0283797	0.118624	7.33749	12.9657	1.46091	5.24247	2.77032	22.5432	3.86778	0.494543	3.40588	species divergence within Drosophilidae (Houle et al. 2017)
30.0602	0.0712061	57.3003	10.2266	11.7269	0.285231	11.9947	31.7917	14.0201	0.204814	5.24162	6.33932	species divergence within Drosophilidae (Houle et al. 2017)
30.0602	0.0835004	63.81	4.92632	9.65971	9.85384	23.4182	35.3253	27.7895	10.7107	2.83121	0.897833	species divergence within Drosophilidae (Houle et al. 2017)
22.2096	0.0409242	8.81027	1.26294	30.2684	5.36952	2.16354	4.16249	1.568	12.7661	1.71493	18.3423	species divergence within Drosophilidae (Houle et al. 2017)
30.0602	0.12356	18.6406	44.356	98.5205	38.4294	9.86614	25.6981	20.2022	3.26398	16.6881	17.2193	species divergence within Drosophilidae (Houle et al. 2017)
30.0602	0.0581508	42.0928	4.15278	10.1989	13.9556	12.1268	12.1808	23.2336	20.0123	5.56616	5.96534	species divergence within Drosophilidae (Houle et al. 2017)
30.0602	0.0743999	38.3215	21.3982	40.7077	18.4565	15.5239	30.2502	1.46224	6.48427	5.80241	14.7249	species divergence within Drosophilidae (Houle et al. 2017)
30.0602	0.0658833	47.3067	3.77263	14.5325	13.1283	14.7636	30.5749	21.1171	11.6592	3.71781	0.4802	species divergence within Drosophilidae (Houle et al. 2017)
30.0602	0.0791187	14.5469	26.2008	48.1151	0.373944	30.9625	9.70915	36.3481	13.7137	9.40193	19.4817	species divergence within Drosophilidae (Houle et al. 2017)
30.0602	0.088337	0.837956	1.62411	66.4379	9.42027	22.8402	8.87017	40.695	12.935	11.1952	25.7759	species divergence within Drosophilidae (Houle et al. 2017)
30.0602	0.0945677	35.1867	34.526	51.9347	20.9821	6.89743	41.1574	35.7418	5.96092	10.1307	12.3082	species divergence within Drosophilidae (Houle et al. 2017)
27.4069	0.0383391	11.5654	1.21492	22.6971	11.2256	6.04872	19.8981	2.10525	1.39673	3.10832	0.566345	species divergence within Drosophilidae (Houle et al. 2017)
27.4069	0.0602316	17.2941	11.2895	47.5555	6.90261	11.7923	19.8176	10.8253	5.10005	4.06886	9.28655	species divergence within Drosophilidae (Houle et al. 2017)
30.0602	0.064423	8.10149	33.8538	39.5233	16.966	7.62382	28.5416	4.14537	2.53677	7.70532	1.66556	species divergence within Drosophilidae (Houle et al. 2017)
30.0602	0.0835406	49.8494	5.25763	32.1351	20.2035	6.37456	41.9543	29.267	2.3722	13.6075	12.998	species divergence within Drosophilidae (Houle et al. 2017)
22.2096	0.0778826	6.37722	14.7271	66.7273	5.60061	1.17262	13.4056	10.1115	16.5025	8.27304	26.3496	species divergence within Drosophilidae (Houle et al. 2017)
30.0602	0.0752324	41.4667	7.64733	41.4422	17.7251	16.7287	34.9949	5.25336	6.32925	5.72826	11.0456	species divergence within Drosophilidae (Houle et al. 2017)
30.0602	0.0753393	40.9614	5.59506	29.2767	13.6766	11.3358	40.4297	29.9368	0.301334	8.47689	14.2882	species divergence within Drosophilidae (Houle et al. 2017)
27.4069	0.0498838	2.95229	13.928	39.3891	3.1519	12.0937	5.73848	9.70147	6.45253	3.41478	18.2175	species divergence within Drosophilidae (Houle et al. 2017)
30.0602	0.0837968	73.48	14.6978	9.58323	4.19101	19.3289	26.6701	7.79136	16.8217	0.463649	0.934514	species divergence within Drosophilidae (Houle et al. 2017)
6.31306	0.0512354	30.538	9.08111	24.3691	10.1162	7.48454	22.6083	11.7336	0.577714	10.7902	7.67751	species divergence within Drosophilidae (Houle et al. 2017)
30.0602	0.0570956	13.4283	26.1397	35.822	2.59877	14.1213	0.865127	23.0522	17.9179	4.85555	5.54957	species divergence within Drosophilidae (Houle et al. 2017)
30.0602	0.0860907	42.1905	19.7136	60.7758	18.6333	11.6964	24.3067	10.9417	1.16128	5.72639	15.1034	species divergence within Drosophilidae (Houle et al. 2017)
6.31306	0.0408721	16.8258	23.8751	13.4658	4.59099	6.60067	7.61121	20.8187	2.67998	0.311834	0.612785	species divergence within Drosophilidae (Houle et al. 2017)
6.31306	0.0497546	34.93	11.2595	16.5392	11.7595	6.09661	17.5551	12.8266	1.15778	10.2896	5.16878	species divergence within Drosophilidae (Houle et al. 2017)
30.0602	0.0604597	8.51135	19.423	42.0351	20.339	3.48272	25.315	14.2995	4.07148	6.83534	1.97515	species divergence within Drosophilidae (Houle et al. 2017)
30.0602	0.0651819	28.549	4.71048	43.6727	12.122	9.19719	30.1572	10.1515	5.19507	4.27327	6.56368	species divergence within Drosophilidae (Houle et al. 2017)
30.0602	0.078499	67.5062	3.91546	16.1633	4.32633	13.9401	26.9099	19.2129	6.31335	4.74229	5.66426	species divergence within Drosophilidae (Houle et al. 2017)
30.0602	0.0974897	59.2244	15.8732	45.0598	19.3445	14.6872	41.8974	28.7173	3.1909	14.5318	19.0545	species divergence within Drosophilidae (Houle et al. 2017)
27.4069	0.0519188	14.4059	1.98374	27.8415	4.51099	3.33047	25.9601	23.563	13.0049	1.53113	4.44505	species divergence within Drosophilidae (Houle et al. 2017)
22.2096	0.0409307	6.02112	29.9488	14.3085	5.71793	10.267	2.10638	16.8397	0.933866	3.17048	7.00266	species divergence within Drosophilidae (Houle et al. 2017)
32.2659	0.0922507	44.7358	46.4109	56.2677	20.4149	8.50419	15.0252	13.5604	7.86503	0.790347	2.70824	species divergence within Drosophilidae (Houle et al. 2017)
30.0602	0.109696	2.35312	18.7067	91.8948	50.6204	5.57592	16.5046	8.866	13.5349	9.51948	3.93082	species divergence within Drosophilidae (Houle et al. 2017)
30.0602	0.0440822	3.51048	12.4167	22.2938	23.3065	1.15338	23.2141	5.46153	1.26427	1.79927	5.32225	species divergence within Drosophilidae (Houle et al. 2017)
22.2096	0.077259	16.6501	23.1687	63.2067	13.1103	3.14006	7.89237	20.6865	17.7656	5.49379	10.0295	species divergence within Drosophilidae (Houle et al. 2017)
22.2096	0.0530894	11.9549	23.2888	26.2842	2.27831	24.124	13.6598	19.3947	2.07917	8.25031	7.65129	species divergence within Drosophilidae (Houle et al. 2017)
30.0602	0.166933	5.38801	49.3295	127.033	61.3566	22.9979	60.0856	15.4359	7.88338	25.791	19.6969	species divergence within Drosophilidae (Houle et al. 2017)
22.2096	0.0306668	5.92259	10.6442	15.9598	0.194103	0.651387	2.29106	19.8004	9.76415	1.01641	5.39039	species divergence within Drosophilidae (Houle et al. 2017)
30.0602	0.129519	16.4492	41.805	99.1282	35.4281	22.174	41.8092	21.8419	10.143	22.8513	18.0908	species divergence within Drosophilidae (Houle et al. 2017)
30.0602	0.0620057	42.2139	0.221031	25.7075	4.62876	4.21612	19.8936	27.5515	13.993	2.76492	6.05349	species divergence within Drosophilidae (Houle et al. 2017)
32.2659	0.081631	30.5797	53.2061	41.9583	14.0208	5.25599	25.945	7.74481	0.425588	4.74825	1.20673	species divergence within Drosophilidae (Houle et al. 2017)
27.4069	0.0542815	21.4899	4.75965	34.4742	10.7778	16.9473	21.3268	4.16113	11.4206	0.0682106	11.4176	species divergence within Drosophilidae (Houle et al. 2017)
10.9823	0.0415879	33.7723	6.10126	15.6051	5.00171	0.863068	11.4423	0.875422	1.42044	2.24731	7.02859	species divergence within Drosophilidae (Houle et al. 2017)
30.0602	0.0869421	41.6395	36.2251	38.4312	19.7476	10.0348	38.9356	27.5328	0.308118	9.43986	6.00718	species divergence within Drosophilidae (Houle et al. 2017)
30.0602	0.0891597	38.7645	34.8804	32.2876	18.2281	18.5465	40.142	40.7362	0.871682	3.30633	8.58505	species divergence within Drosophilidae (Houle et al. 2017)
30.0602	0.101465	28.5179	35.0301	61.5665	20.1956	15.8378	40.6309	42.0302	3.72396	4.0219	11.8964	species divergence within Drosophilidae (Houle et al. 2017)
22.2096	0.0310265	6.53454	14.9987	3.72694	16.0968	9.85447	13.2807	9.10548	0.746762	1.96214	2.93214	species divergence within Drosophilidae (Houle et al. 2017)
30.0602	0.0492494	8.71486	20.5608	31.5206	21.0448	3.0081	18.6124	3.52136	0.0776747	5.7148	1.33669	species divergence within Drosophilidae (Houle et al. 2017)
30.0602	0.103391	15.5211	1.48495	80.1714	16.0649	15.5733	19.5405	45.0982	12.5911	12.1214	28.2615	species divergence within Drosophilidae (Houle et al. 2017)
30.0602	0.0920062	13.4026	14.2553	69.1299	27.3857	2.11587	37.7851	25.4126	2.94828	14.4873	13.5649	species divergence within Drosophilidae (Houle et al. 2017)
30.0602	0.0576505	34.7465	3.99534	23.1006	15.1427	0.255797	29.6952	10.9988	2.96197	3.24257	16.2918	species divergence within Drosophilidae (Houle et al. 2017)
27.4069	0.0507244	15.1496	17.4784	26.9354	2.7993	22.8079	3.57805	12.6991	13.5881	6.30782	18.1967	species divergence within Drosophilidae (Houle et al. 2017)
22.2096	0.037069	3.27891	15.5401	28.6803	10.1342	2.31575	0.354094	6.37147	4.82264	2.73289	8.53344	species divergence within Drosophilidae (Houle et al. 2017)
30.0602	0.0559399	34.1447	17.513	10.9032	18.7279	0.468481	31.1338	3.22511	4.3237	5.11926	6.18909	species divergence within Drosophilidae (Houle et al. 2017)
30.0602	0.0954951	80.8741	16.729	20.8102	23.5248	18.4325	31.1993	2.39766	6.72788	5.66679	3.43101	species divergence within Drosophilidae (Houle et al. 2017)
30.0602	0.114971	95.8865	35.0689	26.3359	19.2793	32.3311	27.3958	4.34422	9.15168	0.439822	6.73541	species divergence within Drosophilidae (Houle et al. 2017)
30.0602	0.0613219	45.8882	27.0629	17.9267	6.39867	13.7272	15.0688	7.23513	9.18639	0.14551	2.32676	species divergence within Drosophilidae (Houle et al. 2017)
9.26015	0.0263178	8.38977	0.702407	18.0208	2.70366	6.33595	2.07552	5.81028	0.212052	10.8314	2.18929	species divergence within Drosophilidae (Houle et al. 2017)
30.0602	0.110373	35.159	39.255	89.2822	23.6517	17.5013	11.7319	5.64672	6.3949	15.3166	9.9949	species divergence within Drosophilidae (Houle et al. 2017)
30.0602	0.0403887	25.2848	9.03298	18.0242	6.43712	8.69375	3.74368	16.8264	1.02112	9.00087	0.336668	species divergence within Drosophilidae (Houle et al. 2017)
30.0602	0.0605912	2.33885	1.5296	46.4334	11.0097	4.12027	27.5482	18.2592	3.54212	9.98557	7.32882	species divergence within Drosophilidae (Houle et al. 2017)
32.2659	0.105534	17.7892	4.34665	54.4573	45.4238	2.1851	25.1655	66.3166	2.53993	10.3859	25.0768	species divergence within Drosophilidae (Houle et al. 2017)
30.0602	0.121654	85.2899	1.63964	41.365	42.0751	20.9162	38.0105	29.6893	0.484636	8.83675	27.1108	species divergence within Drosophilidae (Houle et al. 2017)
32.2659	0.044623	16.1214	25.5042	23.5544	18.1282	1.49551	2.42595	3.62519	0.500502	5.89387	8.90241	species divergence within Drosophilidae (Houle et al. 2017)
30.0602	0.148858	38.0454	0.96037	115.007	29.6267	27.2637	39.2303	57.0591	15.3682	22.2583	26.7125	species divergence within Drosophilidae (Houle et al. 2017)
33.0205	0.119582	16.9894	11.1732	93.1021	23.2005	3.48717	49.1972	28.0706	15.6637	14.4381	34.2275	species divergence within Drosophilidae (Houle et al. 2017)
27.4069	0.0493904	23.8706	29.3961	2.53318	8.5781	18.6928	16.8209	6.36854	7.97296	0.264475	4.02779	species divergence within Drosophilidae (Houle et al. 2017)
22.2096	0.035404	24.5194	7.50084	2.80752	14.5158	0.366268	2.67795	12.6737	0.557646	8.11743	10.3532	species divergence within Drosophilidae (Houle et al. 2017)
27.4069	0.0480722	5.09791	4.78498	37.6293	0.454758	13.4005	9.07819	2.76257	10.6062	4.55343	19.8929	species divergence within Drosophilidae (Houle et al. 2017)
27.4069	0.0532382	20.5478	6.92284	35.7307	5.74982	10.0091	4.18198	16.9183	8.07964	7.15614	21.7523	species divergence within Drosophilidae (Houle et al. 2017)
22.2096	0.05313	6.98727	22.4229	41.9048	8.6948	6.02005	7.27129	13.7921	4.93052	1.84285	10.6003	species divergence within Drosophilidae (Houle et al. 2017)
22.2096	0.0353517	21.9396	6.24406	19.7978	7.94778	3.45952	7.52893	3.06523	1.12988	5.67206	9.0169	species divergence within Drosophilidae (Houle et al. 2017)
30.0602	0.0594839	32.2033	2.5694	21.7162	8.19064	6.32652	32.0136	21.8237	4.24629	12.3548	11.7834	species divergence within Drosophilidae (Houle et al. 2017)
30.0602	0.106949	10.5883	51.1772	83.5299	31.04	10.0569	19.6998	3.8045	3.20058	13.1862	10.8676	species divergence within Drosophilidae (Houle et al. 2017)
30.0602	0.0534472	8.94347	24.1172	33.1296	11.3115	7.75103	16.0379	12.5027	7.08622	7.36892	10.2229	species divergence within Drosophilidae (Houle et al. 2017)
30.0602	0.0399944	7.95125	10.4072	23.8022	18.0765	3.51939	17.1984	0.816341	0.663664	3.20903	1.96628	species divergence within Drosophilidae (Houle et al. 2017)
22.2096	0.0448615	20.3085	14.7379	20.9889	13.2013	0.129201	5.41054	18.8957	8.31685	2.20303	10.2593	species divergence within Drosophilidae (Houle et al. 2017)
30.0602	0.0356754	2.20812	9.97706	16.8082	5.6296	18.1367	10.6445	15.5594	1.01862	0.435997	4.84876	species divergence within Drosophilidae (Houle et al. 2017)
30.0602	0.0653032	34.0431	20.9274	20.2689	16.3489	23.4846	34.874	4.05769	3.28517	10.0168	4.36006	species divergence within Drosophilidae (Houle et al. 2017)
30.0602	0.0748565	21.6509	2.8947	62.8793	15.734	5.23289	10.7442	18.5441	1.78823	14.8033	10.3164	species divergence within Drosophilidae (Houle et al. 2017)
22.2096	0.0521944	34.2706	19.8498	15.1329	0.00487991	16.2753	22.3881	4.14921	2.04551	0.30134	7.7453	species divergence within Drosophilidae (Houle et al. 2017)
30.0602	0.148886	105.401	6.68252	51.3757	59.8269	14.9398	46.6071	35.5915	4.36863	16.18	29.7768	species divergence within Drosophilidae (Houle et al. 2017)
10.9823	0.0377947	11.8828	7.94071	19.5014	4.47216	15.8378	14.3965	12.7747	0.578454	11.0728	1.94978	species divergence within Drosophilidae (Houle et al. 2017)
30.0602	0.0835461	42.6053	12.9776	0.476561	45.5938	32.2431	11.0023	36.8266	1.42021	7.30858	5.24466	species divergence within Drosophilidae (Houle et al. 2017)
30.0602	0.0939666	34.761	25.7809	53.4956	21.6541	9.76379	34.4744	29.3262	3.83181	18.5475	23.4366	species divergence within Drosophilidae (Houle et al. 2017)
30.0602	0.0492893	17.1972	27.0802	23.253	2.56968	11.1351	7.99264	14.8639	9.71299	0.0348802	8.11081	species divergence within Drosophilidae (Houle et al. 2017)
30.0602	0.0688441	51.5999	11.305	34.4733	12.4147	8.27804	19.2023	0.4326	3.3481	3.825	9.03119	species divergence within Drosophilidae (Houle et al. 2017)
30.0602	0.101136	12.2796	28.9645	64.4435	21.1549	15.339	50.6248	26.9893	19.3081	17.3102	14.9223	species divergence within Drosophilidae (Houle et al. 2017)
22.2096	0.0525633	24.775	9.26566	27.4125	10.2162	1.82955	30.755	2.99765	0.878435	5.87831	9.58016	species divergence within Drosophilidae (Houle et al. 2017)
33.0205	0.101625	33.8271	1.39318	61.1678	16.4934	13.7666	26.0374	65.6495	0.670043	6.85141	8.4678	species divergence within Drosophilidae (Houle et al. 2017)
32.2659	0.0663739	11.7642	43.1055	41.6182	20.3823	2.06804	5.86053	8.00788	0.0923526	1.9619	5.85552	species divergence within Drosophilidae (Houle et al. 2017)
32.2659	0.0723289	15.3337	45.8957	46.1383	21.327	3.68801	10.2869	8.09848	1.26424	2.20791	7.83029	species divergence within Drosophilidae (Houle et al. 2017)
39.5	0.0517487	4.62866	31.2184	37.2967	0.120017	0.776545	3.96066	4.10422	6.13057	10.0873	1.74791	species divergence within Drosophilidae (Houle et al. 2017)
22.2096	0.0443836	30.6107	15.8011	21.5296	2.7709	2.9485	6.26057	7.18033	2.76997	1.67129	14.3618	species divergence within Drosophilidae (Houle et al. 2017)
22.2096	0.0375891	19.2926	20.5109	12.4977	0.802217	14.5517	0.875416	1.90839	7.63765	5.74586	9.61763	species divergence within Drosophilidae (Houle et al. 2017)
30.0602	0.0494325	19.9143	17.8055	19.2668	12.0803	19.7463	23.7695	7.16293	0.814581	10.2675	2.38122	species divergence within Drosophilidae (Houle et al. 2017)
22.2096	0.0795608	17.0219	23.2658	67.682	4.63083	6.76654	11.413	10.4054	11.1393	5.4341	20.2056	species divergence within Drosophilidae (Houle et al. 2017)
22.2096	0.0499123	11.6606	21.3696	36.0875	6.68848	14.658	5.5644	8.18482	10.3664	0.576818	3.39639	species divergence within Drosophilidae (Houle et al. 2017)
30.0602	0.0580199	32.8092	8.61342	18.9812	10.2089	6.04596	31.9987	17.5939	0.929906	12.5023	11.3561	species divergence within Drosophilidae (Houle et al. 2017)
22.2096	0.0380079	23.9849	9.39869	17.9712	4.77907	9.75909	10.1651	10.828	3.73169	0.22618	7.19949	species divergence within Drosophilidae (Houle et al. 2017)
30.0602	0.0438502	33.1968	12.2878	6.72153	3.60339	7.47811	18.8562	2.30486	0.0687188	5.96234	2.5457	species divergence within Drosophilidae (Houle et al. 2017)
30.0602	0.0566435	39.7064	2.86512	14.6651	6.53568	18.9016	22.3899	16.0743	10.5746	3.55193	4.69145	species divergence within Drosophilidae (Houle et al. 2017)
22.2096	0.0569957	32.9138	3.32414	35.2738	2.05136	2.35308	8.77295	10.1472	12.63	2.43566	22.136	species divergence within Drosophilidae (Houle et al. 2017)
30.0602	0.112713	5.46296	42.2948	93.515	35.1112	5.34952	12.7626	8.48693	3.40007	17.4089	13.4257	species divergence within Drosophilidae (Houle et al. 2017)
30.0602	0.0351603	17.9892	6.21398	5.19345	10.6374	7.61021	0.754602	11.5183	19.8762	4.84543	9.75895	species divergence within Drosophilidae (Houle et al. 2017)
30.0602	0.0566947	14.218	19.337	35.7023	15.1383	11.0073	17.3147	13.1775	6.62037	6.52314	10.9312	species divergence within Drosophilidae (Houle et al. 2017)
30.0602	0.0376277	23.2032	1.71143	9.52708	9.81015	10.247	17.6395	9.40183	11.5231	4.43853	3.31342	species divergence within Drosophilidae (Houle et al. 2017)
30.0602	0.0853697	9.5566	24.1396	53.1205	3.6921	26.4459	3.2263	48.0634	13.5776	8.6812	23.2753	species divergence within Drosophilidae (Houle et al. 2017)
30.0602	0.10273	24.9415	0.437088	71.4433	12.7384	18.3235	21.8056	52.4102	12.799	10.4745	29.5696	species divergence within Drosophilidae (Houle et al. 2017)
30.0602	0.0737256	11.0831	32.4648	46.9293	17.6639	2.38081	28.2219	24.0265	6.09701	10.8514	8.51463	species divergence within Drosophilidae (Houle et al. 2017)
27.4069	0.0460319	35.6689	3.27613	17.6917	7.90749	1.53209	6.96268	9.61	1.26063	3.82904	3.22727	species divergence within Drosophilidae (Houle et al. 2017)
27.4069	0.060364	6.80944	13.3507	52.5609	10.2208	16.3089	6.8821	0.889923	4.96396	3.34813	13.0802	species divergence within Drosophilidae (Houle et al. 2017)
30.0602	0.0564899	16.002	31.7926	34.5178	13.6478	3.10719	15.6062	7.56987	2.67286	8.42604	2.12806	species divergence within Drosophilidae (Houle et al. 2017)
30.0602	0.0569727	25.7459	3.19643	27.1297	16.8853	1.85794	29.0189	17.5517	2.50829	14.3282	9.20434	species divergence within Drosophilidae (Houle et al. 2017)
22.2096	0.0939186	30.4807	16.7883	71.7328	8.91876	5.68924	26.341	21.8267	16.3664	7.55231	30.1432	species divergence within Drosophilidae (Houle et al. 2017)
30.0602	0.054541	17.3632	9.70853	36.4368	14.407	12.2121	22.0595	6.46189	6.46534	6.44899	7.252	species divergence within Drosophilidae (Houle et al. 2017)
30.0602	0.0490849	16.8578	3.53386	24.2713	10.3585	6.81915	27.4942	18.2216	0.437429	9.19761	10.4946	species divergence within Drosophilidae (Houle et al. 2017)
27.4069	0.06112	21.1512	11.8668	44.3945	0.166263	7.57706	7.19697	21.4167	6.31644	2.69406	22.0111	species divergence within Drosophilidae (Houle et al. 2017)
30.0602	0.0573098	49.3765	12.6366	4.57782	0.872849	14.8123	13.7347	3.92389	16.6856	1.18437	4.72813	species divergence within Drosophilidae (Houle et al. 2017)
6.31306	0.0291857	6.43444	7.01991	19.3637	6.79806	2.96792	9.67283	0.0183674	0.44162	11.5109	3.88389	species divergence within Drosophilidae (Houle et al. 2017)
30.0602	0.0654367	10.6752	24.0785	40.8274	5.91692	9.60464	12.0703	34.7675	17.7818	4.13483	9.34318	species divergence within Drosophilidae (Houle et al. 2017)
30.0602	0.0675921	18.087	17.6524	55.7704	15.3152	7.17976	11.3713	0.773543	1.02519	6.44712	11.3098	species divergence within Drosophilidae (Houle et al. 2017)
6.31306	0.0292196	7.27771	21.8139	8.46043	7.90915	2.08404	5.32424	9.1035	2.54388	0.408889	3.18083	species divergence within Drosophilidae (Houle et al. 2017)
6.31306	0.0255324	10.8264	9.19831	11.5338	8.44135	1.57999	4.61961	1.11138	1.29388	11.0104	1.37517	species divergence within Drosophilidae (Houle et al. 2017)
30.0602	0.0512984	15.5922	17.3618	37.0297	17.0208	1.0339	12.3796	2.58429	4.20758	7.55606	1.81847	species divergence within Drosophilidae (Houle et al. 2017)
30.0602	0.0472081	4.44549	2.64927	38.6673	8.80381	4.68057	17.2218	1.56377	5.33116	4.994	2.77006	species divergence within Drosophilidae (Houle et al. 2017)
30.0602	0.0495255	43.4026	5.97666	11.1579	1.00817	9.42347	13.9744	7.49766	6.17726	5.46301	1.87065	species divergence within Drosophilidae (Houle et al. 2017)
30.0602	0.0712501	35.1208	13.812	40.0543	16.0264	10.1705	28.9619	17.0021	3.05481	15.2525	15.2609	species divergence within Drosophilidae (Houle et al. 2017)
27.4069	0.0436407	9.69765	4.04494	32.8469	1.19283	1.18616	13.0247	11.8477	12.8688	0.810411	8.23867	species divergence within Drosophilidae (Houle et al. 2017)
22.2096	0.0478676	18.0824	32.01	19.3139	2.39977	14.7836	10.8291	5.12447	0.797771	2.44976	10.7963	species divergence within Drosophilidae (Houle et al. 2017)
32.2659	0.0856841	20.6323	48.4721	61.2731	23.7331	3.98757	2.08973	1.84511	7.72893	1.51107	6.50186	species divergence within Drosophilidae (Houle et al. 2017)
30.0602	0.104697	21.7504	16.6455	86.8894	47.3022	1.0593	3.56917	2.84925	13.671	10.2402	0.137202	species divergence within Drosophilidae (Houle et al. 2017)
30.0602	0.0474861	27.614	10.3555	17.2884	19.9884	5.67001	10.2786	17.1768	1.40036	1.07855	9.11586	species divergence within Drosophilidae (Houle et al. 2017)
22.2096	0.081846	7.45346	25.2299	68.2121	16.4285	7.65668	20.8278	8.97127	17.6295	4.77306	13.8231	species divergence within Drosophilidae (Houle et al. 2017)
22.2096	0.069305	36.0585	25.35	31.2896	1.03985	28.6406	26.5952	7.6795	1.94307	7.52959	11.4449	species divergence within Drosophilidae (Houle et al. 2017)
30.0602	0.159069	29.4915	47.2683	122.027	58.0384	18.4813	47.1502	3.72069	8.01948	26.5118	15.9033	species divergence within Drosophilidae (Houle et al. 2017)
22.2096	0.0372201	18.1809	12.7054	20.9652	3.51226	5.16801	10.6444	8.08512	9.62805	1.73713	9.184	species divergence within Drosophilidae (Houle et al. 2017)
30.0602	0.117272	7.65432	39.7438	94.1228	32.1099	17.6574	28.8738	10.1267	10.2791	23.572	14.2971	species divergence within Drosophilidae (Houle et al. 2017)
30.0602	0.0358851	18.1104	1.84017	20.7021	1.3106	0.300506	6.95815	15.8363	13.8569	3.48565	2.25988	species divergence within Drosophilidae (Houle et al. 2017)
32.2659	0.0769756	6.47622	55.2673	46.9637	17.339	0.739372	13.0095	3.97043	0.561683	5.46898	2.58689	species divergence within Drosophilidae (Houle et al. 2017)
27.4069	0.0504582	2.61367	2.69845	39.4796	7.45968	12.4306	8.39136	15.8764	11.2845	0.652513	15.2112	species divergence within Drosophilidae (Houle et al. 2017)
10.9823	0.0248624	9.66873	4.04006	10.5997	1.68356	5.37969	1.49317	10.8398	1.55654	2.96803	3.23498	species divergence within Drosophilidae (Houle et al. 2017)
30.0602	0.064447	17.5359	34.1639	33.4258	16.4295	5.51813	26.0001	15.8175	0.172023	10.1606	2.21356	species divergence within Drosophilidae (Houle et al. 2017)
30.0602	0.0658712	14.661	32.8192	27.2822	14.91	14.0299	27.2066	29.0209	0.735587	4.02705	4.79143	species divergence within Drosophilidae (Houle et al. 2017)
30.0602	0.0828507	4.41441	32.9689	56.5611	16.8774	11.3212	27.6954	30.315	3.86005	4.74263	8.10278	species divergence within Drosophilidae (Houle et al. 2017)
22.2096	0.0344379	17.569	17.0599	8.73235	12.7787	14.3711	0.345273	2.60976	0.610667	2.68287	6.72576	species divergence within Drosophilidae (Houle et al. 2017)
30.0602	0.0525355	32.8184	18.4996	26.5152	17.7266	1.50852	5.67694	8.19389	0.0584201	6.43552	5.1303	species divergence within Drosophilidae (Houle et al. 2017)
30.0602	0.121361	39.6247	0.576249	85.1769	19.383	11.0566	32.4759	56.8134	12.455	11.4007	32.0551	species divergence within Drosophilidae (Houle et al. 2017)
30.0602	0.079365	10.7009	12.1941	64.1245	24.0675	6.63249	24.8497	13.6974	3.08438	15.2081	9.77133	species divergence within Drosophilidae (Houle et al. 2017)
30.0602	0.033857	10.643	1.93414	18.0952	11.8245	4.77242	16.7598	0.716485	3.09806	2.52185	12.4982	species divergence within Drosophilidae (Houle et al. 2017)
27.4069	0.057461	8.95389	15.4172	31.9408	0.518861	18.2913	16.5135	24.4144	13.452	5.5871	21.9904	species divergence within Drosophilidae (Houle et al. 2017)
22.2096	0.0499492	20.8246	17.6013	33.6857	13.4524	6.83238	12.5814	5.34378	4.68655	2.01217	12.3271	species divergence within Drosophilidae (Houle et al. 2017)
30.0602	0.0384179	10.0412	15.4518	5.89783	15.4098	4.9851	18.1984	14.9404	4.1876	5.83998	2.39548	species divergence within Drosophilidae (Houle et al. 2017)
30.0602	0.0690633	56.7706	14.6678	15.8048	20.2067	13.9159	18.2638	9.31758	6.59178	6.38752	0.362605	species divergence within Drosophilidae (Houle et al. 2017)
30.0602	0.0894317	71.7829	33.0077	21.3305	15.9611	27.8145	14.4603	7.37103	9.01559	0.280902	2.94179	species divergence within Drosophilidae (Houle et al. 2017)
30.0602	0.0436916	21.7846	25.0017	12.9213	3.08052	9.21056	2.13338	18.9504	9.05029	0.866233	6.12038	species divergence within Drosophilidae (Houle et al. 2017)
30.0602	0.0939265	26.7692	38.5526	71.2615	26.3553	23.8372	13.8074	0.163558	6.60695	4.48521	7.80562	species divergence within Drosophilidae (Houle et al. 2017)
30.0602	0.0300831	16.895	9.73539	0.00343166	9.14078	15.0297	5.8192	11.0162	1.23317	1.83055	2.52595	species divergence within Drosophilidae (Houle et al. 2017)
30.0602	0.0487036	10.7286	2.232	28.4127	13.7134	10.4562	29.6237	12.4489	3.75417	0.845853	5.13954	species divergence within Drosophilidae (Houle et al. 2017)
32.2659	0.1195	9.39947	5.04905	72.4781	42.7201	4.15085	23.0899	72.1269	2.32788	21.2173	27.2661	species divergence within Drosophilidae (Houle et al. 2017)
30.0602	0.120571	93.6796	2.34205	23.3442	44.7788	14.5802	40.086	23.879	0.696688	1.99467	24.9215	species divergence within Drosophilidae (Houle et al. 2017)
32.2659	0.0573975	7.73166	26.2066	41.5751	15.4245	7.83146	4.50147	9.43547	0.28845	4.93755	11.0917	species divergence within Drosophilidae (Houle et al. 2017)
30.0602	0.163679	29.6556	0.257962	133.028	26.923	20.9277	37.1548	62.8694	15.1562	33.0897	28.9018	species divergence within Drosophilidae (Houle et al. 2017)
33.0205	0.136062	8.59965	11.8756	111.123	20.4969	2.84879	47.1216	33.8809	15.4516	25.2695	36.4168	species divergence within Drosophilidae (Houle et al. 2017)
27.4069	0.0563303	32.2603	28.6937	15.4876	11.2818	12.3569	18.8964	12.1788	7.76091	10.5669	6.21708	species divergence within Drosophilidae (Houle et al. 2017)
22.2096	0.0354113	16.1296	8.20325	20.8283	11.8122	6.70222	4.75347	6.86345	0.345594	2.71399	12.5425	species divergence within Drosophilidae (Houle et al. 2017)
27.4069	0.0652775	3.29186	5.48739	55.65	3.15841	7.0645	11.1537	8.57285	10.3942	15.3849	22.0822	species divergence within Drosophilidae (Houle et al. 2017)
27.4069	0.0679256	12.158	6.22043	53.7514	8.45347	3.67312	2.10647	22.7285	7.86759	17.9876	23.9416	species divergence within Drosophilidae (Houle et al. 2017)
22.2096	0.0723111	1.4025	23.1253	59.9255	5.99114	12.356	5.19577	19.6024	4.71847	12.6743	12.7896	species divergence within Drosophilidae (Houle et al. 2017)
22.2096	0.0499999	13.5498	6.94646	37.8186	5.24412	9.79548	9.60445	8.87551	1.34193	16.5035	11.2062	species divergence within Drosophilidae (Houle et al. 2017)
30.0602	0.0576743	40.5931	3.27181	3.6954	10.8943	0.00943485	34.0892	16.0134	4.45834	1.5234	9.59413	species divergence within Drosophilidae (Houle et al. 2017)
30.0602	0.0945426	18.9781	50.4748	65.5091	33.7436	3.72093	21.7753	9.61478	3.41263	2.35481	8.67829	species divergence within Drosophilidae (Houle et al. 2017)
30.0602	0.0488742	17.3332	23.4148	15.1088	14.0151	1.41508	18.1134	18.313	7.29827	3.46251	8.03364	species divergence within Drosophilidae (Houle et al. 2017)
30.0602	0.0393937	16.341	9.70479	5.78144	20.7802	2.81656	19.274	6.62662	0.451612	7.62239	0.22301	species divergence within Drosophilidae (Houle et al. 2017)
22.2096	0.0563464	11.9187	14.0355	39.0097	10.4977	6.46515	3.33502	24.7059	8.1048	8.62839	12.4486	species divergence within Drosophilidae (Houle et al. 2017)
30.0602	0.05078	10.5979	9.27465	34.8289	8.33326	11.8007	12.72	21.3697	0.806571	10.3954	7.03804	species divergence within Drosophilidae (Houle et al. 2017)
30.0602	0.065118	42.4329	20.2249	2.24816	19.0525	17.1486	36.9495	1.75258	3.49722	0.814644	2.17078	species divergence within Drosophilidae (Houle et al. 2017)
30.0602	0.0613219	30.0406	2.19229	44.8586	18.4377	1.10306	12.8198	12.7339	1.57618	3.97184	8.12707	species divergence within Drosophilidae (Houle et al. 2017)
22.2096	0.0605266	25.8809	20.5522	33.1536	2.70854	22.6112	20.3126	9.95949	2.25756	11.1328	9.93459	species divergence within Drosophilidae (Houle et al. 2017)
30.0602	0.148144	113.791	5.98011	33.355	62.5306	8.60382	48.6826	29.7812	4.15658	5.34856	27.5875	species divergence within Drosophilidae (Houle et al. 2017)
10.9823	0.0301123	20.2726	7.23831	1.48064	1.7685	9.50186	16.472	6.96442	0.790506	0.241378	4.13906	species divergence within Drosophilidae (Houle et al. 2017)
30.0602	0.0915597	50.9951	13.68	17.5442	48.2974	25.9072	8.9268	42.6369	1.63226	3.52285	7.43395	species divergence within Drosophilidae (Houle et al. 2017)
30.0602	0.0855696	43.1507	26.4833	35.4749	24.3578	3.42784	36.5499	23.5159	4.04386	7.71609	21.2473	species divergence within Drosophilidae (Houle et al. 2017)
30.0602	0.0590519	8.80746	26.3778	41.2737	0.133978	4.7991	5.91712	20.6742	9.50094	10.8663	10.3001	species divergence within Drosophilidae (Houle et al. 2017)
30.0602	0.0698913	59.9897	12.0074	16.4526	15.1184	1.94209	21.2778	5.37768	3.13604	7.00642	6.8419	species divergence within Drosophilidae (Houle et al. 2017)
30.0602	0.0890869	20.6694	28.2621	46.4228	23.8585	9.003	52.7004	21.1791	19.5201	6.47882	12.733	species divergence within Drosophilidae (Houle et al. 2017)
22.2096	0.0636346	16.3852	9.96807	45.4332	7.51251	8.1655	28.6794	8.80793	0.666383	16.7097	11.7694	species divergence within Drosophilidae (Houle et al. 2017)
33.0205	0.114996	25.4373	0.690772	79.1885	13.7897	7.4306	23.9619	71.4598	0.457991	17.6828	10.6571	species divergence within Drosophilidae (Houle et al. 2017)
32.2659	0.0843716	20.154	43.8079	59.639	17.6786	8.40399	7.93604	13.8182	0.304404	12.7933	8.04481	species divergence within Drosophilidae (Houle et al. 2017)
32.2659	0.0893695	23.7235	46.5981	64.1591	18.6233	2.64794	12.3625	13.9088	1.05219	13.0393	10.0196	species divergence within Drosophilidae (Houle et al. 2017)
39.5	0.0713314	13.0184	31.9208	55.3174	2.58364	7.1125	1.88515	9.9145	5.91852	20.9187	3.9372	species divergence within Drosophilidae (Houle et al. 2017)
22.2096	0.056345	22.221	16.5035	39.5503	0.067244	9.28445	4.18506	12.9906	2.55791	12.5027	16.5511	species divergence within Drosophilidae (Houle et al. 2017)
22.2096	0.0478166	10.9028	21.2133	30.5185	3.50587	20.8876	1.2001	7.71867	7.4256	5.08556	11.8069	species divergence within Drosophilidae (Houle et al. 2017)
30.0602	0.0471593	28.3041	17.1031	1.24608	14.784	13.4104	25.845	1.35266	1.02663	0.563964	0.191936	species divergence within Drosophilidae (Houle et al. 2017)
22.2096	0.0963318	8.63215	23.9683	85.7028	1.92718	0.430587	9.33746	16.2157	10.9273	16.2655	22.3948	species divergence within Drosophilidae (Houle et al. 2017)
22.2096	0.0654696	3.27082	22.072	54.1083	3.98482	20.9939	3.48889	2.37455	10.1544	10.2546	5.58567	species divergence within Drosophilidae (Houle et al. 2017)
30.0602	0.0581148	41.199	9.31583	0.960415	12.9126	0.289996	34.0742	11.7836	1.14196	1.67093	9.16681	species divergence within Drosophilidae (Houle et al. 2017)
22.2096	0.0487929	15.5951	10.1011	35.9919	2.07541	16.095	8.08961	5.01772	3.51964	10.6052	9.38878	species divergence within Drosophilidae (Houle et al. 2017)
30.0602	0.0529809	41.5866	12.9902	11.2992	0.899733	1.14216	20.9318	3.50542	0.143333	4.86908	0.356413	species divergence within Drosophilidae (Houle et al. 2017)
30.0602	0.0674274	48.0962	2.16271	32.6859	9.23933	12.5656	24.4654	10.264	10.3626	7.27949	6.88074	species divergence within Drosophilidae (Houle et al. 2017)
22.2096	0.0693164	24.524	4.02655	53.2946	4.75502	8.68903	6.69744	15.9575	12.4179	8.39576	24.3252	species divergence within Drosophilidae (Houle et al. 2017)
30.0602	0.0967911	2.92682	41.5924	75.4943	37.8149	0.986433	14.8381	2.67666	3.61213	6.57744	11.2364	species divergence within Drosophilidae (Houle et al. 2017)
30.0602	0.0451752	26.379	6.91639	12.8273	13.3411	1.27426	1.32091	5.70804	19.6641	15.6769	11.9482	species divergence within Drosophilidae (Houle et al. 2017)
30.0602	0.05247	22.6078	18.6346	17.6816	17.842	4.67133	19.3902	18.9878	6.83242	4.30828	8.74196	species divergence within Drosophilidae (Houle et al. 2017)
30.0602	0.0437802	31.593	1.00902	8.49368	12.5138	3.91101	19.715	3.59155	11.311	6.39289	5.5027	species divergence within Drosophilidae (Houle et al. 2017)
30.0602	0.0998564	1.16683	23.4372	71.1413	0.988446	20.1099	1.15078	53.8737	13.3656	19.5126	25.4646	species divergence within Drosophilidae (Houle et al. 2017)
30.0602	0.11721	16.5517	1.1395	89.4641	10.0348	11.9876	19.7301	58.2205	12.5869	21.3059	31.7588	species divergence within Drosophilidae (Houle et al. 2017)
30.0602	0.0632865	19.4729	31.7624	28.9085	20.3676	3.95514	30.2974	18.2162	6.30907	0.0199611	6.32534	species divergence within Drosophilidae (Houle et al. 2017)
27.4069	0.0396966	27.2791	3.97853	0.329079	10.6111	4.80386	9.0382	15.4203	1.04858	7.00238	5.41656	species divergence within Drosophilidae (Houle et al. 2017)
27.4069	0.0801345	1.58033	14.0531	70.5817	7.51711	22.6448	8.95762	6.7002	4.75191	14.1796	15.2694	species divergence within Drosophilidae (Houle et al. 2017)
30.0602	0.0466958	7.61227	31.0902	16.4971	16.3515	3.22876	17.6817	13.3802	2.88491	2.40538	4.31734	species divergence within Drosophilidae (Houle et al. 2017)
30.0602	0.053764	34.1357	2.49402	9.10894	19.589	4.47802	31.0944	11.7415	2.72035	3.49682	7.01506	species divergence within Drosophilidae (Houle et al. 2017)
22.2096	0.110054	22.091	17.4907	89.7535	6.21511	12.0252	24.2655	27.637	16.1543	18.3837	32.3325	species divergence within Drosophilidae (Houle et al. 2017)
30.0602	0.0499968	25.7529	10.4109	18.4161	17.1106	5.87612	24.135	12.2722	6.67739	4.38244	5.06272	species divergence within Drosophilidae (Houle et al. 2017)
30.0602	0.0456244	25.2476	2.83145	6.2505	13.0621	0.483195	29.5697	12.4113	0.649481	1.63381	8.30528	species divergence within Drosophilidae (Houle et al. 2017)
27.4069	0.076219	12.7615	11.1644	62.4152	2.53739	1.2411	5.12145	27.227	6.10438	13.5255	24.2004	species divergence within Drosophilidae (Houle et al. 2017)
30.0602	0.0673223	57.7663	11.9342	13.4429	3.57651	8.47631	15.8102	9.73417	16.4736	9.64705	6.91742	species divergence within Drosophilidae (Houle et al. 2017)
9.26015	0.0269768	14.8242	6.3175	1.34296	9.50171	3.36803	11.7483	5.79191	0.229568	0.679476	1.6946	species divergence within Drosophilidae (Houle et al. 2017)
30.0602	0.0800787	2.28544	23.3761	58.8482	3.21327	3.26869	9.9948	40.5778	17.5697	14.9663	11.5325	species divergence within Drosophilidae (Houle et al. 2017)
30.0602	0.0574534	26.4768	16.95	37.7497	18.0188	0.843805	13.4468	6.58382	0.813138	4.3843	9.1205	species divergence within Drosophilidae (Houle et al. 2017)
9.26015	0.0286051	1.11206	21.1115	9.56033	5.20549	4.25191	3.24873	3.29323	2.33183	10.4225	5.37012	species divergence within Drosophilidae (Houle et al. 2017)
9.26015	0.0292046	19.2162	8.4959	6.48692	11.145	4.75596	6.69513	4.6989	1.50593	0.178951	0.81412	species divergence within Drosophilidae (Houle et al. 2017)
30.0602	0.0399494	7.20241	16.6594	19.009	19.7245	7.36985	14.4551	3.22598	4.41963	3.27536	4.00776	species divergence within Drosophilidae (Houle et al. 2017)
30.0602	0.0385578	12.8353	1.94687	20.6466	11.5075	1.65538	19.2973	7.37405	5.54322	5.83743	0.580778	species divergence within Drosophilidae (Houle et al. 2017)
30.0602	0.0564222	51.7924	6.67907	6.86286	3.71183	3.08752	16.0499	1.68738	5.9652	5.36841	0.31864	species divergence within Drosophilidae (Houle et al. 2017)
30.0602	0.0651658	43.5106	13.1096	22.0336	18.73	3.83459	31.0374	11.1918	2.84276	4.42107	13.0716	species divergence within Drosophilidae (Houle et al. 2017)
27.4069	0.0591243	1.30788	4.74735	50.8677	3.89649	7.52211	15.1002	6.03744	12.6567	11.6418	10.428	species divergence within Drosophilidae (Houle et al. 2017)
22.2096	0.0604475	9.69264	32.7124	37.3347	5.10343	21.1196	8.75355	0.685805	0.585719	13.2812	12.9856	species divergence within Drosophilidae (Houle et al. 2017)
32.2659	0.102123	29.022	49.1746	79.2938	21.0294	2.34839	4.16525	3.96517	7.51688	9.32035	8.69114	species divergence within Drosophilidae (Houle et al. 2017)
30.0602	0.0898363	13.3606	15.9431	68.8686	50.0059	5.27665	5.64469	8.65952	13.8831	0.591224	2.05208	species divergence within Drosophilidae (Houle et al. 2017)
30.0602	0.0473595	19.2242	9.65309	0.732387	22.692	12.006	12.3542	22.9871	1.61241	11.91	11.3052	species divergence within Drosophilidae (Houle et al. 2017)
22.2096	0.0981718	0.936315	25.9323	86.2328	13.7248	13.9926	18.7523	3.16099	17.4175	15.6045	16.0124	species divergence within Drosophilidae (Houle et al. 2017)
22.2096	0.0806372	27.6687	26.0524	49.3104	1.66381	34.9766	24.5197	1.86922	1.73102	18.361	13.6342	species divergence within Drosophilidae (Houle et al. 2017)
30.0602	0.143927	21.1018	46.5659	104.007	60.7421	12.1453	49.2257	2.08959	8.23153	15.6803	13.714	species divergence within Drosophilidae (Houle et al. 2017)
22.2096	0.0500163	9.79117	13.4078	38.9859	0.808605	11.504	8.56887	2.27484	9.416	9.09429	11.3733	species divergence within Drosophilidae (Houle et al. 2017)
30.0602	0.100146	0.735451	39.0414	76.102	34.8136	11.3214	30.9493	4.31638	10.4912	12.7406	12.1078	species divergence within Drosophilidae (Houle et al. 2017)
30.0602	0.0359869	26.5002	2.54258	2.68134	4.01425	6.63646	9.03366	10.026	13.6448	7.34577	0.0705914	species divergence within Drosophilidae (Houle et al. 2017)
32.2659	0.0915513	14.866	55.9697	64.9844	14.6353	5.59658	15.085	9.78071	0.773735	5.36245	4.77618	species divergence within Drosophilidae (Houle et al. 2017)
27.4069	0.0679786	5.7761	1.99604	57.5003	10.1633	6.09469	10.4669	21.6866	11.0725	10.1789	17.4005	species divergence within Drosophilidae (Houle et al. 2017)
10.9823	0.0368796	18.0585	3.33765	7.42103	4.38721	11.7156	0.582347	16.6501	1.76859	7.86339	1.04569	species divergence within Drosophilidae (Houle et al. 2017)
30.0602	0.0584543	25.9257	33.4615	15.405	19.1331	0.817824	28.0757	10.0072	0.0400284	0.670836	0.0242754	species divergence within Drosophilidae (Houle et al. 2017)
30.0602	0.0602103	23.0508	32.1168	9.26143	17.6136	7.69392	29.2821	23.2106	0.523535	6.80437	2.60215	species divergence within Drosophilidae (Houle et al. 2017)
30.0602	0.0704977	12.8042	32.2665	38.5403	19.5811	4.98521	29.7709	24.5047	4.07211	6.0888	5.9135	species divergence within Drosophilidae (Houle et al. 2017)
22.2096	0.0473642	9.17922	17.7623	26.7531	15.4823	20.707	2.42079	8.42004	0.398615	8.14856	8.91504	species divergence within Drosophilidae (Houle et al. 2017)
30.0602	0.0444215	24.4286	17.7972	8.49446	20.4303	7.84447	7.75246	14.0042	0.270472	4.3959	7.31959	species divergence within Drosophilidae (Houle et al. 2017)
30.0602	0.135203	31.2349	1.27866	103.198	16.6794	4.72068	30.4004	62.6237	12.243	22.2321	34.2444	species divergence within Drosophilidae (Houle et al. 2017)
30.0602	0.0645806	2.31117	11.4916	46.1037	26.7712	12.9684	26.9252	7.8871	3.29643	4.37663	7.58205	species divergence within Drosophilidae (Houle et al. 2017)
30.0602	0.0388511	19.0328	1.23173	0.0744802	14.5282	11.1084	18.8353	6.52676	3.31011	13.3533	10.3089	species divergence within Drosophilidae (Houle et al. 2017)
27.4069	0.071228	0.56412	14.7148	49.9616	2.1848	11.9553	14.438	30.2246	13.24	16.4185	24.1796	species divergence within Drosophilidae (Houle et al. 2017)
22.2096	0.0644545	12.4348	18.3037	51.7065	10.7487	13.1683	10.5058	11.1541	4.4745	12.8436	14.5163	species divergence within Drosophilidae (Houle et al. 2017)
30.0602	0.0487116	18.4309	14.7494	12.1229	18.1134	11.3211	20.2739	20.7506	3.97555	4.99144	0.20619	species divergence within Drosophilidae (Houle et al. 2017)
30.0602	0.0756422	65.1604	13.9654	2.21597	22.9103	7.57993	20.3394	15.1279	6.37973	4.4439	2.55189	species divergence within Drosophilidae (Houle et al. 2017)
30.0602	0.0943612	80.1727	32.3053	3.30976	18.6648	21.4785	16.5358	13.1813	8.80354	10.5505	0.752504	species divergence within Drosophilidae (Houle et al. 2017)
30.0602	0.0508222	30.1744	24.2992	5.09949	5.78417	2.87461	4.20889	24.7607	8.83824	9.96519	8.30966	species divergence within Drosophilidae (Houle et al. 2017)
28.0741	0.0900616	9.8742	48.288	71.258	17.2145	8.80751	7.98817	11.1797	5.37378	6.31576	10.3316	species divergence within Drosophilidae (Houle et al. 2017)
27.0293	0.0751893	37.4978	40.7846	42.8488	12.6419	13.381	15.8163	12.6125	2.85278	5.33106	2.66608	species divergence within Drosophilidae (Houle et al. 2017)
32.2659	0.19058	17.3697	43.6017	143.74	69.0754	19.6864	36.8973	71.9633	8.93483	25.7025	35.0717	species divergence within Drosophilidae (Houle et al. 2017)
11.7729	0.146397	120.449	40.8946	47.9173	18.4235	38.4175	26.2787	24.0426	5.91026	6.47988	17.1159	species divergence within Drosophilidae (Houle et al. 2017)
32.2659	0.141424	19.0376	64.7592	112.837	41.7798	16.0058	9.3059	9.27191	6.8954	9.42275	18.8973	species divergence within Drosophilidae (Houle et al. 2017)
28.0741	0.23708	2.88639	38.2946	204.289	53.2783	44.7649	50.9621	62.7058	21.7631	37.5749	36.7074	species divergence within Drosophilidae (Houle et al. 2017)
33.0205	0.214445	18.1696	50.4282	182.384	46.8522	20.9884	60.929	33.7173	22.0586	29.7547	44.2224	species divergence within Drosophilidae (Houle et al. 2017)
30.0602	0.114988	59.0296	9.85895	86.749	15.0736	36.1941	5.08907	12.0153	14.3679	15.0522	14.0227	species divergence within Drosophilidae (Houle et al. 2017)
30.0602	0.11412	10.6396	46.7558	92.0897	38.1675	17.135	9.0539	7.02701	6.95255	7.19919	20.3481	species divergence within Drosophilidae (Houle et al. 2017)
30.0602	0.147644	30.0611	44.04	126.911	23.1969	30.9017	2.65366	8.40929	17.0011	19.8701	29.8878	species divergence within Drosophilidae (Houle et al. 2017)
30.0602	0.141857	14.6112	32.3322	125.013	17.9018	27.5103	15.9138	22.565	14.4745	22.4728	31.7472	species divergence within Drosophilidae (Houle et al. 2017)
30.0602	0.156102	28.1717	61.6779	131.187	32.3465	11.4812	19.0031	19.4388	11.3254	17.1595	20.5952	species divergence within Drosophilidae (Houle et al. 2017)
30.0602	0.127518	13.2194	45.4991	109.08	31.5994	14.0417	4.20292	8.71195	5.26502	20.9887	19.0118	species divergence within Drosophilidae (Houle et al. 2017)
25.5143	0.110061	67.3623	41.8244	67.5661	15.461	23.8278	20.2818	16.177	2.14861	2.9618	1.78852	species divergence within Drosophilidae (Houle et al. 2017)
10.4376	0.0564407	45.7473	11.9222	5.75232	7.38832	27.5581	7.96793	9.45122	3.19432	2.1304	0.872674	species divergence within Drosophilidae (Houle et al. 2017)
25.5143	0.0806714	44.1025	15.1378	56.1526	12.3402	25.2523	4.30605	18.1494	0.691321	7.94771	0.228022	species divergence within Drosophilidae (Houle et al. 2017)
27.0293	0.0879213	43.1102	28.8478	65.48	5.57516	21.0207	5.46659	6.46306	7.05856	12.1076	8.02863	species divergence within Drosophilidae (Houle et al. 2017)
30.0602	0.128359	14.8505	24.5171	110.271	36.853	17.3721	17.1424	24.5424	14.7117	13.1136	20.2542	species divergence within Drosophilidae (Houle et al. 2017)
25.5143	0.126604	37.3671	29.278	106.09	18.0221	35.638	1.0874	21.2062	7.41352	14.8806	14.8437	species divergence within Drosophilidae (Houle et al. 2017)
27.0293	0.109392	69.2021	18.3277	69.0133	7.30277	40.9858	23.1421	1.58903	3.10973	5.29985	5.63484	species divergence within Drosophilidae (Houle et al. 2017)
25.5143	0.0773964	56.8099	36.3603	26.4029	7.91765	22.7342	0.987609	12.8974	8.18313	0.513362	0.321451	species divergence within Drosophilidae (Houle et al. 2017)
30.0602	0.129419	0.888355	59.1048	104.415	23.6468	1.22597	34.12	9.79593	4.34939	15.618	17.7402	species divergence within Drosophilidae (Houle et al. 2017)
11.7729	0.162549	140.56	32.5725	37.9065	36.1753	32.441	34.8752	29.9448	10.7635	0.863355	19.7819	species divergence within Drosophilidae (Houle et al. 2017)
30.0602	0.100405	47.0418	31.3143	69.7808	28.1238	33.3391	2.66464	7.12798	5.81645	4.24383	11.9447	species divergence within Drosophilidae (Houle et al. 2017)
27.0293	0.148492	77.7643	52.2326	88.8057	21.9421	49.7444	22.7342	42.4733	4.97469	8.00805	15.2396	species divergence within Drosophilidae (Houle et al. 2017)
11.7729	0.110932	69.92	65.0359	35.7866	1.99753	27.2651	22.7425	23.6794	2.56309	3.23089	13.4417	species divergence within Drosophilidae (Houle et al. 2017)
27.0293	0.126637	17.9618	12.1748	112.535	26.2213	28.6363	19.7245	20.5107	16.1079	15.3515	18.1057	species divergence within Drosophilidae (Houle et al. 2017)
25.5143	0.118424	86.7589	50.56	54.8089	11.237	25.7793	7.47046	5.21412	9.743	11.4916	0.963715	species divergence within Drosophilidae (Houle et al. 2017)
27.0293	0.079173	47.4386	10.2905	24.8387	2.49677	32.8402	38.893	21.3426	12.9132	1.99361	4.92741	species divergence within Drosophilidae (Houle et al. 2017)
30.0602	0.142237	10.384	48.5207	116.695	33.8678	15.6717	42.4868	8.64437	7.27333	21.1949	19.5751	species divergence within Drosophilidae (Houle et al. 2017)
33.0205	0.183172	1.33189	37.8618	150.45	40.145	31.2678	37.7692	71.2962	7.06494	22.168	18.4627	species divergence within Drosophilidae (Houle et al. 2017)
32.2659	0.170448	46.9232	82.3605	130.9	44.0339	15.4332	5.87133	13.6546	6.30255	17.2785	15.8504	species divergence within Drosophilidae (Houle et al. 2017)
32.2659	0.176756	50.4927	85.1507	135.421	44.9786	21.1893	1.44491	13.7452	7.65914	17.5245	17.8252	species divergence within Drosophilidae (Houle et al. 2017)
39.5	0.156695	39.7876	70.4734	126.579	23.7717	16.7247	15.6925	9.75094	12.5255	25.4039	11.7428	species divergence within Drosophilidae (Houle et al. 2017)
30.0602	0.133039	4.54825	55.0561	110.812	26.4226	14.5528	17.9924	12.827	9.16487	16.9879	24.3567	species divergence within Drosophilidae (Houle et al. 2017)
30.0602	0.124302	15.8664	59.7659	101.78	22.8494	2.94957	12.6073	7.55511	14.0325	9.57077	19.6125	species divergence within Drosophilidae (Houle et al. 2017)
27.0293	0.100417	55.0733	21.4495	70.0154	11.5714	37.2476	12.0377	1.51622	5.58032	5.04917	7.61368	species divergence within Drosophilidae (Houle et al. 2017)
30.0602	0.179809	18.1371	62.5209	156.964	28.2825	24.2678	23.1448	16.0521	17.5342	20.7507	30.2005	species divergence within Drosophilidae (Houle et al. 2017)
30.0602	0.147317	23.4984	60.6246	125.37	30.3401	2.8433	17.2963	2.5381	16.7613	14.7398	13.3913	species divergence within Drosophilidae (Houle et al. 2017)
25.5143	0.113659	67.9682	47.8684	70.301	13.4427	23.5472	20.2668	11.9471	5.46499	2.81428	1.36119	species divergence within Drosophilidae (Houle et al. 2017)
30.0602	0.126005	11.1741	48.6537	107.253	28.4307	7.74217	21.897	5.18127	10.1266	15.0904	17.1944	species divergence within Drosophilidae (Houle et al. 2017)
25.5143	0.125512	68.3558	51.5428	82.5607	27.255	24.9794	7.12438	3.34186	6.46362	9.35428	7.4492	species divergence within Drosophilidae (Houle et al. 2017)
25.5143	0.140573	74.8654	36.3899	103.947	17.116	36.4028	10.658	10.4275	16.9695	11.7647	14.6864	species divergence within Drosophilidae (Houle et al. 2017)
30.0602	0.142193	2.24519	42.5791	124.556	21.6003	15.1482	20.5048	15.794	19.0249	12.881	32.1309	species divergence within Drosophilidae (Houle et al. 2017)
11.7729	0.0399698	29.696	3.0398	4.23283	11.4596	22.8508	1.03078	2.84021	2.99483	2.09224	3.43082	species divergence within Drosophilidae (Houle et al. 2017)
25.5143	0.120327	53.1482	45.469	84.0888	13.0142	25.1115	12.4865	5.8716	26.2711	20.1621	19.7539	species divergence within Drosophilidae (Houle et al. 2017)
25.5143	0.083893	49.377	19.918	53.5799	8.51334	28.5085	5.58287	18.8242	0.225467	8.79349	0.936348	species divergence within Drosophilidae (Houle et al. 2017)
25.5143	0.112491	58.3622	37.5436	79.7551	13.8415	27.7482	5.90763	3.75511	17.918	10.8781	13.3083	species divergence within Drosophilidae (Houle et al. 2017)
27.0293	0.16879	25.6024	15.1154	142.403	27.3438	43.9471	14.9582	53.7101	19.9725	23.9978	33.2702	species divergence within Drosophilidae (Houle et al. 2017)
27.0293	0.190888	10.2175	39.6921	160.726	36.3901	35.8248	33.5375	58.0569	19.1938	25.7911	39.5645	species divergence within Drosophilidae (Houle et al. 2017)
27.0293	0.070831	46.2421	6.79017	42.3529	5.98773	19.8821	16.4901	18.3798	0.297886	4.46525	1.48027	species divergence within Drosophilidae (Houle et al. 2017)
30.0602	0.0899378	0.509916	42.5311	71.5905	15.7442	19.0334	4.76917	15.2567	7.65553	11.4876	13.2222	species divergence within Drosophilidae (Houle et al. 2017)
30.0602	0.160305	28.3496	52.6057	141.843	33.8724	1.19237	4.84975	6.53664	11.3589	18.6648	23.0751	species divergence within Drosophilidae (Houle et al. 2017)
27.0293	0.0660806	19.1569	7.46244	54.7644	10.0038	20.6085	3.87433	13.2166	3.72204	6.89059	12.123	species divergence within Drosophilidae (Houle et al. 2017)
25.5143	0.0977784	60.9049	36.0586	62.1525	6.76635	19.3592	17.287	11.905	3.88661	0.988389	0.790559	species divergence within Drosophilidae (Houle et al. 2017)
30.0602	0.186322	4.67824	56.0433	161.015	32.5704	11.812	38.0729	27.4734	22.7613	22.8689	40.1381	species divergence within Drosophilidae (Houle et al. 2017)
27.0293	0.0958565	52.5222	48.9635	52.8454	9.24467	29.7133	10.3276	12.1086	0.0704402	8.86764	2.7429	species divergence within Drosophilidae (Houle et al. 2017)
25.5143	0.0966284	52.0168	35.7211	65.011	13.2932	24.3204	15.7624	12.5748	5.95747	6.11902	0.499663	species divergence within Drosophilidae (Houle et al. 2017)
30.0602	0.149086	14.0077	27.3882	133.677	23.8179	25.0783	18.9288	27.0634	12.7113	18.0107	32.006	species divergence within Drosophilidae (Houle et al. 2017)
25.5143	0.131919	84.5355	26.6184	84.7044	22.7788	32.3135	2.00283	9.57061	23.0805	14.1323	14.723	species divergence within Drosophilidae (Houle et al. 2017)
30.0602	0.0919559	41.5934	32.2351	69.9185	16.8536	20.4692	2.05902	5.62835	6.83652	3.80573	6.11101	species divergence within Drosophilidae (Houle et al. 2017)
27.0293	0.149478	24.4838	15.1765	130.11	29.5686	27.1059	23.8022	40.4142	24.1767	19.4515	19.3381	species divergence within Drosophilidae (Houle et al. 2017)
27.0293	0.0720789	53.246	21.6026	33.5118	8.3365	24.681	0.360592	6.42026	7.42009	8.86951	1.31489	species divergence within Drosophilidae (Houle et al. 2017)
30.0602	0.098326	27.8813	17.4411	80.8218	31.5608	19.5853	17.0561	3.45679	8.93878	14.9077	13.1757	species divergence within Drosophilidae (Houle et al. 2017)
30.0602	0.0988914	45.9854	30.0567	77.7484	15.2103	19.0813	7.11224	4.53534	5.10102	4.30626	8.61973	species divergence within Drosophilidae (Houle et al. 2017)
27.0293	0.0640816	19.5668	21.8932	52.2525	6.63085	16.4674	0.647728	3.06242	2.18732	7.76056	11.8134	species divergence within Drosophilidae (Houle et al. 2017)
27.0293	0.0803802	39.6045	36.6057	50.6149	14.8478	22.1818	5.48993	7.21049	1.06374	10.3226	7.22484	species divergence within Drosophilidae (Houle et al. 2017)
25.5143	0.125066	78.5616	45.2317	78.1243	22.6435	26.9247	2.24255	1.85094	12.5722	9.85362	8.12426	species divergence within Drosophilidae (Houle et al. 2017)
25.5143	0.0958332	70.2798	25.443	49.2279	7.6253	27.6718	17.2301	11.3554	9.44971	0.0641393	5.26597	species divergence within Drosophilidae (Houle et al. 2017)
30.0602	0.138713	25.4613	43.3	122.129	22.4588	16.3151	1.29282	6.201	19.2637	16.127	18.2336	species divergence within Drosophilidae (Houle et al. 2017)
30.0602	0.136849	17.0766	71.265	108.596	21.2519	2.71766	22.5609	0.522246	7.19267	17.7664	20.7912	species divergence within Drosophilidae (Houle et al. 2017)
32.2659	0.191376	55.7912	87.7272	150.555	47.3847	21.4888	9.64212	3.80161	14.1238	13.8056	16.4968	species divergence within Drosophilidae (Houle et al. 2017)
23	0.0440282	13.4086	22.6095	2.39284	23.6506	18.5606	8.16268	8.49597	7.27612	5.07643	9.8577	species divergence within Drosophilidae (Houle et al. 2017)
23	0.085948	7.54498	28.8995	71.9938	3.66328	11.8313	1.45321	22.8235	4.99454	16.3952	19.1108	species divergence within Drosophilidae (Houle et al. 2017)
30.0602	0.182987	27.7055	64.4849	157.494	40.0801	9.84458	32.5597	3.32455	24.0244	20.0897	23.818	species divergence within Drosophilidae (Houle et al. 2017)
30.0602	0.148325	0.899472	64.605	120.572	24.6915	11.1394	38.3271	2.03278	8.33797	22.8462	21.4398	species divergence within Drosophilidae (Houle et al. 2017)
11.7729	0.0744288	5.66745	8.01325	32.7451	34.3868	35.9825	35.4183	1.92603	1.62458	11.1951	5.90837	species divergence within Drosophilidae (Houle et al. 2017)
30.0602	0.131158	16.978	51.9604	110.247	27.1639	12.3333	22.3762	2.4384	16.023	13.5795	19.1789	species divergence within Drosophilidae (Houle et al. 2017)
11.7729	0.0501513	27.5047	0.488752	4.84055	8.45825	35.1586	17.1419	4.47994	3.88424	8.25541	4.30223	species divergence within Drosophilidae (Houle et al. 2017)
25.5143	0.103296	53.2694	41.0952	68.5801	22.3411	17.2008	4.77371	10.1896	20.2518	11.831	7.73502	species divergence within Drosophilidae (Houle et al. 2017)
32.2659	0.176918	41.6352	94.5223	136.246	40.9906	18.2406	1.27767	9.61715	5.83322	9.84765	12.5818	species divergence within Drosophilidae (Houle et al. 2017)
30.0602	0.146754	32.5453	36.5566	128.762	16.192	29.9319	3.34049	21.5231	17.6794	14.6641	25.2061	species divergence within Drosophilidae (Houle et al. 2017)
30.0602	0.104345	44.8277	35.215	78.6825	21.9681	12.1216	13.225	16.4865	4.83836	12.3486	6.75992	species divergence within Drosophilidae (Houle et al. 2017)
27.0293	0.0841907	52.6949	5.0911	55.8564	7.22218	23.0194	14.2683	10.1708	6.56692	5.15604	7.78134	species divergence within Drosophilidae (Houle et al. 2017)
27.0293	0.0925418	49.82	6.43578	62	8.74167	31.5311	15.4747	23.3742	7.13049	11.2896	5.20347	species divergence within Drosophilidae (Houle et al. 2017)
27.0293	0.0698093	39.5734	6.28612	32.7211	6.77424	28.8224	15.9636	24.6682	2.53485	10.574	1.89212	species divergence within Drosophilidae (Houle et al. 2017)
30.0602	0.117686	17.59	56.3149	98.0146	10.873	3.13016	11.3866	8.25648	7.00557	12.6338	16.7207	species divergence within Drosophilidae (Houle et al. 2017)
27.0293	0.0723096	2.3406	20.7554	62.767	5.92501	15.9927	6.05491	13.8406	6.33648	8.88111	15.1252	species divergence within Drosophilidae (Houle et al. 2017)
27.0293	0.206047	4.46569	39.8313	174.459	43.0347	28.5579	44.2078	62.4601	18.8499	26.7173	42.05	species divergence within Drosophilidae (Houle et al. 2017)
27.0293	0.0483873	24.458	27.061	25.1577	0.415853	10.8688	13.1178	8.05066	3.31052	0.108573	0.223569	species divergence within Drosophilidae (Houle et al. 2017)
25.5143	0.0957408	45.802	37.3209	71.187	11.8272	12.7288	5.02792	6.3632	3.29684	17.8385	2.50333	species divergence within Drosophilidae (Houle et al. 2017)
30.0602	0.145069	26.2051	23.8378	121.223	24.1705	35.7925	28.2453	30.0611	19.8469	20.9037	31.9853	species divergence within Drosophilidae (Houle et al. 2017)
30.0602	0.146141	14.3344	56.8563	122.968	37.104	10.6689	24.3132	10.9905	11.0814	17.3288	22.322	species divergence within Drosophilidae (Houle et al. 2017)
27.0293	0.102283	45.2002	23.8032	83.3844	8.24189	12.5162	6.46652	20.5871	10.5825	9.47664	7.59943	species divergence within Drosophilidae (Houle et al. 2017)
27.0293	0.125614	91.9296	24.5872	73.4774	3.44498	31.4171	6.53199	14.9643	12.9867	8.92911	10.3575	species divergence within Drosophilidae (Houle et al. 2017)
27.0293	0.136425	106.942	6.24732	67.9517	7.69053	45.3157	2.72847	13.0177	15.4105	15.0357	7.05311	species divergence within Drosophilidae (Houle et al. 2017)
27.0293	0.108267	56.9436	14.2534	76.3609	20.5711	26.7118	9.59848	24.5971	15.4452	14.4504	16.1153	species divergence within Drosophilidae (Houle et al. 2017)
28.0741	0.0481574	27.6236	7.50338	28.4092	4.57262	4.57348	23.8045	1.43277	2.521	0.9847	7.66549	species divergence within Drosophilidae (Houle et al. 2017)
32.2659	0.130569	7.49555	4.68633	72.4815	51.8609	10.8789	28.9091	83.1431	3.56105	19.3868	24.7401	species divergence within Drosophilidae (Houle et al. 2017)
28.0741	0.130565	110.575	7.39334	23.3408	35.638	29.61	34.2668	12.8629	0.536485	0.164121	27.4475	species divergence within Drosophilidae (Houle et al. 2017)
32.2659	0.058945	9.16336	16.4712	41.5786	24.5653	7.19824	1.31773	20.4516	1.52162	3.10699	8.56574	species divergence within Drosophilidae (Houle et al. 2017)
28.0741	0.171238	12.7606	9.99335	133.031	36.0638	35.9574	42.974	73.8855	16.3894	31.2591	26.3759	species divergence within Drosophilidae (Houle et al. 2017)
33.0205	0.141793	8.29537	2.14018	111.126	29.6376	12.1809	52.9408	44.8971	16.6848	23.4389	33.8908	species divergence within Drosophilidae (Houle et al. 2017)
30.0602	0.0762284	49.1554	38.429	15.491	2.14098	27.3866	13.0772	23.195	8.99408	8.73639	3.69112	species divergence within Drosophilidae (Houle et al. 2017)
30.0602	0.0331662	0.765405	1.53214	20.8317	20.9529	8.32748	1.06573	4.15272	1.57877	0.883434	10.0166	species divergence within Drosophilidae (Houle et al. 2017)
30.0602	0.0719311	20.1869	4.248	55.6535	5.98236	22.0942	5.33451	19.589	11.6273	13.5543	19.5562	species divergence within Drosophilidae (Houle et al. 2017)
30.0602	0.0740788	4.73698	15.9558	53.7549	0.687304	18.7028	7.92567	33.7447	9.10076	16.157	21.4157	species divergence within Drosophilidae (Houle et al. 2017)
30.0602	0.075872	18.2975	13.3899	59.929	15.1319	2.6737	11.015	30.6186	5.95165	10.8437	10.2636	species divergence within Drosophilidae (Houle et al. 2017)
30.0602	0.0502804	3.3452	2.78892	37.822	14.3849	5.23423	3.78524	19.8917	0.108755	14.6729	8.68023	species divergence within Drosophilidae (Houle et al. 2017)
28.0741	0.0675026	57.4881	6.46358	3.69196	1.75352	15.0203	28.2699	4.99725	3.22517	3.35396	12.1201	species divergence within Drosophilidae (Houle et al. 2017)
28.0741	0.103694	35.8731	60.2102	65.5057	24.6029	18.7506	15.9561	20.6309	2.17946	4.18536	11.2042	species divergence within Drosophilidae (Houle et al. 2017)
28.0741	0.0638409	34.2283	33.1502	15.1054	4.87435	16.4448	12.2942	29.3292	6.0651	1.63195	10.5596	species divergence within Drosophilidae (Houle et al. 2017)
28.0741	0.0492259	33.236	19.4402	5.778	11.6394	12.2131	13.4548	17.6428	1.68479	5.79184	2.30294	species divergence within Drosophilidae (Houle et al. 2017)
30.0602	0.0658576	4.97633	23.7709	39.0131	19.6384	8.56455	9.15422	35.7221	9.33797	6.79784	9.9226	species divergence within Drosophilidae (Houle et al. 2017)
28.0741	0.0658666	27.4929	19.01	34.8323	0.807517	26.8304	6.90077	32.3859	2.03974	8.56487	4.51209	species divergence within Drosophilidae (Houle et al. 2017)
28.0741	0.0814058	59.3279	29.9603	2.24472	9.91176	32.1783	31.1303	12.7688	2.26405	1.01591	4.69673	species divergence within Drosophilidae (Houle et al. 2017)
28.0741	0.0694083	46.9357	11.9277	44.8552	9.29689	13.9266	7.00056	1.7177	2.80936	5.8024	10.653	species divergence within Drosophilidae (Houle et al. 2017)
30.0602	0.052892	8.98584	10.8168	33.1571	6.43224	7.58153	26.1318	20.9757	1.02439	9.30221	7.40863	species divergence within Drosophilidae (Houle et al. 2017)
28.0741	0.156774	130.686	15.7155	33.3516	53.3898	23.6335	42.8634	18.7651	5.38976	7.17911	30.1135	species divergence within Drosophilidae (Houle et al. 2017)
30.0602	0.0502978	37.1676	16.9737	1.47721	10.9093	24.5316	10.6528	4.05175	0.442667	2.07193	1.61311	species divergence within Drosophilidae (Houle et al. 2017)
28.0741	0.106832	67.8901	3.94464	17.5476	39.1567	40.9369	14.746	53.653	0.399084	1.69229	4.90799	species divergence within Drosophilidae (Houle et al. 2017)
28.0741	0.0880431	60.0458	16.748	35.4714	15.217	18.4575	30.7307	12.4997	2.81069	9.54665	23.7732	species divergence within Drosophilidae (Houle et al. 2017)
28.0741	0.0706072	8.08756	36.1132	41.2772	9.0068	19.8288	11.7363	31.6904	10.7341	9.03575	7.77414	species divergence within Drosophilidae (Houle et al. 2017)
28.0741	0.0842326	76.8847	2.27199	16.4491	5.97758	16.9718	15.4586	16.3938	4.36922	5.17586	9.36785	species divergence within Drosophilidae (Houle et al. 2017)
28.0741	0.0940772	37.5644	37.9975	46.4193	14.7178	24.0327	46.8812	10.1629	18.287	8.30937	15.259	species divergence within Drosophilidae (Houle et al. 2017)
30.0602	0.066616	0.509787	0.232686	45.4366	16.6533	6.8642	34.4986	19.8241	1.89956	14.8792	9.24349	species divergence within Drosophilidae (Houle et al. 2017)
33.0205	0.124002	8.5423	10.4262	79.192	22.9305	22.4603	29.7811	82.4759	1.69116	15.8523	8.13113	species divergence within Drosophilidae (Houle et al. 2017)
32.2659	0.089101	37.049	34.0726	59.6424	26.8194	6.62571	2.11684	24.8343	0.928769	10.9628	5.51885	species divergence within Drosophilidae (Houle et al. 2017)
32.2659	0.0952626	40.6185	36.8627	64.1625	27.7641	12.3818	6.54326	24.9249	2.28536	11.2088	7.49362	species divergence within Drosophilidae (Houle et al. 2017)
39.5	0.0753561	29.9135	22.1854	55.3208	6.55714	7.91721	7.70435	20.9307	7.15169	19.0881	1.41124	species divergence within Drosophilidae (Houle et al. 2017)
30.0602	0.0538007	5.32595	6.76814	39.5538	9.20802	5.74525	10.0043	24.0068	3.79109	10.6722	14.0251	species divergence within Drosophilidae (Houle et al. 2017)
30.0602	0.0417849	5.99224	11.4779	30.5219	5.6349	5.85794	4.6191	18.7348	8.65877	3.25501	9.28096	species divergence within Drosophilidae (Houle et al. 2017)
28.0741	0.0645371	45.1991	26.8385	1.24265	5.64318	28.4401	20.0258	9.66351	0.20654	1.26659	2.71789	species divergence within Drosophilidae (Houle et al. 2017)
30.0602	0.098933	8.26287	14.2329	85.7062	11.068	15.4603	15.1567	27.2318	12.1604	14.435	19.8689	species divergence within Drosophilidae (Houle et al. 2017)
30.0602	0.0629903	13.6242	12.3366	54.1117	13.1256	5.96421	9.30809	8.64162	11.3875	8.42405	3.05972	species divergence within Drosophilidae (Houle et al. 2017)
28.0741	0.0671976	58.094	0.419557	0.956983	3.77179	14.7397	28.255	0.767416	0.0912159	3.50148	11.6928	species divergence within Drosophilidae (Houle et al. 2017)
30.0602	0.0435647	1.29989	0.365712	35.9953	11.2162	1.06534	13.9088	5.99845	4.75281	8.77469	6.86282	species divergence within Drosophilidae (Houle et al. 2017)
28.0741	0.0673369	58.4816	3.25485	11.3027	10.0405	16.1719	15.1126	14.5216	1.08984	3.03852	2.88237	species divergence within Drosophilidae (Houle et al. 2017)
28.0741	0.081627	64.9912	11.8981	32.6893	0.0985584	27.5953	18.6462	0.752189	11.5958	5.44894	4.35478	species divergence within Drosophilidae (Houle et al. 2017)
30.0602	0.0684867	7.62901	5.70884	53.298	4.38576	6.34067	12.5166	26.9737	13.6511	6.56521	21.7993	species divergence within Drosophilidae (Houle et al. 2017)
28.0741	0.100336	19.8218	51.3278	75.4909	28.6741	14.0433	9.01895	8.33951	2.37895	8.408	13.7624	species divergence within Drosophilidae (Houle et al. 2017)
28.0741	0.0566149	43.274	2.81899	12.8307	4.20031	16.304	4.49829	5.30813	20.8973	13.8463	9.42229	species divergence within Drosophilidae (Houle et al. 2017)
28.0741	0.0674255	39.5028	28.37	17.6781	8.7012	19.701	13.571	30.0039	5.59925	2.47773	11.2679	species divergence within Drosophilidae (Houle et al. 2017)
28.0741	0.0577597	48.488	10.7444	8.49711	3.37303	18.9407	13.8958	7.42462	12.5442	4.56234	2.97675	species divergence within Drosophilidae (Houle et al. 2017)
28.0741	0.113467	15.7282	33.1726	71.1447	10.1292	35.1396	6.96998	64.8898	14.5988	17.6821	22.9386	species divergence within Drosophilidae (Houle et al. 2017)
28.0741	0.125893	0.343304	8.59589	89.4675	19.1756	27.0173	25.5493	69.2367	13.8201	19.4754	29.2329	species divergence within Drosophilidae (Houle et al. 2017)
28.0741	0.0699566	36.3679	41.4978	28.9051	11.2268	11.0746	24.4782	7.20008	5.07589	1.85051	8.8513	species divergence within Drosophilidae (Houle et al. 2017)
30.0602	0.0334215	10.3841	5.75685	0.332511	1.47037	10.2258	3.219	26.4364	2.28175	5.17183	2.8906	species divergence within Drosophilidae (Houle et al. 2017)
30.0602	0.0802616	18.4754	4.31768	70.5851	16.6579	7.61514	3.13842	17.7164	5.98508	12.349	12.7435	species divergence within Drosophilidae (Houle et al. 2017)
28.0741	0.0544516	9.28275	40.8256	16.4937	7.21072	11.8009	11.8625	24.3963	1.65174	0.57483	1.79139	species divergence within Drosophilidae (Houle et al. 2017)
28.0741	0.0615363	51.0307	12.2294	9.1055	10.4482	10.5517	25.2752	0.725299	1.48717	5.32737	9.54101	species divergence within Drosophilidae (Houle et al. 2017)
30.0602	0.111007	5.19596	7.75531	89.7569	15.3559	3.00451	30.0847	38.6532	17.3875	16.5532	29.8065	species divergence within Drosophilidae (Houle et al. 2017)
28.0741	0.0612607	42.648	0.675554	18.4126	7.96987	20.9058	18.3158	23.2883	5.44422	2.55188	7.58867	species divergence within Drosophilidae (Houle et al. 2017)
28.0741	0.0542593	42.1426	12.5668	6.24707	3.92135	15.5129	23.7505	1.39511	0.583693	0.196743	10.8312	species divergence within Drosophilidae (Houle et al. 2017)
30.0602	0.0827945	4.13355	20.8998	62.4187	6.60338	16.2708	10.9407	38.2432	7.33756	11.6949	21.6744	species divergence within Drosophilidae (Houle et al. 2017)
28.0741	0.0875288	74.6613	21.6696	13.4464	5.56427	23.506	9.991	20.7503	17.7068	7.8165	4.39146	species divergence within Drosophilidae (Houle et al. 2017)
30.0602	0.0424927	31.7192	16.0529	1.33953	0.360936	11.6617	5.92914	16.8081	1.46274	2.51003	4.22056	species divergence within Drosophilidae (Houle et al. 2017)
28.0741	0.0928881	14.6096	33.1115	58.8516	12.354	18.2984	15.814	51.5939	18.8029	13.1357	9.00651	species divergence within Drosophilidae (Houle et al. 2017)
28.0741	0.0699749	43.3718	26.6854	37.7462	8.87804	15.8735	7.62758	17.6	2.04631	2.55375	11.6465	species divergence within Drosophilidae (Houle et al. 2017)
30.0602	0.0438141	18.0071	30.8469	9.56376	14.3463	10.7778	9.06793	7.72294	3.565	8.59198	2.84416	species divergence within Drosophilidae (Houle et al. 2017)
30.0602	0.0455871	36.1112	18.2313	6.49035	2.00423	10.2737	0.875928	15.7151	0.272756	2.0095	1.71184	species divergence within Drosophilidae (Houle et al. 2017)
28.0741	0.0411622	9.69261	26.3948	19.0055	10.5837	7.65985	8.6359	14.2422	3.18646	1.4448	1.4818	species divergence within Drosophilidae (Houle et al. 2017)
28.0741	0.0486453	29.7303	11.6823	20.6431	2.36669	13.3743	13.4781	18.3902	4.31004	4.00687	3.10673	species divergence within Drosophilidae (Houle et al. 2017)
28.0741	0.0732648	68.6874	3.05632	6.86629	5.42895	18.1172	10.2307	9.32878	7.19838	3.53786	2.20731	species divergence within Drosophilidae (Houle et al. 2017)
28.0741	0.0772	60.4056	22.845	22.0302	9.58923	18.8643	25.2182	0.175631	4.07593	6.25162	15.5975	species divergence within Drosophilidae (Houle et al. 2017)
30.0602	0.0598745	15.5871	4.98804	50.8711	5.24429	7.5076	9.28099	4.97873	13.8899	9.81128	7.902	species divergence within Drosophilidae (Houle et al. 2017)
30.0602	0.0519819	7.20238	22.977	37.3381	4.03735	6.08985	14.5728	11.702	1.81889	11.4506	10.4596	species divergence within Drosophilidae (Houle et al. 2017)
32.2659	0.107845	45.9171	39.4392	79.2972	30.1702	12.6813	1.65395	14.9813	8.75005	7.4898	6.16519	species divergence within Drosophilidae (Houle et al. 2017)
28.0741	0.087862	3.53438	25.6785	68.8652	40.8651	9.75305	0.174514	19.6757	12.6499	1.23933	0.47387	species divergence within Drosophilidae (Houle et al. 2017)
28.0741	0.0446662	2.32922	19.3885	0.735818	13.5513	3.02375	6.53496	34.0032	0.37924	10.0794	8.7792	species divergence within Drosophilidae (Houle et al. 2017)
30.0602	0.0997357	17.8313	16.1969	86.2363	22.8656	1.03707	24.5715	7.85518	18.6506	13.7739	13.4864	species divergence within Drosophilidae (Houle et al. 2017)
30.0602	0.0699061	10.7737	16.317	49.3138	7.47697	19.9469	30.3389	9.14695	2.9642	16.5305	11.1082	species divergence within Drosophilidae (Houle et al. 2017)
28.0741	0.142697	4.20675	56.3012	104.003	51.6013	27.175	43.4065	13.1058	6.99836	17.5109	16.2399	species divergence within Drosophilidae (Houle et al. 2017)
30.0602	0.0482394	7.10385	3.6724	38.9894	9.94938	3.52574	14.3881	8.74133	10.6492	7.26373	8.84733	species divergence within Drosophilidae (Houle et al. 2017)
28.0741	0.104511	17.6305	48.7767	76.0986	25.6728	26.3511	25.1301	6.69978	9.25802	14.5712	14.6338	species divergence within Drosophilidae (Houle et al. 2017)
28.0741	0.0483358	43.3952	7.19281	2.67791	5.12652	8.39325	3.21446	0.990165	14.878	5.51522	2.59655	species divergence within Drosophilidae (Houle et al. 2017)
32.2659	0.0932858	31.761	46.2343	64.9879	23.7761	9.43312	9.26584	20.7969	0.459439	3.53189	2.25022	species divergence within Drosophilidae (Houle et al. 2017)
30.0602	0.0771171	22.6711	11.7314	57.5037	1.02256	21.1244	4.64768	32.7028	12.3056	8.34836	14.8745	species divergence within Drosophilidae (Houle et al. 2017)
30.0602	0.0511036	34.9535	13.073	7.42447	4.75356	3.31406	5.23685	27.6663	0.535414	6.03284	3.57165	species divergence within Drosophilidae (Houle et al. 2017)
28.0741	0.0703105	42.8207	43.1969	15.4016	9.99236	14.2119	22.2564	1.00894	1.19315	1.15972	2.55023	species divergence within Drosophilidae (Houle et al. 2017)
28.0741	0.0707791	39.9458	41.8522	9.258	8.47287	22.7236	23.4629	12.1945	1.75671	4.97382	5.1281	species divergence within Drosophilidae (Houle et al. 2017)
28.0741	0.0766182	29.6992	42.0019	38.5369	10.4403	20.0149	23.9517	13.4885	2.83893	4.25824	8.43945	species divergence within Drosophilidae (Houle et al. 2017)
30.0602	0.0389225	7.7158	8.02691	26.7565	6.34156	5.67734	3.39841	19.4362	1.63179	6.318	6.38909	species divergence within Drosophilidae (Houle et al. 2017)
28.0741	0.0422584	7.5336	27.5326	8.49103	11.2895	7.18523	1.93326	25.0203	0.962701	2.56535	4.79363	species divergence within Drosophilidae (Houle et al. 2017)
28.0741	0.141585	14.3399	8.45673	103.201	25.8202	19.7504	36.2196	73.6399	13.4762	20.4015	31.7185	species divergence within Drosophilidae (Houle et al. 2017)
28.0741	0.0610424	14.5838	21.227	46.1003	17.6304	2.06126	21.106	3.12906	2.06325	6.20719	10.108	species divergence within Drosophilidae (Houle et al. 2017)
28.0741	0.0475694	35.9278	10.9671	0.0710486	5.38738	3.92133	13.0161	17.5429	2.07694	11.5227	12.8349	species divergence within Drosophilidae (Houle et al. 2017)
30.0602	0.0841752	16.3309	24.4502	49.965	6.95598	26.985	20.2572	41.2408	14.4732	14.588	21.6537	species divergence within Drosophilidae (Houle et al. 2017)
30.0602	0.065005	4.46017	8.56828	51.7099	19.8895	1.86138	16.325	22.1702	5.70767	11.013	11.9904	species divergence within Drosophilidae (Houle et al. 2017)
28.0741	0.058897	35.326	24.4848	12.1264	8.97264	3.70865	14.4547	31.7668	5.20872	3.16088	2.73214	species divergence within Drosophilidae (Houle et al. 2017)
28.0741	0.0937943	82.0554	23.7008	2.2194	13.7696	22.6096	14.5202	26.144	7.6129	2.61335	0.0259371	species divergence within Drosophilidae (Houle et al. 2017)
28.0741	0.115635	97.0677	42.0407	3.30633	9.52401	36.5082	10.7166	24.1975	10.0367	8.71997	3.27846	species divergence within Drosophilidae (Houle et al. 2017)
28.0741	0.0723532	47.0694	34.0346	5.10292	3.3566	17.9043	1.61031	35.7768	10.0714	8.13464	5.78371	species divergence within Drosophilidae (Houle et al. 2017)
32.2659	0.158937	20.1281	2.81705	100.891	56.4335	6.30537	52.7137	84.5758	6.08205	20.3715	32.4056	species divergence within Drosophilidae (Houle et al. 2017)
27.0293	0.0973451	82.951	0.110041	5.06845	31.0654	25.0365	10.4623	11.4301	3.05748	1.14882	19.782	species divergence within Drosophilidae (Houle et al. 2017)
32.2659	0.0910601	18.4603	23.9746	69.9878	29.1379	2.62476	25.1222	21.8844	4.04262	4.09169	16.2312	species divergence within Drosophilidae (Houle et al. 2017)
28.0741	0.205172	40.3842	2.48997	161.441	40.6364	31.384	66.7785	75.3183	18.9103	32.2438	34.0414	species divergence within Drosophilidae (Houle et al. 2017)
33.0205	0.17745	19.3283	9.64356	139.535	34.2103	7.60744	76.7453	46.3298	19.2058	24.4236	41.5563	species divergence within Drosophilidae (Houle et al. 2017)
30.0602	0.0715895	21.5317	30.9257	43.9002	2.43164	22.8131	10.7273	24.6278	11.5151	9.72109	11.3566	species divergence within Drosophilidae (Houle et al. 2017)
30.0602	0.0694667	26.8582	5.97124	49.2409	25.5256	3.75401	24.8702	5.58548	4.09976	1.86813	17.6821	species divergence within Drosophilidae (Houle et al. 2017)
30.0602	0.0973271	7.43676	3.25538	84.0627	10.555	17.5207	18.47	21.0218	14.1483	14.539	27.2217	species divergence within Drosophilidae (Houle et al. 2017)
30.0602	0.104841	22.8867	8.45243	82.1641	5.25993	14.1293	31.7302	35.1775	11.6218	17.1417	29.0812	species divergence within Drosophilidae (Houle et al. 2017)
30.0602	0.107303	9.32612	20.8933	88.3382	19.7045	1.89978	34.8195	32.0513	8.47264	11.8284	17.9291	species divergence within Drosophilidae (Houle et al. 2017)
30.0602	0.0822576	24.2784	4.71446	66.2312	18.9575	0.660749	20.0193	21.3244	2.41224	15.6576	16.3457	species divergence within Drosophilidae (Houle et al. 2017)
27.0293	0.0418089	29.8644	1.0398	24.7173	2.8191	10.4468	4.46544	3.56448	0.70417	2.36926	4.4546	species divergence within Drosophilidae (Houle et al. 2017)
27.0293	0.0727844	8.2495	52.7068	37.0965	20.0302	14.1772	7.84841	22.0637	0.341541	3.20066	3.53875	species divergence within Drosophilidae (Houle et al. 2017)
27.0293	0.0477369	6.60462	25.6468	13.3038	0.301726	11.8713	11.5103	30.7619	3.5441	2.61665	2.8941	species divergence within Drosophilidae (Houle et al. 2017)
16.0006	0.0377688	5.6124	11.9368	22.6312	7.06676	7.63967	10.3498	19.0756	4.20578	6.77654	5.36255	species divergence within Drosophilidae (Houle et al. 2017)
30.0602	0.0948795	22.6473	16.2675	67.4224	24.2111	3.99107	32.9587	37.1549	11.859	7.78254	17.5881	species divergence within Drosophilidae (Houle et al. 2017)
27.0293	0.0801401	0.130731	11.5067	63.2416	5.38014	22.257	16.9037	33.8187	4.56074	9.54957	12.1776	species divergence within Drosophilidae (Houle et al. 2017)
18.9146	0.0572941	31.7043	22.4569	26.1645	5.33914	27.6048	7.32576	14.2015	0.256951	0.0312096	2.96876	species divergence within Drosophilidae (Houle et al. 2017)
27.0293	0.0333325	19.312	4.4243	16.4459	4.72426	9.35317	16.804	0.284933	5.33035	4.8177	2.98753	species divergence within Drosophilidae (Houle et al. 2017)
30.0602	0.0953844	36.6095	18.3202	61.5663	11.0049	12.155	49.9363	22.4084	1.49661	10.2869	15.0741	species divergence within Drosophilidae (Houle et al. 2017)
27.0293	0.121645	103.062	8.21211	4.94233	48.8172	19.06	19.0589	17.3323	7.91075	6.19441	22.448	species divergence within Drosophilidae (Houle et al. 2017)
30.0602	0.0434998	9.54397	9.47031	26.932	15.4819	19.9581	13.1517	5.48452	2.96366	1.08723	9.2786	species divergence within Drosophilidae (Houle et al. 2017)
16.0006	0.106125	40.2665	11.448	45.9568	34.584	36.3634	38.5505	55.0858	2.12191	2.67699	12.5735	species divergence within Drosophilidae (Houle et al. 2017)
27.0293	0.053569	32.4221	24.2513	7.06223	10.6444	13.8841	6.92617	11.0669	0.289691	8.56195	16.1077	species divergence within Drosophilidae (Houle et al. 2017)
25.2152	0.0963405	19.5361	28.6098	69.6864	13.5794	15.2553	35.5408	33.1231	13.2551	10.0204	15.4396	species divergence within Drosophilidae (Houle et al. 2017)
27.0293	0.057706	49.2611	9.77537	11.9601	1.40496	12.3983	8.34588	17.8266	6.89022	6.16056	1.70236	species divergence within Drosophilidae (Houle et al. 2017)
21.9377	0.0560277	9.94079	30.4941	18.0101	10.1451	19.4592	23.0766	8.73012	15.766	7.32467	7.59349	species divergence within Drosophilidae (Houle et al. 2017)
30.0602	0.105505	27.1139	7.73607	73.8459	21.2259	2.29072	58.3032	21.2569	4.42055	15.8639	16.909	species divergence within Drosophilidae (Houle et al. 2017)
33.0205	0.155259	36.1659	2.92278	107.601	27.5031	17.8868	53.5856	83.9087	4.21216	16.837	15.7966	species divergence within Drosophilidae (Houle et al. 2017)
32.2659	0.110698	9.42536	41.5759	88.0516	31.392	2.05223	21.6877	26.2671	3.44977	11.9475	13.1843	species divergence within Drosophilidae (Houle et al. 2017)
32.2659	0.115228	12.9949	44.3661	92.5717	32.3367	7.80829	17.2613	26.3577	4.80636	12.1935	15.1591	species divergence within Drosophilidae (Houle et al. 2017)
39.5	0.10156	2.28981	29.6888	83.7301	11.1298	3.34373	31.5089	22.3634	9.67269	20.0728	9.07673	species divergence within Drosophilidae (Houle et al. 2017)
30.0602	0.0928055	32.9496	14.2715	67.963	13.7806	1.17177	33.8088	25.4395	6.31209	11.6569	21.6906	species divergence within Drosophilidae (Houle et al. 2017)
30.0602	0.0783253	21.6314	18.9813	58.9311	10.2075	10.4314	28.4236	20.1676	11.1798	4.23971	16.9464	species divergence within Drosophilidae (Houle et al. 2017)
14.9418	0.0483631	17.5755	19.3351	27.1666	1.07056	23.8666	3.77866	11.0963	2.72754	0.281889	4.9476	species divergence within Drosophilidae (Houle et al. 2017)
30.0602	0.132915	19.3608	21.7363	114.115	15.6406	10.8868	38.9612	28.6646	14.6814	15.4197	27.5344	species divergence within Drosophilidae (Houle et al. 2017)
30.0602	0.0969758	13.9994	19.84	82.521	17.6982	10.5377	33.1126	10.0744	13.9085	9.40875	10.7252	species divergence within Drosophilidae (Houle et al. 2017)
27.0293	0.0436315	30.4704	7.08382	27.4522	0.800829	10.1662	4.4505	0.66535	2.61221	2.51678	4.02727	species divergence within Drosophilidae (Houle et al. 2017)
30.0602	0.0840998	26.3238	7.86909	64.4046	15.7888	5.63882	37.7133	7.43122	7.27381	9.75939	14.5283	species divergence within Drosophilidae (Houle et al. 2017)
27.0293	0.0591057	30.858	10.7582	39.7119	14.6131	11.5984	8.69196	15.9543	3.61084	4.02322	4.78312	species divergence within Drosophilidae (Houle et al. 2017)
27.0293	0.0781692	37.3676	4.39471	61.0985	4.47406	23.0218	5.15834	2.18496	14.1168	6.43364	12.0203	species divergence within Drosophilidae (Houle et al. 2017)
30.0602	0.106322	35.2527	1.79454	81.7072	8.95838	1.76719	36.3211	28.4065	16.1721	7.54991	29.4648	species divergence within Drosophilidae (Houle et al. 2017)
27.0293	0.072963	7.8018	43.8244	47.0816	24.1015	9.46979	14.7856	9.77228	0.142046	7.4233	6.0969	species divergence within Drosophilidae (Houle et al. 2017)
27.0293	0.0640962	15.6504	4.68439	41.24	0.372311	11.7305	28.3028	6.74089	23.4183	14.831	17.0878	species divergence within Drosophilidae (Houle et al. 2017)
27.0293	0.0474555	11.8791	20.8666	10.7311	4.12857	15.1276	10.2335	31.4367	3.07825	3.46243	3.60243	species divergence within Drosophilidae (Houle et al. 2017)
27.0293	0.0508728	20.8644	3.24103	36.9063	1.1996	14.3672	9.90871	8.85739	15.0652	5.54704	10.6422	species divergence within Drosophilidae (Houle et al. 2017)
25.2152	0.136038	11.8955	25.6692	99.5539	14.7018	30.5662	30.7745	66.3226	17.1198	18.6668	30.6041	species divergence within Drosophilidae (Houle et al. 2017)
25.2152	0.157391	27.2803	1.09251	117.877	23.7482	22.4438	49.3538	70.6694	16.3411	20.4601	36.8984	species divergence within Drosophilidae (Houle et al. 2017)
21.9377	0.0387167	8.74428	33.9944	0.495871	6.65419	6.50108	0.673721	5.76731	2.55489	0.865814	1.18581	species divergence within Drosophilidae (Houle et al. 2017)
30.0602	0.0609403	38.0078	1.74653	28.7417	3.10226	5.65237	20.5855	27.8692	4.80275	6.15653	10.5561	species divergence within Drosophilidae (Houle et al. 2017)
30.0602	0.109996	9.14829	11.8211	98.9944	21.2305	12.1886	20.6661	19.1491	8.50608	13.3337	20.409	species divergence within Drosophilidae (Houle et al. 2017)
16.7753	0.0505409	18.3409	33.3222	11.9156	2.6381	7.22747	11.942	25.8291	0.869259	1.55953	9.45688	species divergence within Drosophilidae (Houle et al. 2017)
27.0293	0.03307	23.407	4.72602	19.3037	5.87556	5.97821	1.47071	0.707467	1.03383	4.34267	1.87552	species divergence within Drosophilidae (Houle et al. 2017)
30.0602	0.148827	32.8196	15.2587	118.166	19.9285	1.56897	53.8892	40.0859	19.9085	17.5379	37.472	species divergence within Drosophilidae (Houle et al. 2017)
16.0006	0.0380076	15.0243	8.17893	9.99659	3.39725	16.3323	5.48872	24.7211	2.92322	3.53658	0.076817	species divergence within Drosophilidae (Houle et al. 2017)
27.0293	0.0310851	14.519	5.06346	22.1621	0.651273	10.9394	0.053989	0.0376573	3.10469	0.787957	3.16574	species divergence within Drosophilidae (Houle et al. 2017)
30.0602	0.11414	23.4901	13.3964	90.8279	11.176	11.6973	34.7452	39.6759	9.85856	12.6796	29.3399	species divergence within Drosophilidae (Houle et al. 2017)
27.0293	0.0771703	47.0376	14.1662	41.8556	10.1369	18.9325	13.8135	22.1831	20.2278	8.8012	12.057	species divergence within Drosophilidae (Houle et al. 2017)
30.0602	0.0408046	4.0956	8.5495	27.0697	4.21169	7.08819	17.8754	18.2408	3.98374	1.52533	3.44493	species divergence within Drosophilidae (Houle et al. 2017)
25.2152	0.118516	13.0141	25.6081	87.2608	16.9267	13.7249	39.6185	53.0267	21.3239	14.1204	16.672	species divergence within Drosophilidae (Houle et al. 2017)
18.9146	0.0403536	15.7482	19.182	9.33703	4.30542	11.3	16.1769	19.0328	4.56731	3.53845	3.98097	species divergence within Drosophilidae (Houle et al. 2017)
30.0602	0.0625226	9.61656	23.3435	37.973	18.9189	6.20432	32.8724	9.15571	6.086	9.57668	10.5097	species divergence within Drosophilidae (Houle et al. 2017)
30.0602	0.0482915	8.48758	10.7279	34.8996	2.56839	5.70026	22.9286	17.1478	2.24824	1.0248	5.95366	species divergence within Drosophilidae (Houle et al. 2017)
16.7753	0.0380607	17.931	18.8914	9.4037	6.01106	3.08638	15.1686	15.6749	0.665458	2.42951	9.14729	species divergence within Drosophilidae (Houle et al. 2017)
16.0006	0.0296158	2.10664	4.17887	7.76608	2.20593	8.80085	10.3264	19.823	1.78904	4.99157	4.55876	species divergence within Drosophilidae (Houle et al. 2017)
27.0293	0.0609182	41.0638	4.44706	35.2755	10.0016	13.5437	13.5738	10.7616	9.71938	4.52256	5.45818	species divergence within Drosophilidae (Houle et al. 2017)
27.0293	0.0416866	32.782	15.3416	6.37906	5.01661	14.2908	1.41371	1.25713	6.59693	5.26692	7.93205	species divergence within Drosophilidae (Houle et al. 2017)
30.0602	0.0867003	12.0365	2.51534	79.2803	9.81691	2.93412	14.5235	6.41149	16.4109	10.796	15.5675	species divergence within Drosophilidae (Houle et al. 2017)
30.0602	0.0896386	20.4213	30.4804	65.7473	8.60997	10.6633	38.3773	13.1347	4.33989	12.4353	18.1251	species divergence within Drosophilidae (Houle et al. 2017)
32.2659	0.129641	18.2934	46.9425	107.706	34.7428	8.10784	25.4585	16.4141	11.2711	8.4745	13.8307	species divergence within Drosophilidae (Houle et al. 2017)
27.0293	0.0715839	24.0893	18.1751	40.456	36.2925	5.17957	23.979	21.1085	10.1289	0.25463	7.19162	species divergence within Drosophilidae (Houle et al. 2017)
27.0293	0.0626761	29.9529	11.8851	29.145	8.97864	1.54973	17.2696	35.436	2.14176	11.0641	16.4447	species divergence within Drosophilidae (Houle et al. 2017)
30.0602	0.133891	9.7923	23.7003	114.645	27.4382	3.53641	48.376	9.28795	21.1716	14.7586	21.1519	species divergence within Drosophilidae (Houle et al. 2017)
30.0602	0.112252	38.3973	23.8204	77.723	12.0496	24.5204	54.1434	10.5797	5.48519	17.5152	18.7737	species divergence within Drosophilidae (Houle et al. 2017)
27.0293	0.115857	31.8304	48.7979	75.5939	47.0287	22.6015	19.602	14.5385	4.47736	16.5262	8.57445	species divergence within Drosophilidae (Houle et al. 2017)
30.0602	0.0861806	20.5198	11.1758	67.3986	14.522	1.04774	38.1926	10.1741	13.1702	8.24843	16.5128	species divergence within Drosophilidae (Houle et al. 2017)
27.0293	0.0731748	9.99317	41.2734	47.6894	21.1002	21.7776	1.3256	8.13255	6.73702	13.5865	6.96831	species divergence within Drosophilidae (Houle et al. 2017)
27.0293	0.0438038	15.7715	0.310573	25.7313	9.69915	3.81977	20.59	2.42293	17.399	6.49992	5.06894	species divergence within Drosophilidae (Houle et al. 2017)
32.2659	0.115273	4.13737	53.7377	93.3971	28.3487	4.85964	14.5387	22.2296	2.98044	4.51659	9.91571	species divergence within Drosophilidae (Houle et al. 2017)
30.0602	0.100141	4.95252	4.22805	85.913	3.55007	16.5509	19.1568	34.1356	14.8266	9.33306	22.54	species divergence within Drosophilidae (Houle et al. 2017)
30.0602	0.0596699	7.32988	5.56965	35.8337	9.32619	1.25942	29.0414	29.099	1.98558	7.01754	4.09384	species divergence within Drosophilidae (Houle et al. 2017)
21.9377	0.0473494	15.1971	35.6935	13.0076	5.41973	9.6384	1.54806	2.4417	3.71414	0.175017	5.11526	species divergence within Drosophilidae (Houle et al. 2017)
21.9377	0.0512358	12.3222	34.3488	19.1512	3.90025	18.1501	0.341614	10.7617	4.27771	5.95852	2.53739	species divergence within Drosophilidae (Houle et al. 2017)
21.9377	0.0483326	2.07556	34.4985	10.1277	5.86768	15.4414	0.147229	12.0557	0.317935	5.24294	0.77396	species divergence within Drosophilidae (Houle et al. 2017)
30.0602	0.0731336	19.9078	15.5303	55.1658	1.76894	10.2508	27.2029	20.869	4.15279	7.3027	14.0546	species divergence within Drosophilidae (Houle et al. 2017)
16.7753	0.0591639	35.1572	20.0292	19.9182	6.7169	2.61175	21.8713	26.4531	3.4837	3.55005	12.4591	species divergence within Drosophilidae (Houle et al. 2017)
25.2152	0.176559	41.9635	0.953348	131.61	30.3928	15.1769	60.0241	75.0726	15.9972	21.3862	39.384	species divergence within Drosophilidae (Houle et al. 2017)
17.3489	0.0309238	13.0398	13.7236	17.6911	13.0578	2.51222	2.69853	4.56183	0.457744	5.22249	2.44251	species divergence within Drosophilidae (Houle et al. 2017)
27.0293	0.0395809	8.30415	3.46374	28.3382	0.814754	0.652147	10.7884	18.9757	0.444059	12.5074	5.16941	species divergence within Drosophilidae (Houle et al. 2017)
30.0602	0.110552	11.2927	16.9468	78.3742	11.5286	22.4115	44.0617	42.6736	16.9942	15.5727	29.3192	species divergence within Drosophilidae (Houle et al. 2017)
30.0602	0.102596	23.1635	16.0717	80.1191	24.4621	2.7121	40.1296	23.603	8.22867	11.9977	19.6559	species divergence within Drosophilidae (Houle et al. 2017)
24.4156	0.0592856	7.70231	16.9814	40.5356	4.40002	0.864831	9.34982	33.1996	7.72972	4.14558	4.93335	species divergence within Drosophilidae (Houle et al. 2017)
24.4156	0.0746428	54.4317	16.1974	30.6286	9.19693	18.0362	9.28435	27.5768	10.1339	3.59805	7.69143	species divergence within Drosophilidae (Houle et al. 2017)
24.4156	0.0944473	69.4441	34.5373	25.1029	4.95139	31.9347	13.0879	25.6302	12.5577	9.70467	4.38703	species divergence within Drosophilidae (Houle et al. 2017)
24.4156	0.0709191	19.4458	26.5313	33.5121	7.92923	13.3308	25.4148	37.2096	12.5924	9.11934	13.4492	species divergence within Drosophilidae (Houle et al. 2017)
32.2659	0.209303	103.079	2.70701	95.8223	87.4989	18.7311	63.176	96.0059	3.02457	19.2227	52.1876	species divergence within Drosophilidae (Houle et al. 2017)
31.1169	0.0859255	1.66781	21.1576	30.903	27.2956	3.68061	27.5914	62.6914	2.03943	16.2798	16.1744	species divergence within Drosophilidae (Houle et al. 2017)
32.2659	0.0762596	20.2561	5.30702	60.5499	15.7971	25.0786	14.0648	9.25752	12.8283	11.8723	1.63576	species divergence within Drosophilidae (Houle et al. 2017)
33.0205	0.0672891	0.799824	6.82651	38.6447	22.2233	1.30206	24.0317	38.246	13.1237	4.05215	9.1507	species divergence within Drosophilidae (Houle et al. 2017)
32.2659	0.124433	41.6598	33.7427	56.9905	54.0019	16.5077	41.9864	59.9481	5.43303	10.6504	21.049	species divergence within Drosophilidae (Houle et al. 2017)
32.2659	0.107228	6.73014	3.15419	51.6498	30.908	2.55137	27.8434	78.9903	1.98229	18.5033	14.7235	species divergence within Drosophilidae (Houle et al. 2017)
32.2659	0.0897798	12.6913	0.438333	16.8281	45.8785	11.2154	34.2437	63.554	8.06629	5.83249	5.18388	species divergence within Drosophilidae (Houle et al. 2017)
32.2659	0.0799612	2.75857	11.2695	18.7266	51.1736	7.82397	20.9835	49.3984	5.53971	3.22978	3.32443	species divergence within Drosophilidae (Houle et al. 2017)
32.2659	0.0746014	10.802	18.0763	12.5525	36.729	8.20515	17.8942	52.5245	2.39059	8.54307	14.4765	species divergence within Drosophilidae (Houle et al. 2017)
32.2659	0.0909003	4.15035	1.89741	34.6595	37.476	5.64463	32.6944	63.2514	3.66981	4.71386	16.0599	species divergence within Drosophilidae (Houle et al. 2017)
32.2659	0.155124	49.9925	1.77725	76.1735	53.6144	4.14142	57.1791	88.1403	6.78622	22.7407	36.8602	species divergence within Drosophilidae (Houle et al. 2017)
32.2659	0.190308	28.3776	55.5239	137.987	76.4638	7.87178	44.8652	62.5121	5.74051	23.5721	35.9443	species divergence within Drosophilidae (Houle et al. 2017)
32.2659	0.138058	26.7327	28.4639	87.5869	56.7353	5.56593	41.2034	53.8139	9.62615	17.7548	35.2997	species divergence within Drosophilidae (Houle et al. 2017)
32.2659	0.135186	25.7405	14.7538	78.2595	63.5003	1.33429	42.3639	65.5003	1.87627	13.5949	27.043	species divergence within Drosophilidae (Houle et al. 2017)
32.2659	0.077153	2.51922	19.0846	33.4684	32.2225	2.3143	19.7549	47.421	5.77692	12.5889	14.8175	species divergence within Drosophilidae (Houle et al. 2017)
32.2659	0.097453	19.9974	14.3237	37.6492	51.0534	15.9516	35.8099	50.7572	1.52131	10.8219	20.228	species divergence within Drosophilidae (Houle et al. 2017)
32.2659	0.151457	51.8324	25.274	74.7262	61.7727	21.2995	60.0394	70.3743	5.8251	20.4027	29.4368	species divergence within Drosophilidae (Houle et al. 2017)
32.2659	0.171566	39.4401	7.24135	117.337	61.1578	3.04779	35.9097	84.8608	0.751696	25.1892	35.3931	species divergence within Drosophilidae (Houle et al. 2017)
32.2659	0.0953252	16.4814	15.5032	39.3245	45.4287	18.4604	2.77732	62.1674	4.58544	10.0846	17.3315	species divergence within Drosophilidae (Houle et al. 2017)
32.2659	0.235671	123.19	11.0292	105.833	105.251	12.7547	71.7725	101.908	1.8287	26.5659	54.8536	species divergence within Drosophilidae (Houle et al. 2017)
32.2659	0.1312	29.6721	12.2874	73.9587	40.9516	13.6527	39.562	79.0913	3.11839	21.4587	23.127	species divergence within Drosophilidae (Houle et al. 2017)
32.2659	0.133744	60.3946	8.63097	54.9339	91.0176	30.058	14.1631	29.49	3.96014	17.6945	19.8321	species divergence within Drosophilidae (Houle et al. 2017)
32.2659	0.188446	52.5502	21.4343	107.953	67.0779	7.57869	59.6398	95.6428	6.37174	28.9334	48.5133	species divergence within Drosophilidae (Houle et al. 2017)
32.2659	0.0899065	0.592013	31.4269	31.2043	42.8541	8.94996	17.1728	51.4527	7.17306	10.351	16.966	species divergence within Drosophilidae (Houle et al. 2017)
32.2659	0.15436	69.3892	6.95832	88.9306	57.8385	6.09294	44.3678	66.7492	0.808165	14.2109	34.108	species divergence within Drosophilidae (Houle et al. 2017)
32.2659	0.194068	30.0689	33.3111	118.901	66.5787	13.1539	75.7903	93.3059	21.848	27.6962	39.9991	species divergence within Drosophilidae (Houle et al. 2017)
32.2659	0.0817553	6.98576	4.91902	27.0449	35.2076	4.01465	5.5895	63.319	1.6615	4.5076	15.4966	species divergence within Drosophilidae (Houle et al. 2017)
33.0205	0.0443291	16.0379	5.73983	6.71046	28.9304	11.5815	0.871925	0.66711	1.86989	3.5345	16.609	species divergence within Drosophilidae (Houle et al. 2017)
31.1169	0.0894137	29.5535	38.7589	12.8391	25.0415	4.25314	31.026	58.3087	2.63228	8.42401	19.2213	species divergence within Drosophilidae (Houle et al. 2017)
31.1169	0.0917854	33.123	41.5491	8.319	24.0968	1.50291	35.4524	58.2181	1.27569	8.17801	17.2465	species divergence within Drosophilidae (Houle et al. 2017)
39.5	0.092087	22.4179	26.8717	17.1607	45.3038	2.96165	21.2048	62.2124	3.59064	0.298662	23.3289	species divergence within Drosophilidae (Houle et al. 2017)
32.2659	0.0855714	12.8215	11.4545	32.9278	42.6529	5.1336	18.9049	59.1363	0.230036	8.71462	10.715	species divergence within Drosophilidae (Houle et al. 2017)
32.2659	0.0993113	1.50331	16.1642	41.9596	46.226	16.7368	24.29	64.4082	5.09772	16.1318	15.4591	species divergence within Drosophilidae (Houle et al. 2017)
32.2659	0.141075	37.7036	22.1522	73.7242	57.5041	17.5612	48.935	73.4795	3.35451	20.6534	27.458	species divergence within Drosophilidae (Houle et al. 2017)
32.2659	0.0766605	0.76732	18.9192	13.2247	40.793	4.58144	13.7525	55.9112	8.59938	4.95181	4.87121	species divergence within Drosophilidae (Houle et al. 2017)
32.2659	0.0964546	6.12865	17.0229	18.3698	38.7353	16.8431	19.6011	74.5014	7.82648	10.9627	21.6804	species divergence within Drosophilidae (Houle et al. 2017)
32.2659	0.1523	50.5985	4.26677	73.4385	55.6327	3.86086	57.1642	83.9105	3.46984	22.8883	36.4329	species divergence within Drosophilidae (Houle et al. 2017)
32.2659	0.10014	6.19567	5.05204	36.4862	40.6447	11.9442	15.0003	77.1446	1.19176	10.6121	17.8773	species divergence within Drosophilidae (Houle et al. 2017)
32.2659	0.12633	50.9861	7.94118	61.1789	41.8204	5.29301	44.0217	68.6215	2.47121	16.3483	27.6225	species divergence within Drosophilidae (Houle et al. 2017)
32.2659	0.133119	57.4957	7.21176	39.7922	51.9595	16.7165	47.5553	82.3909	8.03471	13.9378	20.3853	species divergence within Drosophilidae (Houle et al. 2017)
32.2659	0.0819391	15.1246	1.02251	19.1835	47.4751	4.53818	16.3925	56.1694	10.09	12.8216	2.94082	species divergence within Drosophilidae (Houle et al. 2017)
32.2659	0.199419	12.3263	46.6415	147.972	80.535	3.16442	37.9281	74.8035	5.94	27.7948	38.5025	species divergence within Drosophilidae (Houle et al. 2017)
32.2659	0.122969	35.7785	1.86734	59.6508	56.0612	5.42511	24.4109	77.8349	17.3362	5.54048	15.3178	species divergence within Drosophilidae (Houle et al. 2017)
32.2659	0.141987	32.0072	23.6837	90.1597	60.5621	8.82219	42.4802	53.1391	9.1603	16.9091	36.008	species divergence within Drosophilidae (Houle et al. 2017)
32.2659	0.131382	40.9924	6.05808	63.9844	55.2339	8.06186	42.8049	75.7184	8.98316	14.8244	21.7634	species divergence within Drosophilidae (Houle et al. 2017)
32.2659	0.0666955	8.23264	28.4863	1.33681	41.7317	24.2608	21.9392	18.2532	11.0377	1.70471	1.80145	species divergence within Drosophilidae (Houle et al. 2017)
32.2659	0.0493894	7.15225	3.90956	16.986	32.6854	16.1384	3.35984	13.9064	10.259	0.0885835	4.49279	species divergence within Drosophilidae (Houle et al. 2017)
32.2659	0.169968	28.8724	36.8115	101.387	63.0877	0.19571	53.3874	90.3431	8.63694	21.2373	33.5914	species divergence within Drosophilidae (Houle et al. 2017)
32.2659	0.117927	17.8797	1.07052	72.149	53.3313	0.653007	32.1281	56.7066	1.2793	14.215	21.8495	species divergence within Drosophilidae (Houle et al. 2017)
32.2659	0.0854327	10.9798	9.00401	1.89638	35.203	18.494	32.0476	65.4267	2.42403	7.03778	11.9966	species divergence within Drosophilidae (Houle et al. 2017)
32.2659	0.137644	1.7872	36.1392	88.9752	59.0716	0.922091	40.7716	58.7467	5.21279	18.812	22.9487	species divergence within Drosophilidae (Houle et al. 2017)
32.2659	0.155572	43.5351	7.54307	81.587	62.3091	0.327165	54.1844	83.8684	5.04822	24.7142	34.2811	species divergence within Drosophilidae (Houle et al. 2017)
32.2659	0.0665619	12.6915	12.4416	17.2754	36.505	7.87435	1.17554	44.4899	13.8264	2.8336	5.06642	species divergence within Drosophilidae (Houle et al. 2017)
32.2659	0.143416	35.1524	5.36188	90.8941	59.8308	10.027	47.2249	59.8547	9.00527	16.8349	32.3288	species divergence within Drosophilidae (Houle et al. 2017)
32.2659	0.148618	34.6471	7.88051	78.7286	55.7823	4.63405	52.6597	84.5382	2.97736	19.5835	35.5713	species divergence within Drosophilidae (Houle et al. 2017)
32.2659	0.0727185	3.362	16.2134	10.0629	45.2575	5.39195	17.9685	44.8999	3.77651	7.69186	3.06566	species divergence within Drosophilidae (Houle et al. 2017)
32.2659	0.128903	67.1657	16.9832	59.0351	46.2966	12.6272	38.9001	62.3927	14.1457	11.5703	20.3486	species divergence within Drosophilidae (Houle et al. 2017)
32.2659	0.126258	24.2237	11.3666	73.821	52.2218	0.78282	34.8383	66.335	2.09831	21.8968	28.9607	species divergence within Drosophilidae (Houle et al. 2017)
32.2659	0.0697524	7.11403	28.4251	13.6299	39.5069	7.41954	13.0951	31.5491	15.2419	6.25108	15.7336	species divergence within Drosophilidae (Houle et al. 2017)
32.2659	0.158391	35.8762	21.9991	110.228	60.7389	4.99466	36.5367	65.5431	1.51474	16.833	36.3866	species divergence within Drosophilidae (Houle et al. 2017)
32.2659	0.114001	10.5115	26.1605	62.9178	37.5146	0.101057	19.8412	75.4201	0.00394992	10.7948	21.8959	species divergence within Drosophilidae (Houle et al. 2017)
32.2659	0.122471	28.6157	13.545	65.9912	53.8651	0.605111	29.7851	67.428	3.83381	21.3963	26.4519	species divergence within Drosophilidae (Houle et al. 2017)
32.2659	0.141649	2.19706	21.7085	91.487	62.4446	3.219	37.545	68.9009	6.74751	17.942	23.2583	species divergence within Drosophilidae (Houle et al. 2017)
32.2659	0.139161	22.2347	6.99592	93.1246	54.2276	2.49547	42.3872	64.7528	7.87109	15.3799	27.8468	species divergence within Drosophilidae (Houle et al. 2017)
32.2659	0.134807	61.1919	1.63001	65.6152	46.432	7.23837	39.1399	73.8143	3.63733	15.8489	26.9474	species divergence within Drosophilidae (Houle et al. 2017)
32.2659	0.167002	52.9101	18.1586	94.5117	61.4501	7.98544	54.1274	83.3187	0.514877	25.6384	40.3376	species divergence within Drosophilidae (Houle et al. 2017)
32.2659	0.104502	8.09159	0.301705	21.6104	46.6166	3.37126	38.1901	78.1643	10.3288	9.5755	16.8381	species divergence within Drosophilidae (Houle et al. 2017)
32.2659	0.101993	0.293171	27.6633	35.1434	47.8236	16.9687	14.3364	71.4411	1.74216	7.93616	14.2805	species divergence within Drosophilidae (Houle et al. 2017)
31.1169	0.0987001	38.4215	44.1255	6.81574	21.6907	1.80247	27.2552	68.1617	5.189	11.897	18.5749	species divergence within Drosophilidae (Houle et al. 2017)
32.2659	0.187306	3.96117	20.9922	141.347	92.726	1.1258	28.7346	63.4674	16.2109	20.6261	25.214	species divergence within Drosophilidae (Houle et al. 2017)
32.2659	0.11915	9.82477	14.7021	71.7457	65.4122	7.85511	35.4441	49.1398	3.94029	9.30736	15.9609	species divergence within Drosophilidae (Houle et al. 2017)
32.2659	0.0894682	10.3358	20.8832	13.7548	28.9953	9.84178	4.33764	75.2879	15.0896	5.61285	11.2537	species divergence within Drosophilidae (Houle et al. 2017)
32.2659	0.100494	18.2692	21.0034	23.1677	44.3839	30.8257	1.42974	73.9961	0.596856	2.85632	13.6319	species divergence within Drosophilidae (Houle et al. 2017)
32.2659	0.239968	11.7023	51.6149	176.485	103.462	16.2962	72.3156	70.0373	10.5594	36.8977	40.98	species divergence within Drosophilidae (Houle et al. 2017)
32.2659	0.0972057	0.391701	8.35873	33.4921	41.9115	7.35311	14.5211	74.4017	7.08812	12.123	15.8928	species divergence within Drosophilidae (Houle et al. 2017)
32.2659	0.204003	10.1349	44.0904	148.58	77.5337	15.4723	54.0393	76.4433	12.8191	33.958	39.3739	species divergence within Drosophilidae (Houle et al. 2017)
32.2659	0.133834	35.8996	2.50648	75.1594	46.7344	2.48561	32.1236	82.1529	11.317	13.8716	27.3366	species divergence within Drosophilidae (Houle et al. 2017)
31.1169	0.101044	24.2655	50.9206	7.49364	28.0848	1.44573	38.175	62.3462	3.10161	15.8549	22.4899	species divergence within Drosophilidae (Houle et al. 2017)
32.2659	0.0866612	15.1756	7.0451	14.9778	52.8835	10.2455	33.5568	50.4402	8.74458	11.0384	9.86558	species divergence within Drosophilidae (Houle et al. 2017)
32.2659	0.110852	27.458	8.3867	65.057	47.1073	7.56479	23.6723	55.4768	4.09647	13.3539	28.3117	species divergence within Drosophilidae (Houle et al. 2017)
32.2659	0.157233	35.3252	38.5106	87.8831	61.8533	3.33303	51.1656	82.1341	2.36791	20.5465	27.2903	species divergence within Drosophilidae (Houle et al. 2017)
32.2659	0.160448	32.4503	37.1659	81.7395	60.3338	11.8448	52.372	95.3375	1.80434	14.413	29.8682	species divergence within Drosophilidae (Houle et al. 2017)
32.2659	0.177803	22.2037	37.3155	111.018	62.3012	9.13607	52.8609	96.6316	6.39998	15.1285	33.1796	species divergence within Drosophilidae (Houle et al. 2017)
32.2659	0.106508	0.220255	12.7132	45.725	58.2025	16.5562	25.5107	63.7068	1.92926	13.0688	18.351	species divergence within Drosophilidae (Houle et al. 2017)
32.2659	0.129027	15.0291	22.8463	80.9725	63.1504	3.69362	30.8424	58.1227	2.59835	16.8214	19.9465	species divergence within Drosophilidae (Houle et al. 2017)
32.2659	0.0537093	21.8354	3.7704	30.7195	26.0408	8.87153	7.31046	9.5032	9.91512	1.01475	6.97836	species divergence within Drosophilidae (Houle et al. 2017)
32.2659	0.173235	7.0883	16.5407	118.582	69.4913	8.81759	50.0151	80.014	5.62431	25.594	34.8481	species divergence within Drosophilidae (Houle et al. 2017)
32.2659	0.130766	28.4322	6.28079	72.5526	57.2483	6.95752	41.9252	65.6001	5.63799	7.86407	37.575	species divergence within Drosophilidae (Houle et al. 2017)
32.2659	0.0749776	8.83535	19.7639	22.5165	44.9049	16.1062	8.65196	41.9022	10.9121	4.79882	3.08641	species divergence within Drosophilidae (Houle et al. 2017)
32.2659	0.0779585	3.03538	13.2546	20.7716	31.9714	9.01748	12.5841	60.9728	2.14662	8.37375	12.7497	species divergence within Drosophilidae (Houle et al. 2017)
32.2659	0.119826	27.8304	19.7985	60.3552	60.8335	7.1702	43.3638	51.3763	1.64767	16.2259	27.4722	species divergence within Drosophilidae (Houle et al. 2017)
32.2659	0.145304	74.5598	19.0145	70.2621	65.6305	11.7308	43.4293	56.999	4.05185	16.7734	24.7142	species divergence within Drosophilidae (Houle et al. 2017)
32.2659	0.158384	89.5722	37.3543	75.7878	61.3849	25.6294	39.6258	58.9456	6.47566	10.6668	28.0186	species divergence within Drosophilidae (Houle et al. 2017)
32.2659	0.113884	39.5739	29.3483	67.3786	48.5043	7.02546	27.2988	47.3662	6.51036	11.2521	18.9564	species divergence within Drosophilidae (Houle et al. 2017)
32.2659	0.152589	101.411	23.8646	64.9193	60.2033	22.4117	35.5846	33.3145	0.985138	2.94287	36.0132	species divergence within Drosophilidae (Houle et al. 2017)
28.0741	0.246909	123.335	2.60001	156.372	71.7018	6.34749	77.2408	86.7484	15.8529	31.095	53.8233	species divergence within Drosophilidae (Houle et al. 2017)
33.0205	0.219427	102.279	9.53352	134.467	65.2756	17.429	87.2077	57.7599	16.1483	23.2748	61.3383	species divergence within Drosophilidae (Houle et al. 2017)
30.0602	0.101849	61.4193	31.0357	38.8318	33.497	2.22339	21.1896	36.0579	8.45759	8.57227	31.1386	species divergence within Drosophilidae (Houle et al. 2017)
30.0602	0.144286	109.809	5.8612	44.1725	56.5909	21.2825	35.3326	17.0156	1.04228	0.719313	37.464	species divergence within Drosophilidae (Houle et al. 2017)
30.0602	0.143864	90.3878	3.14534	78.9942	41.6203	7.51574	28.9323	32.4519	11.0909	13.3902	47.0037	species divergence within Drosophilidae (Houle et al. 2017)
30.0602	0.158785	105.838	8.56248	77.0956	36.3253	10.9071	42.1925	46.6076	8.56428	15.9929	48.8631	species divergence within Drosophilidae (Houle et al. 2017)
30.0602	0.158348	92.2771	20.7833	83.2697	50.7699	26.9362	45.2818	43.4814	5.41516	10.6796	37.7111	species divergence within Drosophilidae (Houle et al. 2017)
30.0602	0.149355	107.229	4.60442	61.1628	50.0229	24.3757	30.4816	32.7545	0.64524	14.5088	36.1277	species divergence within Drosophilidae (Houle et al. 2017)
25.5143	0.071734	53.0866	0.929761	19.6488	33.8845	14.5897	5.99689	7.86562	3.76165	3.51808	15.3274	species divergence within Drosophilidae (Houle et al. 2017)
11.7729	0.109691	74.7015	52.8169	42.1649	11.0351	10.8593	18.3107	33.4938	2.71594	4.34948	16.2432	species divergence within Drosophilidae (Houle et al. 2017)
25.5143	0.102388	76.3464	25.7568	8.23535	30.7636	13.1652	21.9726	42.192	6.60158	1.46783	16.8879	species divergence within Drosophilidae (Houle et al. 2017)
27.0293	0.0980803	77.3386	12.0468	17.5628	23.9986	17.3968	20.8121	30.5057	1.1483	5.62772	25.1445	species divergence within Drosophilidae (Houle et al. 2017)
30.0602	0.157917	105.598	16.3776	62.3539	55.2764	21.0454	43.4211	48.585	8.80149	6.63372	37.3701	species divergence within Drosophilidae (Houle et al. 2017)
25.5143	0.126907	83.0817	11.6167	58.1731	36.4455	2.77951	27.3661	45.2488	1.50326	8.40075	31.9595	species divergence within Drosophilidae (Houle et al. 2017)
27.0293	0.0749256	51.2467	22.567	21.096	25.7262	2.56837	3.13656	25.6316	2.80053	1.18003	22.7507	species divergence within Drosophilidae (Houle et al. 2017)
25.5143	0.0838328	63.639	4.53434	21.5144	26.3411	15.6833	27.2663	11.1452	2.27287	5.96652	16.7944	species divergence within Drosophilidae (Houle et al. 2017)
30.0602	0.165105	119.56	18.2102	56.4978	42.0702	37.1915	60.3987	33.8385	1.56087	9.13809	34.8561	species divergence within Drosophilidae (Houle et al. 2017)
3.06998	0.0338134	20.1113	8.32215	10.0108	17.7518	5.97642	8.59655	5.9022	4.85327	7.34324	2.66605	species divergence within Drosophilidae (Houle et al. 2017)
30.0602	0.100253	73.407	9.58035	21.8636	46.5473	5.07838	23.614	16.9146	0.0938181	2.23605	29.0606	species divergence within Drosophilidae (Houle et al. 2017)
27.0293	0.108542	42.6845	11.338	40.8884	3.51868	11.3269	49.0128	66.5159	0.935569	1.52817	32.3555	species divergence within Drosophilidae (Houle et al. 2017)
4.7201	0.0630355	50.5289	24.1413	12.1307	20.421	11.1524	3.53616	0.363157	3.34717	9.71077	3.67422	species divergence within Drosophilidae (Houle et al. 2017)
27.0293	0.152131	102.487	28.7199	64.6179	44.6448	9.78114	46.0032	44.5532	10.1976	8.87163	35.2216	species divergence within Drosophilidae (Houle et al. 2017)
25.5143	0.0666795	33.6899	9.66533	6.89164	29.6604	12.6382	18.8082	29.2567	3.83273	5.01174	18.0796	species divergence within Drosophilidae (Houle et al. 2017)
27.0293	0.0899758	73.0102	30.6041	23.0786	20.9202	5.57724	12.6143	2.69998	18.8235	8.47349	12.1885	species divergence within Drosophilidae (Houle et al. 2017)
30.0602	0.166827	110.065	7.62603	68.7774	52.2913	22.7457	68.7655	32.687	1.36307	14.7151	36.6909	species divergence within Drosophilidae (Houle et al. 2017)
33.0205	0.206303	119.117	3.03282	102.533	58.5685	7.14964	64.0479	95.3388	1.15468	15.6882	35.5786	species divergence within Drosophilidae (Houle et al. 2017)
32.2659	0.15109	73.5257	41.4659	82.9832	62.4574	22.9842	32.15	37.6972	0.392284	10.7987	32.9663	species divergence within Drosophilidae (Houle et al. 2017)
32.2659	0.151461	69.9561	44.2561	87.5033	63.4021	17.2282	27.7236	37.7878	1.74888	11.0447	34.9411	species divergence within Drosophilidae (Houle et al. 2017)
39.5	0.142721	80.6612	29.5787	78.6616	42.1951	21.6927	41.9712	33.7935	6.61521	18.924	28.8587	species divergence within Drosophilidae (Houle et al. 2017)
30.0602	0.160102	115.901	14.1615	62.8945	44.846	23.8647	44.2711	36.8696	3.2546	10.508	41.4726	species divergence within Drosophilidae (Houle et al. 2017)
30.0602	0.145615	104.582	18.8712	53.8627	41.2729	35.4679	38.8859	31.5977	8.12229	3.09089	36.7284	species divergence within Drosophilidae (Houle et al. 2017)
27.0293	0.0874881	65.3755	19.4452	22.0981	29.9948	1.16986	14.241	22.5264	0.329945	1.43071	24.7296	species divergence within Drosophilidae (Houle et al. 2017)
30.0602	0.179237	102.312	21.6262	109.047	46.7059	14.1497	49.4235	40.0947	11.6239	14.2708	47.3163	species divergence within Drosophilidae (Houle et al. 2017)
30.0602	0.152765	96.9505	19.7299	77.4525	48.7636	35.5742	43.5749	21.5045	10.851	8.25993	30.5072	species divergence within Drosophilidae (Houle et al. 2017)
25.5143	0.0724759	52.4806	6.97378	22.3838	31.8662	14.8702	6.01183	12.0955	0.445269	3.6656	15.7547	species divergence within Drosophilidae (Houle et al. 2017)
30.0602	0.151121	109.275	7.75905	59.3361	46.8542	30.6753	48.1756	18.8613	4.21633	8.61057	34.3103	species divergence within Drosophilidae (Houle et al. 2017)
25.5143	0.0937925	52.093	10.6482	34.6434	45.6785	13.4381	19.1543	27.3845	0.553355	2.8744	24.5651	species divergence within Drosophilidae (Houle et al. 2017)
25.5143	0.0912615	45.5834	4.50475	56.0301	35.5394	2.01464	15.6207	13.6151	11.0593	5.28482	31.8022	species divergence within Drosophilidae (Houle et al. 2017)
30.0602	0.169057	118.204	1.6845	76.6388	40.0237	23.2693	46.7835	39.8366	13.1146	6.40109	49.2467	species divergence within Drosophilidae (Houle et al. 2017)
8.83409	0.119133	90.7528	43.9344	52.1501	6.9639	15.5667	25.2479	21.2024	2.91544	8.57212	13.6851	species divergence within Drosophilidae (Houle et al. 2017)
25.5143	0.107333	67.3006	4.57435	36.1715	31.4377	13.306	38.7651	18.171	20.3608	13.6822	36.8697	species divergence within Drosophilidae (Houle et al. 2017)
25.5143	0.0958729	71.0719	20.9767	5.66262	26.9368	9.90891	20.6958	42.8668	6.13573	2.31361	16.1795	species divergence within Drosophilidae (Houle et al. 2017)
25.5143	0.0919359	62.0867	3.35107	31.8379	32.265	10.6692	20.371	20.2875	12.0077	4.39822	30.4242	species divergence within Drosophilidae (Houle et al. 2017)
27.0293	0.176833	94.8465	25.7793	94.4855	45.7672	5.52968	41.2368	77.7527	14.0623	17.518	50.3861	species divergence within Drosophilidae (Houle et al. 2017)
27.0293	0.203389	110.231	1.20255	112.808	54.8135	2.59266	59.8161	82.0995	13.2836	19.3112	56.6803	species divergence within Drosophilidae (Houle et al. 2017)
27.0293	0.0906565	74.2067	34.1045	5.56432	24.4112	18.5354	9.78861	5.66279	5.61238	2.01464	18.5962	species divergence within Drosophilidae (Houle et al. 2017)
30.0602	0.142088	120.959	1.63649	23.6733	34.1676	19.3841	31.0478	39.2993	1.74527	5.0077	30.3381	species divergence within Drosophilidae (Houle et al. 2017)
30.0602	0.159817	92.0993	11.711	93.9259	52.2959	37.2251	31.1284	30.5792	5.4486	12.1849	40.191	species divergence within Drosophilidae (Houle et al. 2017)
27.0293	0.124025	101.292	33.4322	6.84711	28.4273	17.809	22.4043	37.2592	2.18822	0.410709	29.2388	species divergence within Drosophilidae (Houle et al. 2017)
25.5143	0.0747545	59.544	4.83606	14.2353	25.1898	19.0583	8.99162	12.1376	2.02366	5.49149	17.9064	species divergence within Drosophilidae (Houle et al. 2017)
30.0602	0.200826	115.771	15.1487	113.098	50.9939	26.6054	64.3515	51.516	16.851	16.3891	57.254	species divergence within Drosophilidae (Houle et al. 2017)
27.0293	0.0883683	67.9267	8.06889	4.92814	27.6681	8.70413	15.951	36.1512	5.9807	2.38776	19.8588	species divergence within Drosophilidae (Houle et al. 2017)
25.5143	0.083758	68.432	5.1735	17.0937	31.7166	14.0971	10.5163	11.4678	0.0472073	0.360864	16.6162	species divergence within Drosophilidae (Houle et al. 2017)
30.0602	0.167027	106.441	13.5064	85.7594	42.2414	13.3391	45.2075	51.106	6.80107	11.5308	49.1219	species divergence within Drosophilidae (Houle et al. 2017)
25.5143	0.0911524	35.9134	14.2762	36.7871	41.2023	6.10394	24.2758	33.6132	17.1703	7.65238	31.8389	species divergence within Drosophilidae (Houle et al. 2017)
30.0602	0.104398	78.8554	8.65954	22.0012	35.2771	17.9483	28.3377	29.6709	0.926256	2.67415	23.2269	species divergence within Drosophilidae (Houle et al. 2017)
27.0293	0.164909	95.9651	25.7181	82.1924	47.992	11.3116	50.0808	64.4568	18.2664	12.9716	36.454	species divergence within Drosophilidae (Houle et al. 2017)
27.0293	0.0897115	67.2029	19.2921	14.4055	26.7599	13.7364	26.6393	30.4629	1.50983	2.38963	15.801	species divergence within Drosophilidae (Houle et al. 2017)
30.0602	0.128118	92.5676	23.4535	32.9045	49.9843	18.8322	43.3348	20.5858	3.02852	8.42786	30.2916	species divergence within Drosophilidae (Houle et al. 2017)
30.0602	0.104956	74.4634	10.838	29.8311	33.6338	19.3362	33.3909	28.5779	0.809241	2.17363	25.7356	species divergence within Drosophilidae (Houle et al. 2017)
27.0293	0.118289	100.882	19.0015	4.33525	25.0543	21.9501	25.6309	27.105	3.72294	1.28068	28.9293	species divergence within Drosophilidae (Houle et al. 2017)
27.0293	0.1008	80.8444	4.28891	2.69763	33.2713	16.2356	20.7887	31.2531	4.84653	3.84275	24.3407	species divergence within Drosophilidae (Houle et al. 2017)
25.5143	0.0823071	41.8872	4.33702	30.2071	41.0669	11.4927	24.0361	22.1917	6.66189	3.37374	25.2401	species divergence within Drosophilidae (Houle et al. 2017)
25.5143	0.0654454	50.169	15.4516	1.31061	26.0488	10.7457	9.04861	12.6872	3.53944	6.41574	11.8499	species divergence within Drosophilidae (Houle et al. 2017)
30.0602	0.140652	94.9875	2.4053	74.2118	40.8823	22.1024	24.9859	17.8416	13.3534	9.64716	35.3495	species divergence within Drosophilidae (Houle et al. 2017)
30.0602	0.151315	103.372	30.3704	60.6789	39.6753	35.6998	48.8396	24.5648	1.28241	11.2865	37.9071	species divergence within Drosophilidae (Houle et al. 2017)
32.2659	0.159364	64.6576	46.8325	102.638	65.8082	16.9286	35.9208	27.8442	8.21357	7.32568	33.6126	species divergence within Drosophilidae (Houle et al. 2017)
23	0.131106	107.04	18.2851	45.5244	5.22714	19.8569	34.4414	32.5386	13.1864	1.40345	26.9736	species divergence within Drosophilidae (Houle et al. 2017)
23	0.138168	112.904	11.9951	24.0766	22.0867	26.5862	27.7319	46.8661	0.915725	9.9153	36.2267	species divergence within Drosophilidae (Houle et al. 2017)
30.0602	0.178203	92.7433	23.5902	109.577	58.5036	28.5729	58.8383	20.718	18.1141	13.6098	40.9339	species divergence within Drosophilidae (Houle et al. 2017)
30.0602	0.177864	121.348	23.7104	72.6546	43.115	49.5568	64.6057	22.0098	2.42771	16.3663	38.5557	species divergence within Drosophilidae (Houle et al. 2017)
5.1	0.152784	114.781	48.9079	80.6624	15.9633	2.43493	9.13964	25.9686	7.53484	17.675	11.2075	species divergence within Drosophilidae (Houle et al. 2017)
30.0602	0.148561	103.471	11.0657	62.3301	45.5874	26.0842	48.6549	21.6042	10.1127	7.09961	36.2948	species divergence within Drosophilidae (Houle et al. 2017)
8.83409	0.118239	92.9442	41.3834	52.7578	9.9652	3.25882	9.13673	19.5627	9.7945	14.7353	12.8137	species divergence within Drosophilidae (Houle et al. 2017)
25.5143	0.0971906	67.1795	0.200532	20.6629	40.7645	21.2167	31.0524	13.853	14.3415	5.3511	24.8509	species divergence within Drosophilidae (Houle et al. 2017)
32.2659	0.154695	78.8136	53.6276	88.3286	59.4141	20.1768	25.001	33.6597	0.0770466	3.36777	29.6977	species divergence within Drosophilidae (Houle et al. 2017)
30.0602	0.143848	87.9035	4.33809	80.8445	34.6154	8.48555	29.6192	45.5657	11.7691	8.18423	42.322	species divergence within Drosophilidae (Houle et al. 2017)
30.0602	0.115935	75.6211	5.67969	30.7652	40.3916	26.2959	39.5037	40.5291	1.0719	5.86871	23.8758	species divergence within Drosophilidae (Houle et al. 2017)
27.0293	0.0900891	67.7539	35.8035	7.93918	25.6456	15.3981	12.0104	13.8718	0.65666	1.32384	24.8972	species divergence within Drosophilidae (Houle et al. 2017)
27.0293	0.0903638	70.6288	34.4589	14.0828	27.1651	6.88633	10.8039	0.668398	1.22022	4.8097	22.3194	species divergence within Drosophilidae (Houle et al. 2017)
27.0293	0.0982303	80.8754	34.6085	15.1961	25.1977	9.59503	10.3151	0.625644	3.37542	4.09412	19.008	species divergence within Drosophilidae (Houle et al. 2017)
30.0602	0.139178	102.859	15.4203	50.0973	29.2964	35.2873	37.6652	32.2991	1.0953	6.15388	33.8365	species divergence within Drosophilidae (Houle et al. 2017)
27.0293	0.138435	118.108	20.1393	14.8497	24.3485	22.4247	32.3336	37.8832	0.426216	2.40123	32.2411	species divergence within Drosophilidae (Houle et al. 2017)
27.0293	0.226045	124.915	1.06339	126.542	61.4581	9.85957	70.4864	86.5027	12.9397	20.2374	59.1659	species divergence within Drosophilidae (Houle et al. 2017)
27.0293	0.108817	95.9908	13.8337	22.7595	18.0076	27.5487	13.1609	15.9919	2.59974	6.37131	17.3395	species divergence within Drosophilidae (Houle et al. 2017)
25.5143	0.0987707	74.6469	3.57378	23.2697	30.2506	25.6886	21.2507	30.4058	2.61342	11.3586	14.6126	species divergence within Drosophilidae (Houle et al. 2017)
30.0602	0.158281	94.2438	17.0569	73.3058	42.594	2.62493	54.524	54.1037	13.9367	14.4238	49.1012	species divergence within Drosophilidae (Houle et al. 2017)
30.0602	0.162567	106.114	15.9616	75.0507	55.5275	27.7486	50.5919	35.0331	5.17118	10.8489	39.4378	species divergence within Drosophilidae (Houle et al. 2017)
27.0293	0.108638	75.2487	17.0914	35.4671	26.6653	25.9013	19.8121	44.6297	4.67224	2.99676	24.7153	species divergence within Drosophilidae (Houle et al. 2017)
27.0293	0.0731968	28.5193	16.3075	25.5602	21.8684	7.00032	19.7467	39.0069	7.07642	2.44923	27.4734	species divergence within Drosophilidae (Houle et al. 2017)
27.0293	0.0751599	13.5069	34.6473	20.0344	26.114	6.89826	23.5502	37.0603	9.50022	8.55585	24.169	species divergence within Drosophilidae (Houle et al. 2017)
27.0293	0.110926	63.5052	26.6413	28.4437	38.9946	11.7056	35.8771	48.6397	9.53493	7.97051	33.2312	species divergence within Drosophilidae (Houle et al. 2017)
32.2659	0.126966	21.9239	26.4646	91.4528	11.4985	28.7592	41.6562	53.4339	14.8677	28.1521	17.8101	species divergence within Drosophilidae (Houle et al. 2017)
33.0205	0.0973684	0.867986	14.3311	69.5477	5.07238	4.98267	51.6231	24.4454	15.1632	20.3319	25.3251	species divergence within Drosophilidae (Houle et al. 2017)
32.2659	0.0835305	39.992	54.9003	26.0876	26.7063	20.1883	14.395	2.74335	7.47246	5.6294	4.87462	species divergence within Drosophilidae (Houle et al. 2017)
32.2659	0.0356059	8.39795	18.0034	20.7468	3.61233	1.12924	0.252003	16.2989	0.0571435	2.22356	1.45083	species divergence within Drosophilidae (Houle et al. 2017)
32.2659	0.0429392	11.0235	20.7192	14.0749	18.5829	14.896	6.65224	0.862618	10.1057	10.4473	10.9905	species divergence within Drosophilidae (Houle et al. 2017)
32.2659	0.0524656	4.42638	32.4271	12.1763	23.878	11.5046	6.60793	13.2931	7.57914	13.05	12.8499	species divergence within Drosophilidae (Houle et al. 2017)
32.2659	0.0300505	9.13417	3.08131	18.3504	9.43336	4.52454	9.69724	10.1669	4.43002	7.73672	1.69788	species divergence within Drosophilidae (Houle et al. 2017)
32.2659	0.0299618	5.81816	19.2602	3.75657	10.1804	1.96402	5.10298	0.559963	1.63038	11.5659	0.114492	species divergence within Drosophilidae (Houle et al. 2017)
32.2659	0.0886299	48.3247	22.9348	45.2705	26.3188	7.82203	29.5877	25.4489	4.74679	6.46095	20.6858	species divergence within Drosophilidae (Houle et al. 2017)
32.2659	0.145815	26.7098	76.6815	107.084	49.1681	11.5524	17.2738	0.179307	3.70108	7.29236	19.77	species divergence within Drosophilidae (Houle et al. 2017)
32.2659	0.0903712	25.0649	49.6214	56.684	29.4396	9.24654	13.612	8.87753	7.58672	1.47504	19.1253	species divergence within Drosophilidae (Houle et al. 2017)
32.2659	0.0774505	24.0727	35.9114	47.3566	36.2047	5.0149	14.7725	2.80885	0.163162	2.68484	10.8687	species divergence within Drosophilidae (Houle et al. 2017)
32.2659	0.0483204	4.18703	40.2422	2.56542	4.92682	1.36631	7.83649	15.2705	7.81635	3.69085	1.35685	species divergence within Drosophilidae (Houle et al. 2017)
32.2659	0.0543581	18.3296	35.4813	6.74622	23.7578	19.6322	8.2185	11.9343	0.518121	5.45788	4.05365	species divergence within Drosophilidae (Houle et al. 2017)
32.2659	0.0991575	50.1646	46.4316	43.8233	34.477	24.9801	32.448	7.68288	3.78567	4.1229	13.2625	species divergence within Drosophilidae (Houle et al. 2017)
32.2659	0.109733	37.7723	28.3989	86.4337	33.8622	6.7284	8.31829	22.1693	1.28773	8.90939	19.2188	species divergence within Drosophilidae (Houle et al. 2017)
32.2659	0.0416344	18.1492	5.65442	8.4215	18.133	14.7798	24.8141	0.524019	2.54601	6.19521	1.15711	species divergence within Drosophilidae (Houle et al. 2017)
32.2659	0.180255	121.523	32.1867	74.9301	77.9551	16.4353	44.1811	39.2167	3.86813	10.2861	38.6792	species divergence within Drosophilidae (Houle et al. 2017)
32.2659	0.0703341	28.0042	33.4449	43.0558	13.656	17.3333	11.9705	16.3999	1.07896	5.17893	6.95263	species divergence within Drosophilidae (Houle et al. 2017)
32.2659	0.103843	58.7268	12.5266	24.0309	63.7219	33.7386	13.4283	33.2014	1.92071	1.4147	3.65775	species divergence within Drosophilidae (Houle et al. 2017)
32.2659	0.118793	50.8824	0.276715	77.05	39.7823	11.2593	32.0484	32.9513	4.33231	12.6536	32.339	species divergence within Drosophilidae (Houle et al. 2017)
32.2659	0.0622325	1.0758	52.5845	0.30138	15.5585	12.6306	10.4186	11.2387	9.21249	5.92875	0.7916	species divergence within Drosophilidae (Houle et al. 2017)
32.2659	0.0997616	67.7213	14.1993	58.0277	30.5429	9.77355	16.7764	4.05779	2.84759	2.06887	17.9336	species divergence within Drosophilidae (Houle et al. 2017)
32.2659	0.133901	28.4011	54.4687	87.9979	39.283	16.8345	48.1989	30.6145	19.8086	11.4164	23.8247	species divergence within Drosophilidae (Houle et al. 2017)
32.2659	0.0426901	8.65357	16.2386	3.85808	7.91199	0.334041	33.1809	0.62754	0.377932	11.7722	0.677745	species divergence within Drosophilidae (Houle et al. 2017)
33.0205	0.0861366	17.7057	26.8974	37.6134	1.63477	15.2621	28.4633	62.0243	0.16954	12.7453	0.434608	species divergence within Drosophilidae (Houle et al. 2017)
19.4343	0.0401682	27.8856	17.6013	18.0639	2.25412	0.572532	3.43458	4.38269	0.592855	7.85578	3.04689	species divergence within Drosophilidae (Houle et al. 2017)
19.4343	0.0472238	31.4552	20.3915	22.584	3.19884	5.18352	7.86099	4.47329	0.763741	8.10178	1.07212	species divergence within Drosophilidae (Houle et al. 2017)
39.5	0.0380605	20.7501	5.71414	13.7423	18.0081	0.718963	6.38662	0.479026	5.63007	15.9811	7.1545	species divergence within Drosophilidae (Houle et al. 2017)
32.2659	0.0280093	14.4893	9.70311	2.0248	15.3573	1.45299	8.68652	3.55514	2.26946	7.56517	5.45936	species divergence within Drosophilidae (Houle et al. 2017)
32.2659	0.0305874	3.17112	4.99336	11.0567	18.9304	13.0562	3.30137	1.7168	7.13715	0.148015	0.715218	species divergence within Drosophilidae (Houle et al. 2017)
32.2659	0.0851567	36.0358	43.3097	42.8212	30.2084	21.2418	21.3436	10.7881	1.31508	4.37358	11.2836	species divergence within Drosophilidae (Houle et al. 2017)
32.2659	0.054894	0.90049	2.23838	44.1277	13.4973	8.26205	13.8389	6.7802	10.6388	11.328	11.3032	species divergence within Drosophilidae (Houle et al. 2017)
32.2659	0.0332056	4.46084	4.13466	12.5332	11.4397	13.1625	7.99036	11.81	9.86591	5.31706	5.50602	species divergence within Drosophilidae (Houle et al. 2017)
32.2659	0.0852667	48.9307	16.8908	42.5355	28.3371	7.54146	29.5727	21.2191	1.43041	6.60847	20.2585	species divergence within Drosophilidae (Houle et al. 2017)
32.2659	0.0331544	7.86347	16.1055	5.58322	13.3491	8.26358	12.5911	14.4532	3.23119	5.66769	1.70292	species divergence within Drosophilidae (Houle et al. 2017)
32.2659	0.0665497	49.3182	13.2164	30.2759	14.5248	8.97362	16.4303	5.93005	0.431783	0.0684696	11.4481	species divergence within Drosophilidae (Houle et al. 2017)
32.2659	0.0779247	55.8279	28.3693	8.88925	24.6638	20.3971	19.9639	19.6994	10.0741	2.34194	4.21096	species divergence within Drosophilidae (Houle et al. 2017)
32.2659	0.0441213	16.7924	22.1801	11.7194	20.1795	0.857571	11.1989	6.52206	12.1295	3.45822	13.2335	species divergence within Drosophilidae (Houle et al. 2017)
32.2659	0.149071	10.6585	67.799	117.069	53.2394	6.84503	10.3367	12.1121	3.90058	11.515	22.3281	species divergence within Drosophilidae (Houle et al. 2017)
32.2659	0.0635441	34.1107	19.2902	28.7478	28.7656	9.10572	3.18055	15.1435	19.3757	10.7393	0.856544	species divergence within Drosophilidae (Houle et al. 2017)
32.2659	0.0934669	30.3394	44.8412	59.2567	33.2665	12.5028	14.8888	9.55229	7.12087	0.629263	19.8337	species divergence within Drosophilidae (Houle et al. 2017)
32.2659	0.0700821	39.3246	27.2157	33.0814	27.9383	11.7425	15.2135	13.027	11.0226	1.45535	5.58899	species divergence within Drosophilidae (Houle et al. 2017)
32.2659	0.0839305	6.56483	49.6439	29.5661	14.4361	27.9414	5.65225	44.4382	13.0771	14.5751	14.3729	species divergence within Drosophilidae (Houle et al. 2017)
32.2659	0.0859451	8.82006	25.0671	47.889	5.38972	19.819	24.2316	48.785	12.2984	16.3684	20.6671	species divergence within Drosophilidae (Houle et al. 2017)
32.2659	0.111081	27.2046	57.9691	70.4836	35.7921	3.87632	25.796	27.6517	6.59752	4.95751	17.417	species divergence within Drosophilidae (Houle et al. 2017)
32.2659	0.0611861	19.5475	22.2281	41.246	26.0356	3.0276	4.53673	5.98481	0.760129	2.06483	5.67514	species divergence within Drosophilidae (Houle et al. 2017)
32.2659	0.0405127	9.312	12.1536	29.0066	7.90739	14.8134	4.45615	2.73527	4.46346	9.24201	4.17775	species divergence within Drosophilidae (Houle et al. 2017)
32.2659	0.0905105	0.119391	57.2968	58.0722	31.776	4.6027	13.1802	3.94468	3.17336	2.53216	6.77435	species divergence within Drosophilidae (Houle et al. 2017)
32.2659	0.0897869	41.8673	28.7006	50.6841	35.0135	3.35344	26.5929	21.1769	3.0088	8.43436	18.1068	species divergence within Drosophilidae (Houle et al. 2017)
32.2659	0.0688026	14.3593	8.71593	48.1784	9.20939	4.19374	28.767	18.2015	15.8659	13.4462	21.2408	species divergence within Drosophilidae (Houle et al. 2017)
32.2659	0.0845328	33.4846	15.7957	59.9912	32.5351	13.7076	19.6335	2.8367	6.96584	0.555113	16.1544	species divergence within Drosophilidae (Houle et al. 2017)
32.2659	0.0815924	32.9793	29.0381	47.8256	28.4866	8.31466	25.0683	21.8467	0.937931	3.30374	19.397	species divergence within Drosophilidae (Houle et al. 2017)
32.2659	0.0556731	5.02981	37.371	20.8401	17.9619	9.07256	9.62292	17.7915	5.81593	8.58793	13.1087	species divergence within Drosophilidae (Houle et al. 2017)
32.2659	0.0867395	65.4979	38.1408	28.1322	19.001	16.3078	11.3087	0.298696	16.1851	4.7095	4.17428	species divergence within Drosophilidae (Houle et al. 2017)
32.2659	0.0662569	22.5559	32.5241	42.9181	24.9262	4.46343	7.24688	3.64356	0.0588825	5.61702	12.7863	species divergence within Drosophilidae (Houle et al. 2017)
32.2659	0.0686223	5.44622	49.5827	17.273	12.2112	11.1002	14.4963	31.1423	17.2813	10.0287	0.440771	species divergence within Drosophilidae (Houle et al. 2017)
32.2659	0.105897	34.2084	43.1566	79.3248	33.4433	8.67527	8.94531	2.85165	0.524688	0.553244	20.2122	species divergence within Drosophilidae (Houle et al. 2017)
32.2659	0.0623243	8.84373	47.3181	32.0148	10.219	3.57955	7.75019	12.7287	2.04338	5.48498	5.72158	species divergence within Drosophilidae (Houle et al. 2017)
32.2659	0.0647315	26.9479	34.7025	35.0882	26.5695	3.0755	2.19366	4.73657	1.79438	5.1165	10.2776	species divergence within Drosophilidae (Houle et al. 2017)
32.2659	0.0847568	0.52925	42.8661	60.5841	35.149	0.461611	9.95363	6.20949	4.70808	1.66219	7.08394	species divergence within Drosophilidae (Houle et al. 2017)
32.2659	0.0805814	20.5669	28.1535	62.2217	26.932	6.17608	14.7958	2.06142	5.83167	0.899879	11.6725	species divergence within Drosophilidae (Houle et al. 2017)
32.2659	0.0777046	59.5241	19.5276	34.7123	19.1363	10.919	11.5485	11.1229	5.67675	0.430865	10.7731	species divergence within Drosophilidae (Houle et al. 2017)
32.2659	0.106669	51.2423	39.3162	63.6087	34.1545	11.666	26.536	20.6273	2.55431	9.35861	24.1633	species divergence within Drosophilidae (Houle et al. 2017)
32.2659	0.0432944	6.42378	21.4593	9.29253	19.321	0.309352	10.5987	15.4729	12.3683	6.70429	0.663743	species divergence within Drosophilidae (Houle et al. 2017)
32.2659	0.0336516	1.96098	6.50577	4.24044	20.5279	13.2881	13.255	8.74966	0.297269	8.34363	1.89387	species divergence within Drosophilidae (Houle et al. 2017)
19.4343	0.0605653	36.7537	22.9679	37.7187	5.60493	5.48308	0.336219	5.4703	7.22843	4.3828	2.40055	species divergence within Drosophilidae (Houle et al. 2017)
32.2659	0.136703	5.62898	42.1497	110.444	65.4304	2.55481	1.14322	0.775946	14.1715	4.34632	9.03961	species divergence within Drosophilidae (Houle et al. 2017)
32.2659	0.0713415	11.4926	35.8597	40.8427	38.1165	4.1745	7.85269	13.5516	1.90086	6.97243	0.213454	species divergence within Drosophilidae (Houle et al. 2017)
32.2659	0.0585575	8.66798	0.274344	44.6577	1.69969	6.16117	23.2538	12.5965	17.129	10.6669	4.92069	species divergence within Drosophilidae (Houle et al. 2017)
32.2659	0.052844	19.937	0.154216	7.73525	17.0883	27.1451	29.0212	11.3047	1.44257	13.4235	2.5425	species divergence within Drosophilidae (Houle et al. 2017)
32.2659	0.189733	13.3701	72.7725	145.582	76.1666	19.9768	44.7242	7.34588	8.51998	20.6179	24.8057	species divergence within Drosophilidae (Houle et al. 2017)
32.2659	0.0299981	2.05951	12.7988	2.58918	14.6159	3.6725	13.0703	11.7103	9.12755	4.15674	0.281591	species divergence within Drosophilidae (Houle et al. 2017)
32.2659	0.151603	8.46711	65.248	117.677	50.2381	19.1529	26.4478	13.7519	10.7796	17.6782	23.1995	species divergence within Drosophilidae (Houle et al. 2017)
32.2659	0.0693763	34.2318	23.6641	44.2565	19.4387	1.195	4.5322	19.4615	13.3564	2.40823	11.1623	species divergence within Drosophilidae (Houle et al. 2017)
19.4343	0.0477387	22.5977	29.7631	23.4093	0.789177	2.23488	10.5836	0.345239	1.06219	0.424899	6.31552	species divergence within Drosophilidae (Houle et al. 2017)
32.2659	0.0512974	13.5078	28.2027	15.9252	25.5878	13.9262	5.96541	12.2512	10.784	5.24136	6.30878	species divergence within Drosophilidae (Houle et al. 2017)
32.2659	0.0588317	25.7902	29.5443	34.1541	19.8117	3.88418	3.91912	7.21463	2.05704	2.92584	12.1374	species divergence within Drosophilidae (Houle et al. 2017)
32.2659	0.102589	33.6574	59.6681	56.9801	34.5576	7.01364	23.5742	19.4427	0.328479	4.26671	11.116	species divergence within Drosophilidae (Houle et al. 2017)
32.2659	0.102027	30.7824	58.3235	50.8366	33.0381	15.5254	24.7806	32.6461	0.235085	1.86682	13.6938	species divergence within Drosophilidae (Houle et al. 2017)
32.2659	0.118842	20.5358	58.4731	80.1154	35.0056	12.8167	25.2695	33.9401	4.36056	1.15125	17.0052	species divergence within Drosophilidae (Houle et al. 2017)
32.2659	0.0391289	1.44755	8.44433	14.822	30.9068	12.8756	2.08068	1.01543	0.110165	3.21101	2.17665	species divergence within Drosophilidae (Houle et al. 2017)
32.2659	0.0791944	16.697	44.0039	50.0696	35.8548	0.01301	3.25099	4.56869	0.558922	0.541648	3.77211	species divergence within Drosophilidae (Houle et al. 2017)
32.2659	0.100951	23.5032	24.928	61.6225	1.25488	12.5521	34.9019	53.1882	11.9545	17.2945	23.1527	species divergence within Drosophilidae (Houle et al. 2017)
32.2659	0.111188	5.42049	37.6983	87.6789	42.1957	5.13698	22.4237	17.3226	3.58488	9.31418	18.6737	species divergence within Drosophilidae (Houle et al. 2017)
32.2659	0.0705684	26.7644	27.4384	41.6496	29.9526	3.27691	14.3338	2.90871	3.59856	8.41572	21.4006	species divergence within Drosophilidae (Houle et al. 2017)
32.2659	0.0621729	7.16754	40.9215	8.38644	17.6093	19.7868	18.9394	20.7892	12.9515	11.481	13.088	species divergence within Drosophilidae (Houle et al. 2017)
32.2659	0.0256203	4.70319	7.90297	10.1314	4.67578	5.33687	15.0073	1.71859	4.18605	7.90604	3.42464	species divergence within Drosophilidae (Houle et al. 2017)
32.2659	0.0708197	26.1626	40.956	29.4522	33.5379	3.4896	15.7724	11.3152	3.6871	0.0538899	11.2979	species divergence within Drosophilidae (Houle et al. 2017)
32.2659	0.102487	72.892	40.1721	39.3592	38.3348	15.4114	15.8379	5.69239	6.09128	0.493644	8.5398	species divergence within Drosophilidae (Houle et al. 2017)
32.2659	0.123949	87.9044	58.5119	44.8849	34.0893	29.31	12.0344	3.74584	8.51509	5.61297	11.8442	species divergence within Drosophilidae (Houle et al. 2017)
32.2659	0.0788416	37.9061	50.5059	36.4756	21.2087	10.7061	0.292575	15.3252	8.54979	5.02764	2.78203	species divergence within Drosophilidae (Houle et al. 2017)
33.0205	0.0525779	21.056	12.1335	21.9052	6.42612	23.7765	9.96686	28.9885	0.295438	7.82019	7.51494	species divergence within Drosophilidae (Houle et al. 2017)
30.0602	0.162702	61.9159	28.4357	117.54	38.2048	8.57088	56.0512	50.6906	7.39527	22.5227	22.6847	species divergence within Drosophilidae (Houle et al. 2017)
30.0602	0.146844	13.526	8.46121	112.2	15.1108	27.63	41.9082	69.7328	14.8106	30.3757	16.3593	species divergence within Drosophilidae (Houle et al. 2017)
30.0602	0.117156	32.9475	5.74535	77.3779	30.0814	13.8632	48.3085	54.2965	4.76201	17.7048	6.81964	species divergence within Drosophilidae (Houle et al. 2017)
30.0602	0.106339	17.4976	5.96247	79.2765	35.3765	17.2546	35.0483	40.1408	7.28859	15.1021	4.96019	species divergence within Drosophilidae (Houle et al. 2017)
30.0602	0.109996	31.0581	23.3833	73.1024	20.9319	33.2837	31.959	43.267	10.4377	20.4154	16.1122	species divergence within Drosophilidae (Houle et al. 2017)
30.0602	0.129668	16.1058	7.20443	95.2094	21.6789	30.7232	46.7592	53.9939	16.4981	16.5862	17.6956	species divergence within Drosophilidae (Houle et al. 2017)
28.0741	0.19737	70.2487	3.52977	136.723	37.8173	20.9372	71.2439	78.8828	19.6145	34.6131	38.496	species divergence within Drosophilidae (Houle et al. 2017)
28.0741	0.236605	48.6337	50.2169	198.537	60.6666	17.2068	58.9301	53.2546	18.5688	35.4445	37.5801	species divergence within Drosophilidae (Houle et al. 2017)
28.0741	0.184327	46.9888	23.1568	148.137	40.9381	19.5127	55.2682	44.5564	22.4545	29.6272	36.9355	species divergence within Drosophilidae (Houle et al. 2017)
28.0741	0.17858	45.9966	9.44682	138.809	47.7032	23.7443	56.4287	56.2428	14.7046	25.4673	28.6788	species divergence within Drosophilidae (Houle et al. 2017)
30.0602	0.118211	17.7369	13.7776	94.0183	16.4253	27.3929	33.8198	38.1634	7.05138	24.4613	16.4533	species divergence within Drosophilidae (Houle et al. 2017)
28.0741	0.132876	40.2535	9.01669	98.1991	35.2563	9.12699	49.8747	41.4997	14.3496	22.6943	21.8638	species divergence within Drosophilidae (Houle et al. 2017)
28.0741	0.191708	72.0885	19.967	135.276	45.9755	3.77911	74.1042	61.1168	18.6534	32.275	31.0726	species divergence within Drosophilidae (Houle et al. 2017)
28.0741	0.218184	59.6962	1.93433	177.887	45.3607	22.0308	49.9745	75.6032	13.58	37.0615	37.0289	species divergence within Drosophilidae (Houle et al. 2017)
30.0602	0.131327	3.77474	20.8102	99.8743	29.6315	43.539	16.8422	52.9099	17.4137	21.9569	18.9672	species divergence within Drosophilidae (Houle et al. 2017)
28.0741	0.27237	143.446	5.72215	166.383	89.4536	12.3239	85.8374	92.6506	10.9996	38.4382	56.4894	species divergence within Drosophilidae (Houle et al. 2017)
30.0602	0.174893	49.9282	6.98035	134.509	25.1545	11.4259	53.6268	69.8338	15.9467	33.3311	24.7628	species divergence within Drosophilidae (Houle et al. 2017)
28.0741	0.167956	80.6507	13.938	115.484	75.2204	4.97944	28.228	20.2325	16.7884	29.5668	21.4679	species divergence within Drosophilidae (Houle et al. 2017)
28.0741	0.232189	72.8063	26.7413	168.503	51.2808	17.4999	73.7047	86.3853	19.2	40.8058	50.1491	species divergence within Drosophilidae (Houle et al. 2017)
28.0741	0.119514	20.8481	26.1199	91.7542	27.057	16.1286	31.2376	42.1952	5.65524	22.2234	18.6017	species divergence within Drosophilidae (Houle et al. 2017)
28.0741	0.201441	89.6453	12.2653	149.481	42.0414	18.9856	58.4326	57.4917	12.0201	26.0833	35.7437	species divergence within Drosophilidae (Houle et al. 2017)
28.0741	0.237345	50.325	28.0041	179.451	50.7815	11.9247	89.8551	84.0484	34.6763	39.5685	41.6349	species divergence within Drosophilidae (Houle et al. 2017)
30.0602	0.112814	13.2704	10.226	87.5948	19.4105	29.0932	8.47533	54.0614	14.4898	16.3799	17.1324	species divergence within Drosophilidae (Houle et al. 2017)
33.0205	0.0655497	4.21828	0.43281	53.8394	13.1333	13.4971	13.1929	8.59041	14.6982	15.4068	18.2447	species divergence within Drosophilidae (Houle et al. 2017)
32.2659	0.127754	49.8096	44.0659	73.389	9.24438	29.3317	45.0908	49.0512	15.4606	20.2963	20.857	species divergence within Drosophilidae (Houle et al. 2017)
32.2659	0.126972	53.3791	46.8561	68.8689	8.29966	23.5757	49.5172	48.9606	14.104	20.0503	18.8823	species divergence within Drosophilidae (Houle et al. 2017)
39.5	0.122455	42.674	32.1787	77.7106	29.5066	28.0402	35.2696	52.9549	9.23766	12.171	24.9646	species divergence within Drosophilidae (Houle et al. 2017)
30.0602	0.121752	7.43463	16.7615	93.4776	26.8558	30.2122	32.9697	49.8788	12.5983	20.587	12.3508	species divergence within Drosophilidae (Houle et al. 2017)
30.0602	0.139266	18.7528	21.4712	102.509	30.4289	41.8154	38.3549	55.1507	7.73058	28.0041	17.0949	species divergence within Drosophilidae (Houle et al. 2017)
28.0741	0.181851	57.9597	16.8451	134.274	41.707	7.51735	62.9998	64.222	16.1828	32.5257	29.0938	species divergence within Drosophilidae (Houle et al. 2017)
30.0602	0.0874897	21.0235	24.2262	47.3252	24.9958	20.4971	27.8173	46.6537	4.22892	16.8242	6.50697	species divergence within Drosophilidae (Houle et al. 2017)
30.0602	0.127155	26.3848	22.3299	78.9197	22.9382	41.9216	33.6659	65.2439	5.00182	22.8351	23.3161	species divergence within Drosophilidae (Houle et al. 2017)
28.0741	0.194431	70.8546	9.57379	133.988	39.8356	21.2177	71.229	74.653	16.2981	34.7606	38.0686	species divergence within Drosophilidae (Houle et al. 2017)
30.0602	0.133904	14.0605	10.3591	97.0361	24.8476	37.0228	29.0652	67.8871	11.6365	22.4844	19.513	species divergence within Drosophilidae (Houle et al. 2017)
28.0741	0.172104	71.2422	13.2482	121.729	26.0233	19.7856	58.0865	59.364	15.2995	28.2206	29.2582	species divergence within Drosophilidae (Houle et al. 2017)
28.0741	0.164922	77.7518	1.90475	100.342	36.1623	8.36212	61.6202	73.1334	4.79359	25.8102	22.0211	species divergence within Drosophilidae (Houle et al. 2017)
30.0602	0.109123	5.13158	4.28451	79.7334	31.678	29.6168	30.4573	46.9118	2.73825	24.6939	4.57658	species divergence within Drosophilidae (Houle et al. 2017)
28.0741	0.244356	32.5824	41.3344	208.522	64.7379	21.9142	51.9929	65.546	18.7683	39.6671	40.1383	species divergence within Drosophilidae (Houle et al. 2017)
28.0741	0.160687	56.0346	7.17435	120.201	40.2641	19.6535	38.4757	68.5774	4.50795	17.4128	16.9536	species divergence within Drosophilidae (Houle et al. 2017)
28.0741	0.188013	52.2634	18.3767	150.71	44.765	16.2564	56.545	43.8816	21.9886	28.7814	37.6438	species divergence within Drosophilidae (Houle et al. 2017)
28.0741	0.171445	61.2486	0.751062	124.534	39.4368	17.0167	56.8698	66.4609	3.84514	26.6968	23.3991	species divergence within Drosophilidae (Houle et al. 2017)
28.0741	0.0861904	28.4888	23.1793	61.8867	25.9346	0.817807	36.004	8.9957	1.79059	13.577	3.43722	species divergence within Drosophilidae (Houle et al. 2017)
28.0741	0.0554415	13.1039	1.39746	43.5639	16.8882	8.94015	17.4247	4.64888	2.56928	11.7838	2.85702	species divergence within Drosophilidae (Houle et al. 2017)
28.0741	0.212716	49.1285	31.5045	161.936	47.2906	24.8829	67.4522	81.0856	21.4652	33.1096	35.2272	species divergence within Drosophilidae (Houle et al. 2017)
30.0602	0.159493	2.37647	4.2365	132.699	37.5341	25.7316	46.193	47.4491	14.1076	26.0873	23.4853	species divergence within Drosophilidae (Houle et al. 2017)
30.0602	0.115076	31.2359	14.311	62.4463	19.4059	43.5726	46.1124	56.1692	10.4043	18.9101	13.6324	species divergence within Drosophilidae (Houle et al. 2017)
28.0741	0.181535	22.0433	30.8322	149.525	43.2745	24.1565	54.8365	49.4892	18.0411	30.6843	24.5845	species divergence within Drosophilidae (Houle et al. 2017)
28.0741	0.198126	63.7913	2.23606	142.137	46.512	25.4058	68.2492	74.6108	17.8765	36.5865	35.9169	species divergence within Drosophilidae (Houle et al. 2017)
30.0602	0.0736606	7.56463	17.7487	43.2745	20.7079	32.9529	12.8893	35.2324	0.998137	14.7059	3.43065	species divergence within Drosophilidae (Houle et al. 2017)
28.0741	0.190818	55.4085	10.6689	151.444	44.0336	15.0516	61.2898	50.5972	21.8336	28.7072	33.9645	species divergence within Drosophilidae (Houle et al. 2017)
28.0741	0.190598	54.9032	2.57349	139.278	39.9851	20.4445	66.7245	75.2806	15.8057	31.4559	37.2071	species divergence within Drosophilidae (Houle et al. 2017)
30.0602	0.0968888	16.8941	10.9064	70.6127	29.4604	19.6866	32.0333	35.6424	9.05179	19.5642	4.70143	species divergence within Drosophilidae (Houle et al. 2017)
28.0741	0.1708	87.4219	11.6762	119.585	30.4995	12.4514	52.965	53.1352	1.31741	23.4426	21.9844	species divergence within Drosophilidae (Houle et al. 2017)
30.0602	0.171664	44.4798	6.05954	134.371	36.4247	24.2958	48.9031	57.0775	14.9266	33.7692	30.5964	species divergence within Drosophilidae (Houle et al. 2017)
28.0741	0.0983293	27.3702	23.1181	74.1798	23.7097	17.659	27.16	22.2916	2.41355	18.1234	17.3694	species divergence within Drosophilidae (Houle et al. 2017)
28.0741	0.205821	56.1324	16.6921	170.778	44.9418	20.0839	50.6016	56.2856	14.343	28.7054	38.0223	species divergence within Drosophilidae (Houle et al. 2017)
30.0602	0.155646	30.7677	20.8535	123.468	21.7175	25.1796	33.906	66.1626	12.8243	22.6671	23.5317	species divergence within Drosophilidae (Houle et al. 2017)
30.0602	0.166509	48.8718	8.23794	126.541	38.068	25.6837	43.8499	58.1705	16.6621	33.2686	28.0877	species divergence within Drosophilidae (Houle et al. 2017)
28.0741	0.185555	22.4532	16.4015	152.037	46.6475	28.2976	51.6099	59.6434	19.5758	29.8143	24.8941	species divergence within Drosophilidae (Houle et al. 2017)
28.0741	0.187693	42.4909	1.6889	153.675	38.4305	22.5831	56.4521	55.4953	20.6994	27.2522	29.4826	species divergence within Drosophilidae (Houle et al. 2017)
28.0741	0.178554	81.448	6.93703	126.165	30.6348	17.8402	53.2047	64.5568	9.19097	27.7213	28.5832	species divergence within Drosophilidae (Houle et al. 2017)
28.0741	0.210093	73.1662	12.8516	155.062	45.653	17.0931	68.1922	74.0612	12.3134	37.5107	41.9734	species divergence within Drosophilidae (Houle et al. 2017)
30.0602	0.132481	28.3477	5.00531	82.1603	30.8195	28.4498	52.255	68.9068	2.49946	21.4478	18.4739	species divergence within Drosophilidae (Houle et al. 2017)
30.0602	0.137141	19.963	32.9704	95.6933	32.0264	42.0473	28.4012	62.1836	14.5705	19.8085	15.9163	species divergence within Drosophilidae (Houle et al. 2017)
32.2659	0.124281	58.6776	49.4325	53.7341	5.89358	23.2761	41.32	58.9042	7.6393	23.7693	20.2107	species divergence within Drosophilidae (Houle et al. 2017)
28.0741	0.231722	16.295	15.6851	201.897	76.9289	26.2044	42.7995	54.2098	29.0392	32.4985	26.8497	species divergence within Drosophilidae (Houle et al. 2017)
28.0741	0.161081	10.4314	9.39513	132.296	49.615	32.9337	49.5089	39.8823	16.7686	21.1797	17.5967	species divergence within Drosophilidae (Houle et al. 2017)
30.0602	0.102264	30.5919	26.1902	46.7951	13.1982	34.9204	18.4025	66.0304	2.26127	17.4852	12.8894	species divergence within Drosophilidae (Houle et al. 2017)
30.0602	0.12848	1.98692	26.3104	83.7176	28.5868	55.9043	12.6351	64.7386	13.4252	14.7287	15.2676	species divergence within Drosophilidae (Houle et al. 2017)
28.0741	0.281981	8.55383	46.3079	237.035	87.6651	8.78241	86.3805	60.7798	23.3877	48.77	42.6158	species divergence within Drosophilidae (Houle et al. 2017)
30.0602	0.13034	19.8644	13.6657	94.042	26.1144	32.4317	28.5859	65.1442	5.74018	23.9954	17.5285	species divergence within Drosophilidae (Houle et al. 2017)
28.0741	0.248492	30.3911	38.7834	209.13	61.7366	9.60631	68.1041	67.1858	25.6474	45.8303	41.0097	species divergence within Drosophilidae (Houle et al. 2017)
28.0741	0.177675	56.1558	2.80054	135.709	30.9373	27.5642	46.1884	72.8954	1.51133	25.7439	28.9724	species divergence within Drosophilidae (Houle et al. 2017)
32.2659	0.132952	44.5216	56.2276	68.0435	12.2877	26.5243	52.2398	53.0887	15.9299	27.7272	24.1256	species divergence within Drosophilidae (Houle et al. 2017)
30.0602	0.114348	35.4317	1.73808	75.5276	37.0863	14.833	47.6217	41.1827	4.08372	22.9108	11.5013	species divergence within Drosophilidae (Houle et al. 2017)
30.0602	0.158823	47.7141	3.07969	125.607	31.3102	32.6434	37.7371	46.2193	16.9248	25.2263	29.9475	species divergence within Drosophilidae (Houle et al. 2017)
28.0741	0.199018	55.5813	33.2035	148.433	46.0561	21.7456	65.2304	72.8766	15.1962	32.4188	28.9261	species divergence within Drosophilidae (Houle et al. 2017)
28.0741	0.197492	52.7064	31.8589	142.289	44.5366	13.2338	66.4369	86.08	14.6326	26.2853	31.504	species divergence within Drosophilidae (Houle et al. 2017)
28.0741	0.219033	42.4598	32.0085	171.568	46.5041	15.9425	66.9257	87.3741	19.2283	27.0009	34.8153	species divergence within Drosophilidae (Houle et al. 2017)
30.0602	0.145573	20.4764	18.0203	106.275	42.4053	41.6348	39.5756	54.4493	14.7576	24.9411	19.9868	species divergence within Drosophilidae (Houle et al. 2017)
28.0741	0.170086	5.22699	17.5393	141.522	47.3533	28.7722	44.9072	48.8652	15.4266	28.6938	21.5822	species divergence within Drosophilidae (Houle et al. 2017)
28.0741	0.0400975	1.5793	1.53662	29.8304	10.2436	16.2071	6.75437	0.245683	2.91318	10.8576	5.34259	species divergence within Drosophilidae (Houle et al. 2017)
28.0741	0.219019	27.3444	11.2337	179.132	53.6942	33.8962	64.08	70.7565	18.4526	37.4663	36.4839	species divergence within Drosophilidae (Houle et al. 2017)
28.0741	0.175916	48.6884	0.97377	133.102	41.4512	32.0361	55.9901	56.3426	18.4663	19.7364	39.2108	species divergence within Drosophilidae (Houle et al. 2017)
30.0602	0.10344	29.0915	14.4569	83.0664	29.1078	8.97242	22.7168	32.6447	1.91619	16.6712	4.72217	species divergence within Drosophilidae (Houle et al. 2017)
30.0602	0.112917	17.2208	18.5616	81.3215	16.1743	34.0961	26.6489	51.7153	10.6817	20.2461	14.3855	species divergence within Drosophilidae (Houle et al. 2017)
28.0741	0.163481	48.0865	14.4914	120.905	45.0364	32.2488	57.4287	42.1187	11.1806	28.0982	29.108	species divergence within Drosophilidae (Houle et al. 2017)
28.0741	0.187801	94.816	13.7075	130.812	49.8333	13.3478	57.4941	47.7415	8.77645	28.6458	26.3499	species divergence within Drosophilidae (Houle et al. 2017)
28.0741	0.198942	109.828	32.0473	136.338	45.5878	0.550769	53.6906	49.6881	6.35264	22.5392	29.6543	species divergence within Drosophilidae (Houle et al. 2017)
28.0741	0.160284	59.83	24.0413	127.928	32.7072	18.0531	41.3637	38.1087	6.31794	23.1245	20.5922	species divergence within Drosophilidae (Houle et al. 2017)
33.0205	0.14059	40.86	40.5692	95.6352	31.7786	15.2056	66.0181	21.7021	7.69071	14.7025	30.1997	species divergence within Drosophilidae (Houle et al. 2017)
33.0205	0.117848	7.52997	3.67232	90.2945	8.68471	3.85343	51.8751	40.7443	15.106	22.5555	23.8742	species divergence within Drosophilidae (Houle et al. 2017)
33.0205	0.0912443	11.8915	6.38818	55.4728	23.6553	9.91329	58.2753	25.308	5.05745	9.88463	14.3346	species divergence within Drosophilidae (Houle et al. 2017)
33.0205	0.0841684	3.55839	18.096	57.3714	28.9503	6.52191	45.0152	11.1524	7.58403	7.28192	12.4751	species divergence within Drosophilidae (Houle et al. 2017)
33.0205	0.0770944	10.0022	11.2498	51.1973	14.5057	9.50722	41.9259	14.2785	10.7331	12.5952	23.6272	species divergence within Drosophilidae (Houle et al. 2017)
33.0205	0.103191	4.95017	4.9291	73.3043	15.2527	6.94669	56.7261	25.0054	16.7935	8.766	25.2106	species divergence within Drosophilidae (Houle et al. 2017)
33.0205	0.169233	49.1927	8.60376	114.818	31.3912	2.83935	81.2108	49.8943	19.91	26.7929	46.0109	species divergence within Drosophilidae (Houle et al. 2017)
33.0205	0.215108	27.5778	62.3504	176.632	54.2405	6.56971	68.8969	24.2661	18.8642	27.6243	45.095	species divergence within Drosophilidae (Houle et al. 2017)
33.0205	0.162266	25.9329	35.2904	126.232	34.512	4.26386	65.2351	15.5679	22.7499	21.807	44.4504	species divergence within Drosophilidae (Houle et al. 2017)
33.0205	0.152759	24.9407	21.5803	116.904	41.277	0.0322292	66.3956	27.2543	15	17.6471	36.1938	species divergence within Drosophilidae (Houle et al. 2017)
33.0205	0.0947518	3.31905	25.9111	72.1131	9.9992	3.61637	43.7866	9.17496	7.34682	16.6411	23.9682	species divergence within Drosophilidae (Houle et al. 2017)
33.0205	0.111859	19.1975	21.1502	76.2939	28.8301	14.6495	59.8416	12.5112	14.645	14.8741	29.3787	species divergence within Drosophilidae (Houle et al. 2017)
33.0205	0.16913	51.0325	32.1005	113.371	39.5494	19.9974	84.0711	32.1283	18.9488	24.4548	38.5875	species divergence within Drosophilidae (Houle et al. 2017)
33.0205	0.188965	38.6403	14.0679	155.981	38.9345	1.74573	59.9414	46.6148	13.8754	29.2413	44.5438	species divergence within Drosophilidae (Houle et al. 2017)
33.0205	0.0991294	17.2812	8.67665	77.9692	23.2054	19.7625	26.809	23.9214	17.7092	14.1367	26.4822	species divergence within Drosophilidae (Houle et al. 2017)
33.0205	0.244622	122.391	17.8557	144.478	83.0275	11.4526	95.8042	63.6621	11.295	30.618	64.0043	species divergence within Drosophilidae (Houle et al. 2017)
33.0205	0.14801	28.8722	19.1139	112.603	18.7284	12.3507	63.5937	40.8453	16.2421	25.5109	32.2777	species divergence within Drosophilidae (Houle et al. 2017)
33.0205	0.145085	59.5948	1.80446	93.5786	68.7943	28.756	38.1948	8.75598	17.0839	21.7466	28.9828	species divergence within Drosophilidae (Houle et al. 2017)
33.0205	0.203393	51.7504	14.6078	146.598	44.8547	6.27663	83.6715	57.3968	19.4955	32.9856	57.664	species divergence within Drosophilidae (Houle et al. 2017)
33.0205	0.0992928	0.207811	38.2534	69.8491	20.6309	7.64789	41.2045	13.2067	5.95068	14.4032	26.1167	species divergence within Drosophilidae (Houle et al. 2017)
33.0205	0.172129	68.5893	0.131812	127.575	35.6152	4.79088	68.3995	28.5032	12.3156	18.2631	43.2587	species divergence within Drosophilidae (Houle et al. 2017)
33.0205	0.215193	29.2691	40.1376	157.546	44.3554	11.8518	99.822	55.0599	34.9718	31.7483	49.1498	species divergence within Drosophilidae (Houle et al. 2017)
33.0205	0.0801655	7.78559	1.90749	65.6896	12.9844	5.31671	18.4422	25.073	14.7852	8.55975	24.6473	species divergence within Drosophilidae (Houle et al. 2017)
27.6281	0.0663548	16.8377	12.5663	31.9343	6.70714	10.2794	23.1598	37.5789	14.9936	7.58665	25.7597	species divergence within Drosophilidae (Houle et al. 2017)
33.0205	0.0960897	28.7536	31.9324	51.4838	2.81826	5.55521	55.0577	20.0627	15.756	12.4762	28.372	species divergence within Drosophilidae (Houle et al. 2017)
33.0205	0.0973011	32.3232	34.7226	46.9637	1.87354	0.200847	59.4841	19.9721	14.3994	12.2302	26.3972	species divergence within Drosophilidae (Houle et al. 2017)
39.5	0.0906632	21.6181	20.0452	55.8054	23.0805	4.26371	45.2365	23.9664	9.5331	4.35081	32.4796	species divergence within Drosophilidae (Houle et al. 2017)
33.0205	0.0932624	13.6213	4.62796	71.5725	20.4296	6.43567	42.9366	20.8903	12.8937	12.7668	19.8657	species divergence within Drosophilidae (Houle et al. 2017)
33.0205	0.107577	2.30314	9.33771	80.6043	24.0027	18.0389	48.3217	26.1622	8.02602	20.1839	24.6098	species divergence within Drosophilidae (Houle et al. 2017)
33.0205	0.157813	36.9038	28.9787	112.369	35.2808	16.2592	72.9667	35.2335	16.4782	24.7055	36.6087	species divergence within Drosophilidae (Houle et al. 2017)
33.0205	0.0577981	0.0325044	12.0927	25.42	18.5697	3.27937	37.7842	17.6652	4.52436	9.00396	14.0219	species divergence within Drosophilidae (Houle et al. 2017)
33.0205	0.0922757	5.32883	10.1964	57.0145	16.5121	18.1451	43.6327	36.2554	5.29725	15.0149	30.8311	species divergence within Drosophilidae (Houle et al. 2017)
33.0205	0.166021	49.7987	2.55973	112.083	33.4094	2.55879	81.1959	45.6645	16.5936	26.9404	45.5836	species divergence within Drosophilidae (Houle et al. 2017)
33.0205	0.101209	6.99549	1.77447	75.1309	18.4215	13.2463	39.032	38.8986	11.932	14.6642	27.028	species divergence within Drosophilidae (Houle et al. 2017)
33.0205	0.142514	50.1862	1.11468	99.8236	19.5971	3.99095	68.0534	30.3755	15.5949	20.4004	36.7732	species divergence within Drosophilidae (Houle et al. 2017)
33.0205	0.137207	56.6959	14.0383	78.4369	29.7362	15.4144	71.587	44.1449	5.08902	17.99	29.536	species divergence within Drosophilidae (Houle et al. 2017)
33.0205	0.0818711	15.9244	7.84902	57.8283	25.2519	5.84025	40.4242	17.9234	3.03369	16.8737	12.0915	species divergence within Drosophilidae (Houle et al. 2017)
33.0205	0.221422	11.5265	53.468	186.617	58.3117	1.86235	61.9598	36.5575	19.0637	31.8469	47.6532	species divergence within Drosophilidae (Houle et al. 2017)
33.0205	0.128163	34.9787	4.95917	98.2955	33.838	4.12305	48.4426	39.5889	4.21251	9.59263	24.4685	species divergence within Drosophilidae (Houle et al. 2017)
33.0205	0.165752	31.2074	30.5102	128.804	38.3388	7.52012	66.5119	14.8931	22.284	20.9612	45.1587	species divergence within Drosophilidae (Houle et al. 2017)
33.0205	0.142589	40.1926	12.8846	102.629	33.0107	6.75979	66.8366	37.4724	4.14058	18.8766	30.9141	species divergence within Drosophilidae (Houle et al. 2017)
33.0205	0.0810311	7.43282	35.3128	39.9815	19.5084	22.9587	45.9709	19.9928	2.08603	5.75686	10.9522	species divergence within Drosophilidae (Houle et al. 2017)
33.0205	0.0508718	7.95207	10.7361	21.6587	10.4621	14.8364	27.3915	24.3396	2.86472	3.96356	4.65791	species divergence within Drosophilidae (Houle et al. 2017)
33.0205	0.187462	28.0725	43.638	140.031	40.8645	1.10635	77.4191	52.0971	21.7607	25.2894	42.7421	species divergence within Drosophilidae (Houle et al. 2017)
33.0205	0.136967	18.6795	7.89703	110.794	31.108	1.95507	56.1598	18.4606	14.403	18.2671	31.0002	species divergence within Drosophilidae (Houle et al. 2017)
33.0205	0.0830902	10.18	2.1775	40.5411	12.9798	19.7961	56.0793	27.1807	10.6997	11.0899	21.1473	species divergence within Drosophilidae (Houle et al. 2017)
33.0205	0.160508	0.987376	42.9657	127.62	36.8484	0.379973	64.8033	20.5007	18.3365	22.8641	32.0994	species divergence within Drosophilidae (Houle et al. 2017)
33.0205	0.169959	42.7353	14.3696	120.232	40.0858	1.62923	78.2161	45.6224	18.172	28.7663	43.4318	species divergence within Drosophilidae (Houle et al. 2017)
33.0205	0.0400498	13.4913	5.61513	21.3693	14.2818	9.17641	22.8562	6.24391	0.702699	6.88575	4.08428	species divergence within Drosophilidae (Houle et al. 2017)
33.0205	0.165737	34.3526	1.46462	129.539	37.6075	8.7249	71.2566	21.6087	22.129	20.887	41.4795	species divergence within Drosophilidae (Houle et al. 2017)
33.0205	0.163453	33.8473	14.707	117.373	33.559	3.33198	76.6914	46.2922	16.1011	23.6357	44.722	species divergence within Drosophilidae (Houle et al. 2017)
33.0205	0.075587	4.16183	23.0399	48.7076	23.0343	4.08989	42.0002	6.6539	9.34723	11.744	12.2164	species divergence within Drosophilidae (Houle et al. 2017)
33.0205	0.143086	66.3659	23.8097	97.6799	24.0734	11.3251	62.9318	24.1467	1.02197	15.6224	29.4993	species divergence within Drosophilidae (Houle et al. 2017)
33.0205	0.144202	23.4239	18.1931	112.466	29.9986	0.519244	58.87	28.089	15.222	25.949	38.1114	species divergence within Drosophilidae (Houle et al. 2017)
33.0205	0.0815804	6.31421	35.2516	52.2746	17.2836	6.11748	37.1268	6.69688	2.11811	10.3032	24.8843	species divergence within Drosophilidae (Houle et al. 2017)
33.0205	0.180194	35.0764	28.8256	148.872	38.5157	3.69259	60.5684	27.2971	14.6385	20.8852	45.5373	species divergence within Drosophilidae (Houle et al. 2017)
33.0205	0.127706	9.71171	32.987	101.562	15.2914	1.40312	43.8729	37.1741	13.1198	14.847	31.0466	species divergence within Drosophilidae (Houle et al. 2017)
33.0205	0.137707	27.8158	20.3715	104.636	31.6419	1.90717	53.8168	29.182	16.9575	25.4484	35.6026	species divergence within Drosophilidae (Houle et al. 2017)
33.0205	0.160893	1.39724	28.535	130.132	40.2213	4.52106	61.5767	30.6549	19.8712	21.9941	32.409	species divergence within Drosophilidae (Houle et al. 2017)
33.0205	0.162156	21.4349	13.8224	131.769	32.0043	1.19341	66.4189	26.5068	20.9948	19.4321	36.9975	species divergence within Drosophilidae (Houle et al. 2017)
33.0205	0.147983	60.392	5.19649	104.26	24.2087	5.93631	63.1716	35.5683	9.48641	19.9011	36.0981	species divergence within Drosophilidae (Houle et al. 2017)
33.0205	0.183397	52.1102	24.9851	133.156	39.2269	6.68337	78.1591	45.0727	12.6089	29.6906	49.4883	species divergence within Drosophilidae (Houle et al. 2017)
33.0205	0.103909	7.29177	7.12821	60.2552	24.3934	4.67332	62.2218	39.9183	2.7949	13.6277	25.9888	species divergence within Drosophilidae (Houle et al. 2017)
33.0205	0.101514	1.09299	20.8368	73.7881	25.6003	18.2708	38.3681	33.1951	14.8659	11.9883	23.4312	species divergence within Drosophilidae (Houle et al. 2017)
33.0205	0.0921955	37.6217	37.299	31.829	0.532549	0.500401	51.2869	29.9157	7.93474	15.9491	27.7256	species divergence within Drosophilidae (Houle et al. 2017)
33.0205	0.208368	4.76099	27.8187	179.991	70.5028	2.42787	52.7663	25.2214	29.3347	24.6783	34.3647	species divergence within Drosophilidae (Houle et al. 2017)
33.0205	0.139023	10.6246	21.5287	110.39	43.1889	9.15717	59.4758	10.8938	17.064	13.3595	25.1116	species divergence within Drosophilidae (Houle et al. 2017)
33.0205	0.0629454	9.53596	14.0567	24.89	6.77207	11.1438	28.3693	37.0419	1.96583	9.665	20.4044	species divergence within Drosophilidae (Houle et al. 2017)
33.0205	0.0917475	19.069	14.1769	61.8124	22.1607	32.1278	22.6019	35.7501	13.7206	6.90847	22.7826	species divergence within Drosophilidae (Houle et al. 2017)
33.0205	0.26446	12.5021	58.4414	215.129	81.239	14.9941	96.3473	31.7913	23.6831	40.9498	50.1307	species divergence within Drosophilidae (Houle et al. 2017)
33.0205	0.0966826	1.19153	1.53222	72.1369	19.6883	8.65517	38.5528	36.1557	6.03562	16.1752	25.0435	species divergence within Drosophilidae (Houle et al. 2017)
33.0205	0.22787	9.3351	50.9169	187.225	55.3104	14.1702	78.0709	38.1973	25.9428	38.0101	48.5246	species divergence within Drosophilidae (Houle et al. 2017)
33.0205	0.145945	35.0998	9.33299	113.804	24.5111	3.78767	56.1553	43.9069	1.80677	17.9237	36.4874	species divergence within Drosophilidae (Houle et al. 2017)
33.0205	0.10391	23.4656	44.0941	46.1384	5.86155	2.74779	62.2067	24.1002	16.2254	19.907	31.6406	species divergence within Drosophilidae (Houle et al. 2017)
33.0205	0.0916322	14.3758	13.8716	53.6225	30.6602	8.94348	57.5885	12.1942	4.37916	15.0906	19.0163	species divergence within Drosophilidae (Houle et al. 2017)
33.0205	0.129756	26.6581	15.2132	103.702	24.8841	8.86686	47.704	17.2308	17.2202	17.4061	37.4625	species divergence within Drosophilidae (Houle et al. 2017)
33.0205	0.174193	34.5253	45.3371	126.528	39.63	2.03096	75.1973	43.8881	15.4916	24.5986	36.441	species divergence within Drosophilidae (Houle et al. 2017)
33.0205	0.173086	31.6504	43.9924	120.384	38.1105	10.5427	76.4037	57.0915	14.9281	18.4651	39.0189	species divergence within Drosophilidae (Houle et al. 2017)
33.0205	0.194922	21.4038	44.142	149.663	40.0779	7.834	76.8926	58.3856	19.5237	19.1807	42.3303	species divergence within Drosophilidae (Houle et al. 2017)
33.0205	0.114318	0.579569	5.88673	84.3697	35.9792	17.8583	49.5424	25.4608	15.053	17.1209	27.5017	species divergence within Drosophilidae (Houle et al. 2017)
33.0205	0.148033	15.829	29.6728	119.617	40.9272	4.99568	54.8741	19.8767	15.7221	20.8736	29.0972	species divergence within Drosophilidae (Houle et al. 2017)
33.0205	0.0451795	22.6353	10.5969	7.9252	3.8175	7.56946	16.7212	28.7428	3.20862	3.03739	2.17234	species divergence within Drosophilidae (Houle et al. 2017)
33.0205	0.193463	6.28847	23.3672	157.227	47.268	10.1197	74.0468	41.768	18.748	29.6461	43.9988	species divergence within Drosophilidae (Houle et al. 2017)
33.0205	0.14895	27.6324	13.1073	111.197	35.025	8.25959	65.9569	27.3541	18.7617	11.9162	46.7257	species divergence within Drosophilidae (Houle et al. 2017)
33.0205	0.0811387	8.03553	26.5904	61.1612	22.6817	14.8041	32.6837	3.65624	2.21163	8.85096	12.2371	species divergence within Drosophilidae (Houle et al. 2017)
33.0205	0.0801893	3.8352	6.4281	59.4163	9.74815	10.3195	36.6158	22.7268	10.9771	12.4259	21.9004	species divergence within Drosophilidae (Houle et al. 2017)
33.0205	0.138706	27.0306	26.625	98.9999	38.6103	8.47227	67.3955	13.1303	11.4761	20.278	36.623	species divergence within Drosophilidae (Houle et al. 2017)
33.0205	0.161273	73.76	25.841	108.907	43.4072	10.4287	67.461	18.753	9.07189	20.8256	33.8649	species divergence within Drosophilidae (Houle et al. 2017)
33.0205	0.174903	88.7724	44.1808	114.433	39.1617	24.3273	63.6575	20.6996	6.64808	14.719	37.1693	species divergence within Drosophilidae (Houle et al. 2017)
33.0205	0.135558	38.774	36.1748	106.023	26.281	5.72339	51.3305	9.12024	6.61337	15.3043	28.1071	species divergence within Drosophilidae (Houle et al. 2017)
27.4069	0.0737843	48.3899	36.8969	5.34071	23.0939	19.0591	14.143	19.0423	7.41531	7.85296	6.32544	species divergence within Drosophilidae (Houle et al. 2017)
23.1855	0.0650496	28.9685	34.181	40.1625	8.12334	5.29235	7.74274	3.60597	2.63326	4.8179	15.8651	species divergence within Drosophilidae (Houle et al. 2017)
23.1855	0.0710484	44.4184	22.4732	38.2639	2.82828	8.68373	21.0029	10.5497	0.106683	7.42061	17.7246	species divergence within Drosophilidae (Houle et al. 2017)
27.4069	0.0868112	30.8578	51.819	44.438	17.2729	24.7129	24.0922	7.42358	3.04243	2.10732	6.5725	species divergence within Drosophilidae (Houle et al. 2017)
27.4069	0.0723208	45.8102	35.6401	22.331	16.5259	22.1523	9.292	3.30331	9.10283	5.93653	4.98911	species divergence within Drosophilidae (Houle et al. 2017)
30.0602	0.0569107	8.33273	31.9655	19.183	0.387457	12.3663	15.1927	28.1922	12.2192	12.0904	15.8112	species divergence within Drosophilidae (Houle et al. 2017)
30.0602	0.0908776	13.2822	21.7812	80.9967	22.4619	8.63593	2.87886	2.56404	11.1735	12.9218	14.8954	species divergence within Drosophilidae (Houle et al. 2017)
30.0602	0.0450324	14.9271	5.27885	30.5964	2.73337	10.9418	0.783021	6.13417	15.0592	7.10444	14.2507	species divergence within Drosophilidae (Houle et al. 2017)
30.0602	0.0418653	15.9193	18.9889	21.269	9.4984	15.1734	0.377519	5.5522	7.30929	2.94456	5.99407	species divergence within Drosophilidae (Houle et al. 2017)
27.4069	0.0697034	44.179	14.6581	23.5221	21.7794	18.822	22.2315	12.5271	0.343891	1.93855	6.23147	species divergence within Drosophilidae (Houle et al. 2017)
30.0602	0.0422621	21.6624	19.419	19.3413	2.9485	0.556115	6.17647	9.1909	6.95433	0.171522	0.820965	species divergence within Drosophilidae (Houle et al. 2017)
30.0602	0.0367878	10.1726	8.46871	17.7357	7.77078	4.79176	18.053	10.4262	11.2581	9.7523	8.38785	species divergence within Drosophilidae (Houle et al. 2017)
30.0602	0.076422	2.2197	26.5014	60.3462	7.15591	13.4599	6.07668	24.9127	6.18472	14.5388	14.3441	species divergence within Drosophilidae (Houle et al. 2017)
27.4069	0.0963235	58.1412	49.2459	17.6661	8.57322	34.9681	39.2091	2.21933	10.0185	0.565815	3.71751	species divergence within Drosophilidae (Houle et al. 2017)
30.0602	0.126462	81.5306	22.7135	48.8426	51.2488	3.75303	29.7862	41.9601	3.60432	15.9155	33.8046	species divergence within Drosophilidae (Houle et al. 2017)
27.4069	0.0414618	11.9877	21.4553	16.9682	13.0503	2.85499	2.42443	19.1432	8.55141	10.8083	2.07801	species divergence within Drosophilidae (Houle et al. 2017)
30.0602	0.0758857	18.7348	42.3737	2.05662	37.0157	13.5503	27.8232	30.4581	9.39316	7.0441	1.21687	species divergence within Drosophilidae (Houle et al. 2017)
30.0602	0.0952845	10.8904	55.177	50.9624	13.076	8.92901	17.6534	35.6947	11.8048	18.283	27.4644	species divergence within Drosophilidae (Houle et al. 2017)
30.0602	0.0601487	41.0678	2.31583	25.7862	11.1478	7.55775	24.8136	8.49539	1.74003	0.299355	4.08302	species divergence within Drosophilidae (Houle et al. 2017)
30.0602	0.0644447	27.7294	40.701	31.9401	3.8366	10.4148	2.38139	6.80114	4.62486	3.56053	13.059	species divergence within Drosophilidae (Houle et al. 2017)
30.0602	0.0876049	11.5909	0.431581	61.9104	12.5768	3.35385	33.8039	33.3579	27.2811	17.0458	18.9501	species divergence within Drosophilidae (Houle et al. 2017)
27.4069	0.0909992	48.6456	38.6617	29.9456	18.7943	20.5224	47.5759	3.37089	7.09452	6.14279	5.55236	species divergence within Drosophilidae (Houle et al. 2017)
33.0205	0.120146	57.6977	28.0029	63.701	25.0715	4.92625	42.8583	59.281	7.30291	7.11589	4.44001	species divergence within Drosophilidae (Houle et al. 2017)
32.2659	0.0965756	12.1064	72.5016	44.1514	28.9604	20.7608	10.9604	1.63934	8.06531	2.22638	1.82773	species divergence within Drosophilidae (Houle et al. 2017)
32.2659	0.0987606	8.53682	75.2918	48.6715	29.9051	15.0048	6.53398	1.72993	6.70871	2.47238	3.8025	species divergence within Drosophilidae (Houle et al. 2017)
39.5	0.0822312	19.2419	60.6144	39.8298	8.69812	19.4694	20.7816	2.26433	1.84238	10.3517	2.27988	species divergence within Drosophilidae (Houle et al. 2017)
27.4069	0.0839622	54.4813	45.1972	24.0628	11.349	21.6413	23.0815	0.811787	5.20299	1.93577	10.334	species divergence within Drosophilidae (Houle et al. 2017)
27.4069	0.0793882	43.1631	49.9069	15.0309	7.77588	33.2445	17.6963	4.46015	0.335308	5.48138	5.58984	species divergence within Drosophilidae (Houle et al. 2017)
30.0602	0.0298626	3.95623	11.5905	16.7336	3.5022	1.05353	6.94861	13.5315	8.78754	10.003	6.40901	species divergence within Drosophilidae (Houle et al. 2017)
27.4069	0.105712	40.8925	52.6619	70.2152	13.2089	11.9263	28.2339	4.03685	3.16635	5.69858	16.1778	species divergence within Drosophilidae (Houle et al. 2017)
27.4069	0.0883569	35.5312	50.7656	38.6207	15.2666	33.3508	22.3853	14.5534	2.39346	0.312343	0.631404	species divergence within Drosophilidae (Houle et al. 2017)
30.0602	0.0578672	8.93867	38.0095	16.448	1.63081	12.6469	15.1778	23.9624	8.90286	12.2379	15.3839	species divergence within Drosophilidae (Houle et al. 2017)
27.4069	0.0799577	47.8555	38.7948	20.5043	13.3572	28.4519	26.9861	17.1965	4.24127	0.0382945	3.1717	species divergence within Drosophilidae (Houle et al. 2017)
30.0602	0.053509	9.32625	41.6839	4.18835	12.1815	11.2147	2.03531	8.67341	7.90424	5.69787	6.57349	species divergence within Drosophilidae (Houle et al. 2017)
30.0602	0.0435293	15.8359	26.5309	17.1983	2.04242	0.208755	5.56894	22.4428	2.60169	3.28746	0.663658	species divergence within Drosophilidae (Houle et al. 2017)
27.4069	0.0870096	56.7844	32.7202	37.807	6.52674	21.0459	25.5939	3.7787	4.65702	2.17118	18.1082	species divergence within Drosophilidae (Houle et al. 2017)
30.0602	0.105076	29.3335	12.8987	90.9819	26.5331	13.3433	4.05829	14.8555	11.373	17.1444	17.4535	species divergence within Drosophilidae (Houle et al. 2017)
30.0602	0.0506884	5.88133	35.61	2.66026	2.05933	11.0826	17.5755	17.8869	11.9032	5.10991	5.73116	species divergence within Drosophilidae (Houle et al. 2017)
30.0602	0.0462532	9.65257	10.059	33.1692	6.56022	7.68552	0.493798	6.80894	14.5933	6.25866	14.959	species divergence within Drosophilidae (Houle et al. 2017)
30.0602	0.0369626	0.667361	27.6846	6.99389	1.23205	8.44585	0.81856	15.7704	3.55014	4.17405	0.714375	species divergence within Drosophilidae (Houle et al. 2017)
30.0602	0.0849832	33.4272	5.25643	55.6537	12.2702	7.75307	20.0472	41.6949	5.60468	8.94568	19.2475	species divergence within Drosophilidae (Houle et al. 2017)
30.0602	0.117042	48.8121	29.8332	73.9765	21.3165	0.369269	38.6265	46.0417	4.82599	10.739	25.5418	species divergence within Drosophilidae (Houle et al. 2017)
30.0602	0.063223	12.7874	3.06878	44.3961	9.08583	16.312	11.401	30.3951	14.07	10.5869	12.5424	species divergence within Drosophilidae (Houle et al. 2017)
23.1855	0.0745776	59.5395	32.6722	15.1585	0.670613	17.1607	9.85824	3.24146	6.71233	3.56457	0.80052	species divergence within Drosophilidae (Houle et al. 2017)
23.1855	0.0891834	30.68	42.7467	55.0941	18.7989	35.0017	9.93882	5.47862	3.009	3.61261	9.05237	species divergence within Drosophilidae (Houle et al. 2017)
30.0602	0.0569911	39.8726	2.39651	31.9847	5.06974	15.5856	1.21474	1.20133	10.6458	8.16156	1.89974	species divergence within Drosophilidae (Houle et al. 2017)
30.0602	0.0540659	1.87532	26.1996	24.5965	8.3072	16.8349	12.198	23.9203	10.4813	14.0638	13.2321	species divergence within Drosophilidae (Houle et al. 2017)
27.4069	0.120907	54.3513	46.1844	74.2659	17.4969	24.3821	43.1619	15.4582	8.39341	7.81679	26.1154	species divergence within Drosophilidae (Houle et al. 2017)
30.0602	0.0578898	6.50739	39.1046	33.9036	5.82889	6.48074	5.23855	0.0933439	14.4383	6.18451	11.2798	species divergence within Drosophilidae (Houle et al. 2017)
30.0602	0.049902	7.01272	25.8622	21.7381	1.78037	11.8737	10.6733	24.5901	8.41039	8.93314	14.5224	species divergence within Drosophilidae (Houle et al. 2017)
23.1855	0.0775371	45.0218	17.5293	46.9276	8.74436	11.1158	24.0179	15.0482	1.65652	2.95853	17.9833	species divergence within Drosophilidae (Houle et al. 2017)
30.0602	0.0366893	25.5059	16.7595	2.04464	7.70525	3.88055	3.08624	2.44466	8.71268	0.919897	0.700339	species divergence within Drosophilidae (Houle et al. 2017)
27.4069	0.043171	17.4361	22.3762	16.8305	1.78004	15.7249	7.1481	6.38691	7.53134	11.2464	7.91168	species divergence within Drosophilidae (Houle et al. 2017)
30.0602	0.0719382	34.5458	5.31759	43.3606	14.495	9.08816	28.8912	28.399	9.80882	4.39931	5.31539	species divergence within Drosophilidae (Houle et al. 2017)
30.0602	0.060773	5.78356	11.7436	53.2372	6.73706	11.513	5.44966	5.595	6.94777	6.18264	15.3376	species divergence within Drosophilidae (Houle et al. 2017)
27.4069	0.0499845	31.1483	7.58218	5.92724	16.4872	16.6088	22.1452	15.472	5.42908	0.144414	0.846961	species divergence within Drosophilidae (Houle et al. 2017)
27.4069	0.0407015	13.0441	20.1978	9.00065	0.136751	17.1128	12.2013	7.47992	9.26683	10.7459	5.40296	species divergence within Drosophilidae (Houle et al. 2017)
30.0602	0.0612306	39.4627	12.0342	34.4965	8.44271	19.7267	4.44134	8.95284	12.1805	7.29159	2.20932	species divergence within Drosophilidae (Houle et al. 2017)
30.0602	0.054879	19.4251	26.7468	36.1341	0.225712	14.0122	0.400859	4.80477	13.3041	4.72952	6.79786	species divergence within Drosophilidae (Houle et al. 2017)
30.0602	0.0476164	19.5321	35.3727	8.62471	7.56993	9.26933	2.84652	13.8662	1.7957	5.19853	5.89844	species divergence within Drosophilidae (Houle et al. 2017)
30.0602	0.0576491	11.2503	15.5841	37.5212	7.44825	8.52227	12.141	23.3706	4.91815	14.988	19.2887	species divergence within Drosophilidae (Houle et al. 2017)
23.1855	0.0697843	33.5682	33.441	35.3801	7.38527	19.879	3.79625	18.2163	4.89581	1.07489	4.21088	species divergence within Drosophilidae (Houle et al. 2017)
27.4069	0.0914396	41.953	61.4061	21.8471	6.17833	33.4764	27.65	11.493	7.17519	2.71423	6.76849	species divergence within Drosophilidae (Houle et al. 2017)
32.2659	0.110473	3.2383	77.8682	63.8062	32.3112	14.7052	14.7312	8.21365	0.244025	1.2466	2.47407	species divergence within Drosophilidae (Houle et al. 2017)
30.0602	0.108183	45.621	12.7506	84.3562	38.7242	17.6335	13.2518	3.5193	21.644	9.97572	4.16499	species divergence within Drosophilidae (Houle et al. 2017)
30.0602	0.0666135	51.4846	19.0406	14.7552	11.4103	24.3628	6.54228	10.8082	9.37332	1.34303	5.08807	species divergence within Drosophilidae (Houle et al. 2017)
27.4069	0.111269	31.324	54.6259	70.7453	25.0066	26.3495	37.6487	15.3398	9.65655	5.03754	9.79531	species divergence within Drosophilidae (Houle et al. 2017)
27.4069	0.112794	59.929	54.7461	33.8228	9.61795	47.3334	43.4161	14.048	6.02988	7.79407	7.41712	species divergence within Drosophilidae (Houle et al. 2017)
30.0602	0.148486	53.3621	17.8722	119.494	49.4603	0.211534	30.3292	10.0892	15.9924	26.2473	19.9311	species divergence within Drosophilidae (Houle et al. 2017)
27.4069	0.0773498	42.0515	42.1014	23.4984	12.0904	23.8608	27.4653	14.4537	1.65509	1.47266	5.15621	species divergence within Drosophilidae (Houle et al. 2017)
30.0602	0.107488	31.5249	10.3477	91.5896	23.5318	1.03543	12.0529	16.4952	18.2521	23.3076	18.3249	species divergence within Drosophilidae (Houle et al. 2017)
30.0602	0.0503216	5.76017	31.2362	18.1689	7.2675	18.9933	9.86278	22.2048	5.88394	3.22117	6.28767	species divergence within Drosophilidae (Houle et al. 2017)
32.2659	0.107051	17.3943	84.6633	49.4969	25.9171	17.9534	3.8114	2.39811	8.53464	5.2045	1.4409	species divergence within Drosophilidae (Houle et al. 2017)
23.1855	0.0619485	26.4842	26.6976	42.0127	1.11842	6.26216	8.42956	9.50783	3.31155	0.388038	11.1834	species divergence within Drosophilidae (Houle et al. 2017)
27.4069	0.0484595	14.2018	25.356	8.06654	6.89454	24.0725	18.3141	4.47128	9.52949	2.70356	7.26277	species divergence within Drosophilidae (Houle et al. 2017)
30.0602	0.0451243	6.33464	4.76785	30.8926	7.85138	13.1747	9.17921	22.1861	7.80093	9.89611	6.24135	species divergence within Drosophilidae (Houle et al. 2017)
30.0602	0.0478906	9.20954	3.42317	24.749	6.33189	4.66294	10.3857	35.3895	7.23737	3.76258	8.81922	species divergence within Drosophilidae (Houle et al. 2017)
30.0602	0.0721345	19.4561	3.57282	54.0279	8.29932	7.37164	10.8745	36.6835	11.833	4.47815	12.1306	species divergence within Drosophilidae (Houle et al. 2017)
27.4069	0.0752573	41.4395	46.456	11.2655	4.20058	33.0639	16.4757	3.75878	7.36229	2.41839	2.69797	species divergence within Drosophilidae (Houle et al. 2017)
30.0602	0.0685966	56.689	10.8964	23.982	9.14855	20.2013	11.144	1.82534	8.03138	6.17105	1.10251	species divergence within Drosophilidae (Houle et al. 2017)
30.0602	0.139041	63.4952	29.9723	87.71	27.9611	7.63618	49.2968	50.4449	4.48209	11.6651	28.0273	species divergence within Drosophilidae (Houle et al. 2017)
30.0602	0.0851473	34.5715	17.202	61.5913	15.4894	25.3253	8.02874	20.0659	11.0573	14.9436	13.7991	species divergence within Drosophilidae (Houle et al. 2017)
30.0602	0.0485162	13.2276	27.4619	15.5621	3.2464	23.4652	0.0611475	5.65206	11.071	2.78632	16.526	species divergence within Drosophilidae (Houle et al. 2017)
23.1855	0.0676819	32.8245	13.9788	34.474	9.09696	0.401539	33.3344	18.0458	5.47908	5.85158	17.9626	species divergence within Drosophilidae (Houle et al. 2017)
27.4069	0.0878323	44.6952	46.9973	36.2189	22.0305	25.5252	29.4023	1.02477	3.28641	2.27664	8.29926	species divergence within Drosophilidae (Houle et al. 2017)
30.0602	0.0376301	13.8294	13.9443	3.36465	6.83166	23.6779	1.37745	8.57181	3.78535	5.57551	6.42327	species divergence within Drosophilidae (Houle et al. 2017)
30.0602	0.0436289	32.9	14.7282	13.2716	11.6286	4.77693	1.44292	2.94904	1.38118	6.12304	3.66519	species divergence within Drosophilidae (Houle et al. 2017)
30.0602	0.0540099	47.9124	3.61162	18.7973	7.38303	9.12165	2.3606	1.00248	1.04263	0.0164268	6.96958	species divergence within Drosophilidae (Houle et al. 2017)
30.0602	0.027008	2.08594	4.39441	10.3881	5.49758	9.48225	14.6875	12.5818	1.07734	0.601758	2.09259	species divergence within Drosophilidae (Houle et al. 2017)
27.4069	0.0519896	19.4215	2.71586	34.8217	14.9706	13.7667	6.40023	15.4363	10.0486	12.6709	9.53966	species divergence within Drosophilidae (Houle et al. 2017)
27.4069	0.0563985	3.97158	14.4237	32.9232	20.2656	10.3753	6.85994	29.592	7.52199	15.2736	11.3991	species divergence within Drosophilidae (Houle et al. 2017)
12.7631	0.0556071	17.5321	14.9221	39.0973	5.82103	5.65378	9.94924	26.4659	4.37288	9.96028	0.247056	species divergence within Drosophilidae (Houle et al. 2017)
12.7631	0.0300511	2.5798	1.25678	16.9903	6.56804	3.09326	4.85097	15.739	1.68752	13.7895	1.33633	species divergence within Drosophilidae (Houle et al. 2017)
30.0602	0.0768736	56.7227	4.93144	24.5237	22.7065	6.69279	29.3357	9.14996	4.80393	4.23739	22.1367	species divergence within Drosophilidae (Houle et al. 2017)
30.0602	0.122853	35.1077	58.6781	86.3374	45.5558	10.4231	17.0218	16.4782	3.75822	5.0688	21.2208	species divergence within Drosophilidae (Houle et al. 2017)
30.0602	0.0743818	33.4629	31.618	35.9371	25.8273	8.1173	13.3599	25.1764	7.64387	0.748519	20.5762	species divergence within Drosophilidae (Houle et al. 2017)
30.0602	0.0615968	32.4706	17.908	26.6097	32.5923	3.88566	14.5205	13.4901	0.106018	4.9084	12.3195	species divergence within Drosophilidae (Houle et al. 2017)
12.7631	0.0467696	4.21092	22.2388	18.1814	1.3145	0.237067	8.08849	31.5694	7.7592	5.9144	0.09397	species divergence within Drosophilidae (Houle et al. 2017)
30.0602	0.0545078	26.7275	17.4779	14.0006	20.1454	18.503	7.9665	28.2332	0.460978	7.68144	5.50448	species divergence within Drosophilidae (Houle et al. 2017)
30.0602	0.0871968	58.5625	28.4282	23.0764	30.8647	23.8508	32.196	8.61604	3.84281	1.89934	14.7133	species divergence within Drosophilidae (Houle et al. 2017)
30.0602	0.0894552	46.1703	10.3955	65.6869	30.2498	5.59916	8.06629	5.87042	1.23059	6.68583	20.6696	species divergence within Drosophilidae (Houle et al. 2017)
15.6353	0.0435905	9.75125	12.349	12.3254	14.5207	15.909	25.0661	16.8229	2.60315	8.41877	2.60794	species divergence within Drosophilidae (Houle et al. 2017)
30.0602	0.171837	129.921	14.1834	54.1833	74.3428	15.306	43.9291	22.9178	3.81099	8.06255	40.1301	species divergence within Drosophilidae (Houle et al. 2017)
22.2096	0.0518452	36.4022	15.4416	22.3089	10.0437	16.2041	11.7185	0.100966	1.1361	2.95537	8.40346	species divergence within Drosophilidae (Houle et al. 2017)
30.0602	0.109781	67.1247	5.47677	3.28408	60.1096	32.6094	13.6803	49.5003	1.97785	0.808859	5.10857	species divergence within Drosophilidae (Houle et al. 2017)
30.0602	0.106681	59.2804	18.2801	56.3032	36.1699	10.1301	31.7964	16.6524	4.38946	10.4301	33.7898	species divergence within Drosophilidae (Houle et al. 2017)
30.0602	0.0550471	7.32216	34.5811	20.4455	11.9461	11.5013	10.6706	27.5377	9.15534	8.15231	2.24242	species divergence within Drosophilidae (Houle et al. 2017)
30.0602	0.0937247	76.1193	3.80413	37.2808	26.9305	8.64431	16.5244	12.2411	2.79045	4.29243	19.3844	species divergence within Drosophilidae (Houle et al. 2017)
30.0602	0.111798	36.799	36.4653	67.2511	35.6707	15.7052	47.9469	14.3156	19.8657	9.1928	25.2756	species divergence within Drosophilidae (Houle et al. 2017)
15.6353	0.0477119	0.255618	1.76482	24.6049	4.29966	1.46328	33.4329	15.6714	0.320789	13.9957	0.77308	species divergence within Drosophilidae (Houle et al. 2017)
33.0205	0.104073	9.30771	8.89402	58.3603	1.97756	14.1328	28.7153	78.3232	0.112397	14.9688	1.88543	species divergence within Drosophilidae (Houle et al. 2017)
32.2659	0.0701597	36.2836	35.6047	38.8107	5.86645	1.70177	3.18257	20.6816	0.649998	10.0793	4.49772	species divergence within Drosophilidae (Houle et al. 2017)
32.2659	0.0758941	39.8531	38.3949	43.3308	6.81117	4.05428	7.60899	20.7722	0.706597	10.3253	2.52295	species divergence within Drosophilidae (Houle et al. 2017)
39.5	0.0610525	29.148	23.7175	34.4891	14.3958	0.410277	6.63862	16.7779	5.57293	18.2047	8.60533	species divergence within Drosophilidae (Houle et al. 2017)
8.29334	0.0353806	6.09136	8.30028	18.722	11.7449	2.58223	8.93853	19.8541	2.21232	9.78873	4.00854	species divergence within Drosophilidae (Houle et al. 2017)
12.7631	0.0323151	5.22683	13.01	9.6902	15.318	14.1854	3.55337	14.5821	7.08	2.37157	0.735607	species divergence within Drosophilidae (Houle et al. 2017)
30.0602	0.0701963	44.4337	25.3064	22.0744	26.5961	20.1126	21.0916	5.51079	1.37223	2.15002	12.7345	species divergence within Drosophilidae (Houle et al. 2017)
17.1962	0.0764918	7.49746	15.765	64.8745	9.88499	7.13281	14.0909	23.0791	10.5817	13.5515	9.85233	species divergence within Drosophilidae (Houle et al. 2017)
[truncated: 4,790 more rows]

## Sheet: Extended Data Fig. 7L
	variance
PC1	670.995
PC2	4570.83
PC3	3785.96
PC4	4454.52
PC5	5361.2
PC6	3396.02
PC7	3330.09
PC8	780.751
PC9	469.822
PC10	368.725
